# Supplementary material for: Comprehensive Analysis of Prognostic Alternative Splicing Signatures in Endometrial Cancer
Source: Front Genet. 2020 May 29;11:456. doi: 10.3389/fgene.2020.00456 (PMC7272712; doi:10.3389/fgene.2020.00456)
Supplement: TABLE S1 — 1826 selected AS events of univariate Cox analysis. [file Table_1.XLS]

## Sheet: uniCoxResult.Sig
id	z	HR	HR.95L	HR.95H	pvalue
BCKDK|36239|ES	-5.45845	3.64398e-14	5.44807e-19	2.4373e-09	4.80316e-08
MAST1|47878|AT	5.17429	9.73621	4.11148	23.0558	2.28783e-07
MAST1|47879|AT	-5.05027	0.104984	0.0437756	0.251778	4.41185e-07
HACE1|77104|ES	-5.04417	3.67444e-06	2.8408e-08	0.000475273	4.55498e-07
CCZ1B|78768|ES	-4.68711	1.64871e-12	1.94993e-17	1.39402e-07	2.77092e-06
CYB561|42921|AP	4.64852	21.7306	5.93362	79.5838	3.34332e-06
MAGED1|89145|AP	4.56343	119.545	15.3195	932.866	5.03242e-06
SNCAIP|73113|ES	-4.56256	0.00931881	0.00125039	0.0694503	5.05346e-06
SCRIB|85500|ES	4.37691	20.5508	5.30822	79.5622	1.20372e-05
MRS2|75509|ES	-4.34815	6.84877e-08	4.03835e-11	0.00011615	1.37293e-05
ATP2A2|24417|RI	-4.31048	1.20412e-05	6.98018e-08	0.00207718	1.62897e-05
CCDC107|86266|RI	4.28704	49.6242	8.32626	295.759	1.81072e-05
STK32C|13483|AP	4.26304	62.7326	9.35585	420.634	2.01662e-05
MBD1|45511|ES	-4.25511	0.056467	0.0150264	0.212195	2.08943e-05
WWTR1|67227|AP	-4.24524	0.00172452	9.13854e-05	0.032543	2.18363e-05
ZNF706|84749|ES	4.22741	187.36	16.5574	2120.14	2.36394e-05
TCEAL4|89753|ES	-4.20631	0.000376057	9.53823e-06	0.0148266	2.59569e-05
RNF43|42671|AT	4.17718	74.9343	9.88703	567.931	2.95149e-05
RNF43|42672|AT	-4.17714	0.0133454	0.00176082	0.101146	2.95201e-05
NGFRAP1|89733|ES	-4.162	2.15016e-06	4.60815e-09	0.00100326	3.15469e-05
PCYT2|44230|ES	4.14277	12.9335	3.85265	43.4186	3.43129e-05
TRAPPC4|19063|ES	-4.11893	1.39345e-07	7.61644e-11	0.000254934	3.80638e-05
SULT1A3|94136|AP	-4.09681	0.0561512	0.0141591	0.22268	4.18882e-05
RPLP0|24731|ES	-4.04712	9.49376e-05	1.06996e-06	0.0084238	5.18513e-05
CYB561|42929|AA	-4.03604	0.000196075	3.10431e-06	0.0123845	5.43603e-05
CSAD|21968|ES	-4.02556	0.0067504	0.000592207	0.0769458	5.68397e-05
MAGED1|89146|AP	-4.009	0.0144195	0.001815	0.114557	6.0976e-05
RPGR|88808|ES	-4.00679	0.0621862	0.0159815	0.241975	6.15489e-05
NHP2L1|62449|ES	4.0057	105.48	10.7956	1030.61	6.18335e-05
NUDT18|82937|RI	4.00369	11.6736	3.50563	38.8729	6.23629e-05
IL1R2|54768|AT	-3.99584	3.47808e-05	2.26131e-07	0.00534957	6.44659e-05
ECD|12132|ES	-3.97726	1.597e-09	7.38511e-14	3.45344e-05	6.97144e-05
FOLH1|15817|ES	-3.96056	0.00967027	0.000973849	0.0960253	7.47747e-05
CREB3L4|7769|AP	-3.92986	0.242663	0.119752	0.491727	8.49963e-05
ARHGEF11|8336|AP	-3.92392	0.0124504	0.00139233	0.111332	8.71179e-05
SIRT5|75396|ES	-3.92286	0.00124378	4.39746e-05	0.0351791	8.75027e-05
LINC00908|45828|AT	-3.92188	0.0355441	0.00670673	0.188375	8.78611e-05
CREB3L4|7768|AP	3.9184	4.11184	2.02721	8.34015	8.91392e-05
NPEPPS|42084|ES	3.91443	148.556	12.1456	1817.02	9.06181e-05
TRAPPC6A|50410|ES	3.88163	28.7412	5.27299	156.658	0.00010376
FKBP11|21495|AT	-3.87199	0.0514914	0.0114717	0.231123	0.000107951
PRMT1|51044|ES	3.86744	813.583	27.2553	24285.8	0.000109984
FKBP11|21496|AT	3.85237	20.7881	4.43969	97.3371	0.000116981
ABCC5|67817|ES	-3.84251	0.0018182	7.27543e-05	0.0454388	0.000121781
STK32C|13486|AP	-3.84194	0.0935613	0.0279384	0.313322	0.000122065
SSR2|8151|ES	-3.83918	0.00448372	0.000283635	0.0708788	0.000123448
CCNL2|162|ES	3.83844	36.6686	5.8283	230.7	0.00012382
C4orf29|70557|AT	3.82546	64.9821	7.65621	551.535	0.000130528
C4orf29|70558|AT	-3.82544	0.0153891	0.00181314	0.130615	0.000130539
ARHGAP39|85636|ES	-3.82064	0.00943437	0.00086249	0.103198	0.000133104
ANAPC11|44217|ES	3.80473	53.7296	6.90104	418.324	0.000141957
CBWD5|86498|AT	3.78159	41.7339	6.03398	288.652	0.000155831
GPR107|87892|AT	-3.77978	0.00101696	2.85415e-05	0.0362355	0.000156966
TMEM14B|75316|ES	-3.77375	3.73097e-05	1.87054e-07	0.00744178	0.000160814
DMTN|82930|ES	3.77109	60.0082	7.14519	503.973	0.000162537
SGSH|44035|ES	-3.77097	9.50551e-05	7.71839e-07	0.0117064	0.000162613
TOE1|2678|ES	-3.75935	1.0601e-07	2.44938e-11	0.000458812	0.000170358
HSF1|85557|AA	-3.75615	0.025487	0.00375607	0.172944	0.000172549
FAM178A|12841|AT	3.75431	394.641	17.4116	8944.71	0.000173817
LINC00908|45829|AT	3.75339	19.1383	4.09745	89.3912	0.000174457
TACC1|83438|AT	-3.74456	7.51023e-05	5.21076e-07	0.0108244	0.000180712
ZFAND4|11368|AT	3.7416	45.3527	6.14926	334.49	0.000182855
ZNF276|38138|RI	3.72826	18.2838	3.96818	84.2444	0.000192808
C11orf49|15609|RI	3.72777	14.519	3.55648	59.2725	0.000193182
SLC35D2|86968|ES	-3.72388	0.000369554	5.76988e-06	0.0236695	0.000196186
PPP2R1B|18674|AT	-3.71357	0.0162633	0.00184975	0.14299	0.000204357
PPP2R1B|18672|AT	3.71357	61.4882	6.99351	540.615	0.000204357
APRT|38028|ES	-3.71245	2.3907e-10	1.99034e-15	2.8716e-05	0.000205264
TPM4|48124|AP	3.71083	6.61105	2.43795	17.9274	0.000206584
TPM4|48125|AP	-3.71083	0.151262	0.0557806	0.410181	0.000206584
TNFSF13|38975|ES	-3.70445	0.000771913	1.74112e-05	0.0342221	0.000211854
OCEL1|48244|ES	-3.70149	0.00252241	0.000106184	0.0599202	0.00021434
EVL|29239|AP	3.6934	4.59831	2.04635	10.3328	0.000221275
ZNF586|52338|AT	3.69153	17.451	3.82379	79.6432	0.00022291
NUBP2|33138|ES	-3.69025	0.0148082	0.0015806	0.138734	0.000224032
RABL2B|62912|AT	3.67607	57.724	6.64136	501.714	0.000236855
RABL2B|62913|AT	-3.67591	0.017326	0.00199336	0.150594	0.000237001
CYB561|42925|AP	-3.66088	0.101382	0.0297693	0.345262	0.000251348
GRB2|43438|AP	3.66083	12.2919	3.20813	47.0965	0.000251395
RPL22L1|67619|AA	3.65639	5.27839	2.16378	12.8763	0.000255793
NEK2|9717|AT	-3.63205	0.0176052	0.00199037	0.15572	0.000281177
NEK2|9718|AT	3.63201	56.8001	6.42154	502.41	0.000281221
SCRN2|42115|AP	-3.62159	0.0732836	0.017814	0.301476	0.000292795
SMPD1|14102|ES	-3.62027	3.67553e-07	1.20692e-10	0.00111934	0.000294291
SCRN2|42116|AP	3.61963	13.6073	3.3102	55.9357	0.00029503
NPIPA8|266561|ES	3.60571	32.1443	4.87398	211.995	0.000311305
PTK7|76249|ES	-3.60567	6.57234e-08	8.19568e-12	0.000527053	0.000311352
BMP1|82993|AA	3.6023	51.3889	6.02569	438.26	0.00031542
SLMAP|65391|AT	-3.59419	0.00241659	9.0412e-05	0.0645922	0.000325402
PIAS3|7291|AT	-3.58431	1.1447e-07	1.83256e-11	0.000715032	0.000337975
U2AF1L4|49268|ES	-3.58154	0.0267328	0.00368349	0.194012	0.000341574
NIPSNAP3B|87104|AT	3.57853	11.6756	3.03899	44.857	0.000345535
C21orf58|60928|RI	3.57377	7.49265	2.4829	22.6106	0.000351875
EFCAB4A|13776|ES	-3.57271	0.0762777	0.0185904	0.312972	0.000353302
NIPSNAP3B|87103|AT	-3.55423	0.0865475	0.0224496	0.333657	0.000379087
RAB3IP|23346|AT	-3.54849	4.76941e-06	5.48503e-09	0.00414716	0.000387451
DCAF8|8442|ES	-3.54751	0.000161333	1.29577e-06	0.0200871	0.00038889
EIF4G1|67905|ES	-3.54297	0.000341323	4.124e-06	0.0282496	0.00039565
SIAH1|36338|AP	3.53588	109.853	8.12032	1486.1	0.000406426
RGS5|8770|AP	-3.53365	1.15975e-06	5.91724e-10	0.00227304	0.000409864
PTPN11|24586|AT	-3.52199	2.16889e-06	1.52893e-09	0.0030767	0.000428324
CENPM|62466|AP	-3.52054	0.0718333	0.0165812	0.311197	0.000430676
APBB3|73671|RI	-3.51761	0.027655	0.00374585	0.204172	0.000435454
ODF2L|3672|AA	3.51203	6.87259	2.34394	20.1509	0.000444703
ARCN1|19030|ES	-3.5047	2.579e-12	8.52482e-19	7.8022e-06	0.000457123
ARHGAP8|62627|ES	3.48077	12.5117	3.01603	51.9038	0.00049998
RPUSD4|19370|ES	-3.47972	0.00128762	3.03293e-05	0.054665	0.00050194
CNOT8|74264|ES	-3.47507	0.000295516	3.0197e-06	0.0289199	0.000510718
TP53BP1|30260|ES	-3.46462	2.36374e-07	4.21692e-11	0.00132497	0.000530974
SIK3|18875|AA	3.46419	37.7444	4.83841	294.444	0.000531837
WFDC2|59582|ES	-3.46386	0.174082	0.0647364	0.468123	0.000532479
CSAD|21955|RI	3.46321	8.58236	2.5424	28.9715	0.000533762
MAGED2|89250|RI	3.45009	99.9148	7.30566	1366.47	0.000560394
BCL2L12|51035|ES	-3.44873	0.0191407	0.00202102	0.181279	0.000563231
CAST|72858|ES	-3.43822	0.0397474	0.00632183	0.249905	0.000585548
MYL6|22378|ES	3.42634	5.58089	2.08722	14.9224	0.00061178
DLAT|18712|ES	-3.42065	2.70123e-05	6.51537e-08	0.0111992	0.000624717
CCDC107|86260|RI	3.41524	108.506	7.36768	1597.99	0.000637261
FBXL19|36205|AD	3.41279	13.3103	3.01001	58.8581	0.000643009
PPP4R2|65623|AT	-3.40964	0.00306403	0.000109986	0.0853584	0.000650481
TBC1D23|65817|ES	3.40933	5.57762	2.07648	14.982	0.00065123
LFNG|78616|AP	-3.40457	0.00200158	5.59512e-05	0.0716039	0.00066269
CEP70|67000|AT	3.40224	49.0674	5.20906	462.197	0.000668368
IFT122|66738|ES	-3.39987	0.079862	0.018602	0.342863	0.000674176
WDR45|89084|ES	3.39902	9.33789	2.57501	33.8625	0.000676273
EIF6|59080|RI	3.39764	38088.3	86.7597	1.67211e+07	0.000679686
TJP3|46725|AP	-3.39268	0.10607	0.0290187	0.387714	0.000692114
ZDHHC3|64392|ES	-3.38844	0.00322911	0.000117023	0.0891037	0.000702915
GRB2|43439|AP	-3.37842	0.105428	0.0285845	0.388848	0.000729028
CENPM|62468|AP	3.37618	36.9839	4.54713	300.806	0.000735011
RNF144B|75487|AP	-3.37516	0.0222799	0.00244648	0.202901	0.000737732
C16orf13|32923|ES	-3.37332	0.164307	0.0575356	0.469218	0.000742669
MAPK3|36088|ES	-3.36779	0.000225752	1.70429e-06	0.0299033	0.000757725
TBC1D22A|62728|ES	-3.36719	0.000296226	2.61719e-06	0.0335283	0.000759389
C1orf43|7800|ES	-3.34742	0.00117588	2.26475e-05	0.0610532	0.000815668
ITGB3BP|3267|ES	3.34278	38.8067	4.54241	331.533	0.000829443
NMD3|67509|AT	-3.33588	2.17982e-05	3.97703e-08	0.0119477	0.000850287
NT5C|43358|AP	-3.33561	0.116399	0.0328938	0.411895	0.00085112
ZNF680|79826|AT	-3.33155	0.00288617	9.25172e-05	0.0900374	0.000863624
RELA|16900|AA	-3.33012	0.000193863	1.26611e-06	0.0296836	0.000868101
MRPS12|49738|AD	3.32418	15.4198	3.0731	77.3713	0.000886794
ZNF680|79827|AT	3.32412	343.776	10.986	10757.5	0.000886978
SLC39A4|98117|ES	-3.31811	0.0126388	0.000955889	0.16711	0.000906277
STXBP6|27042|ES	3.31657	35.4698	4.30478	292.258	0.000911311
SEC24C|12179|ES	-3.30946	2.97652e-07	4.06107e-11	0.00218161	0.000934755
C17orf49|38824|ES	-3.30418	0.0116791	0.000833763	0.163598	0.00095255
COQ4|87735|AT	3.29837	37.1351	4.33494	318.116	0.000972486
MUTYH|2601|ES	-3.29549	3.3871e-06	1.89014e-09	0.00606963	0.000982491
NT5C|43357|AP	3.29272	8.28814	2.35371	29.1851	0.000992249
TJAP1|76280|ES	-3.28844	0.0168382	0.00147618	0.192066	0.00100743
COQ2|69776|AT	-3.28291	0.00482981	0.000200073	0.116593	0.00102743
ANAPC11|44208|ES	3.28241	20.3658	3.36777	123.158	0.00102924
FGD5|63534|ES	-3.28158	0.0571326	0.0103375	0.315755	0.00103228
SCRIB|98107|ES	-3.28147	0.11317	0.0307995	0.415834	0.00103266
SEPT9|43726|AP	-3.27352	0.070605	0.0144409	0.345204	0.00106218
SERBP1|3354|AA	3.26964	118.994	6.7821	2087.8	0.00107686
SART3|24217|ES	-3.26798	0.00646136	0.000314102	0.132916	0.00108318
EFCAB1|83800|AT	3.26606	20.7688	3.36383	128.23	0.00109054
NUDT22|16588|ES	-3.26453	0.00995133	0.000624953	0.158458	0.00109644
C16orf13|32916|ES	-3.26441	0.0058941	0.00027025	0.128549	0.00109693
PUS7|81288|AT	-3.25912	2.02615e-06	7.63539e-10	0.00537667	0.00111757
PPP2R4|87847|ES	-3.25658	0.00426577	0.000159814	0.113862	0.00112764
MCFD2|53472|AP	3.25488	154.67	7.4307	3219.46	0.00113441
ARV1|10262|AT	-3.25404	0.000202195	1.20413e-06	0.033952	0.00113775
PML|31648|ES	-3.24587	0.000246778	1.63631e-06	0.0372176	0.0011709
PDLIM7|74777|AT	3.24559	9.03598	2.39153	34.1409	0.00117208
UBQLN1|86688|ES	3.24525	157.232	7.41215	3335.34	0.00117347
PMS1|56543|AT	3.23626	126.24	6.73994	2364.5	0.00121108
PMS1|56544|AT	-3.23621	0.00792173	0.000422932	0.148378	0.00121128
FAM98B|29919|AT	-3.23605	0.00167016	3.47278e-05	0.0803227	0.00121196
TRO|89255|AD	-3.23173	0.214649	0.0844187	0.545781	0.00123043
C6orf141|76449|AT	3.2314	4.43688	1.79722	10.9536	0.00123188
TMEM256-PLSCR3|38937|ES	-3.2281	0.0820187	0.0179675	0.374401	0.00124614
LONP1|46921|AD	-3.21678	5.84212e-06	3.78331e-09	0.0090213	0.00129639
DGUOK|54015|ES	-3.215	0.0325408	0.00403233	0.262603	0.00130447
INCENP|16337|ES	3.21425	5.49335	1.94404	15.5228	0.00130785
MAATS1|66354|AT	3.2125	7.93289	2.24224	28.066	0.00131587
FXYD3|49039|RI	3.21133	522.289	11.4576	23808.2	0.00132122
MAATS1|66353|AT	-3.21095	0.125878	0.0355269	0.446006	0.00132298
MRPL11|17031|AA	-3.20869	0.00214191	5.01623e-05	0.0914588	0.00133339
PDLIM7|74778|AT	-3.20775	0.111737	0.0292844	0.426341	0.00133779
PHF23|38856|AP	-3.20747	0.0041659	0.000146285	0.118636	0.0013391
IGF2|13896|AP	-3.20693	0.167612	0.0562636	0.499325	0.0013416
EVL|29241|AP	-3.20419	0.260034	0.114081	0.592719	0.00135442
SUPT20H|25661|ES	3.19889	17.5039	3.03015	101.113	0.0013796
RWDD1|77326|ES	3.19763	11.2645	2.55313	49.6998	0.00138564
MAGI3|4271|AT	-3.19706	0.000478773	4.41446e-06	0.0519256	0.00138835
TMEM144|70980|AT	-3.19499	0.00144137	2.60512e-05	0.0797483	0.00139835
INIP|87252|ES	-3.19493	0.0102595	0.000618062	0.170303	0.00139865
DCAF11|26837|ES	-3.19245	0.000206317	1.12692e-06	0.0377729	0.00141072
DNAH9|39293|AT	-3.18865	0.216203	0.0843374	0.554245	0.0014294
KREMEN1|61568|AT	-3.18143	0.0130032	0.000895739	0.188763	0.00146551
BZW1|56750|AP	-3.1805	0.00142424	2.50898e-05	0.0808481	0.0014702
TJP3|46727|AP	3.18002	8.28887	2.25109	30.521	0.00147265
ACBD4|41942|AT	3.17939	12.0878	2.6009	56.1788	0.00147587
ACBD4|41941|AT	-3.17938	0.0827285	0.0178004	0.384485	0.00147592
FDPS|8075|AD	3.17909	46.0788	4.34435	488.739	0.00147737
DSG2|45010|AT	-3.17678	1.94758e-07	1.4104e-11	0.00268937	0.00148922
PARD3|11215|AD	3.17618	16.4762	2.92386	92.8444	0.00149226
CYTH2|50769|AA	3.17005	48.0906	4.38615	527.275	0.00152413
ZNF706|84738|AT	-3.16904	4.89972e-05	1.05843e-07	0.022682	0.00152943
TSPAN11|20954|AT	-3.16463	0.0734756	0.014585	0.370152	0.00155281
STXBP4|42571|AT	-3.16435	0.0564884	0.00952655	0.334952	0.00155432
ODF3B|62862|ES	-3.16317	0.118426	0.0315742	0.444179	0.00156064
PHF8|89235|RI	3.16118	29.3855	3.61306	238.997	0.00157133
TFAP2A|75290|AP	3.15827	9.05674	2.30724	35.5509	0.00158708
CREB3L4|7773|ES	-3.15754	7.75888e-06	5.22122e-09	0.0115299	0.00159105
ACVRL1|21873|ES	-3.15471	3.47312e-06	1.40919e-09	0.00855994	0.00160657
PSIP1|85921|AA	3.15384	7.85192	2.18167	28.2593	0.0016114
C17orf97|38217|AT	3.15362	504880	144.105	1.76888e+09	0.00161258
MFF|57813|ES	3.15299	4.33097	1.74129	10.7721	0.00161607
UBXN11|1254|ES	-3.15298	0.105879	0.0262186	0.427574	0.00161615
TSPAN11|20953|AT	3.14743	13.4995	2.66961	68.2634	0.00164713
C12orf76|24404|AT	3.14686	280.067	8.37589	9364.67	0.00165032
C16orf13|32919|ES	-3.14481	0.0813874	0.0170442	0.388631	0.00166192
EFCAB1|83801|AT	-3.14358	0.0512748	0.00804549	0.32678	0.00166896
ARHGAP8|62625|ES	-3.12931	5.08187e-05	1.03896e-07	0.0248569	0.00175217
UBE2E1|63715|AP	3.12819	7.37647	2.10911	25.7987	0.00175886
DYRK1B|49846|AA	3.12433	9.323	2.2979	37.8251	0.0017821
SUMF2|79785|ES	3.12354	14673.9	35.6546	6.03913e+06	0.00178689
PPP2R4|87834|AP	3.12139	35.19	3.76183	329.184	0.00180002
STXBP4|42570|AT	3.11722	17.0713	2.86731	101.639	0.00182563
HOOK2|47866|ES	3.11459	13.2615	2.60712	67.4564	0.00184203
TRIM37|42725|ES	-3.11452	0.066398	0.0120486	0.365908	0.00184244
RBM42|49232|ES	-3.114	1.04517e-09	2.32609e-15	0.000469619	0.00184569
GRPEL2|74029|AT	-3.11379	0.000357619	2.42094e-06	0.0528272	0.00184701
MRPL33|53046|ES	3.11093	19.3109	2.99031	124.707	0.00186496
MAGED2|89245|AP	-3.11062	0.0939916	0.0211858	0.416997	0.00186693
AMD1|77248|ES	-3.10903	2.22587e-09	7.81418e-15	0.000634039	0.001877
LEPROTL1|83274|AT	3.10717	65.5389	4.68464	916.902	0.00188885
HYOU1|19087|ES	-3.10492	1.12856e-08	1.08572e-13	0.00117308	0.00190332
HN1L|33119|AP	3.10376	7501.51	26.7957	2.10006e+06	0.00191081
NAPRT1|85430|RI	3.10353	17.0803	2.84538	102.529	0.00191226
STRN4|50589|AA	3.09719	15.5375	2.73812	88.1674	0.00195362
ANAPC11|44211|ES	3.09548	49.6238	4.18822	587.964	0.00196496
ANKHD1|73653|AT	-3.09406	0.0324458	0.0036986	0.284629	0.00197435
ALG10B|21068|AT	3.09281	11.2761	2.42879	52.3512	0.00198268
PRDX5|16638|ES	3.09182	4.27082e+10	7791.7	2.34094e+17	0.00198932
TSPO|62572|ES	-3.09089	0.000180235	7.61432e-07	0.0426625	0.00199556
ZNF283|50248|AT	-3.08312	0.338771	0.170241	0.674139	0.00204846
NT5C3B|40953|ES	3.07797	2.43605e+08	1112.45	5.33446e+13	0.00208416
FDXR|43322|ES	-3.07696	8.76449e-06	5.26436e-09	0.0145918	0.00209121
AP1G2|26770|ES	-3.07684	0.0191677	0.00154367	0.238004	0.00209211
DBNL|79400|ES	-3.07385	2.36953e-06	6.13485e-10	0.00915207	0.00211316
ATP8B3|46543|AT	3.07123	3.42194	1.56069	7.50291	0.0021318
SLC3A2|16462|AP	3.06784	36.9033	3.68052	370.017	0.00215609
ATP8B3|46544|AT	-3.0663	0.287865	0.129869	0.638076	0.00216726
ZNF586|52336|AT	-3.06609	0.126579	0.033772	0.474425	0.0021688
ARHGDIA|44192|RI	3.0658	147631319827884	129071	1.6886e+23	0.00217089
PRDX5|16640|ES	-3.06288	0.0708967	0.0130356	0.385586	0.00219219
ALG10B|21067|AT	-3.05904	0.0902369	0.0193235	0.421388	0.00222048
NUMB|28288|ES	-3.05235	0.180935	0.0603623	0.542349	0.00227055
SH3BP2|68592|AP	3.05077	6.09183	1.90804	19.4495	0.00228257
C20orf96|58435|AP	3.05052	14.0058	2.56923	76.3506	0.00228444
HN1L|33118|AP	-3.04772	0.000146826	5.03161e-07	0.0428447	0.00230581
GPR56|36577|AP	-3.0477	0.126138	0.0333122	0.477625	0.00230597
TMEM138|16187|AT	3.04485	44.1155	3.85454	504.906	0.00232793
TMEM138|16186|AT	-3.04485	0.0226678	0.00198057	0.259434	0.00232793
KDM4C|85827|AT	-3.04318	0.000996924	1.16317e-05	0.0854435	0.00234094
TM2D3|32771|ES	3.03862	14.3358	2.5734	79.8607	0.00237667
C20orf96|58436|AP	-3.03516	0.072804	0.0134087	0.395297	0.00240412
STYXL1|80149|ES	-3.03284	0.00864041	0.000400889	0.186228	0.00242267
CDC42SE1|7556|ES	-3.03156	0.04378	0.00579207	0.330916	0.00243292
SIX5|50517|RI	3.02847	41.2976	3.71647	458.902	0.00245798
IGF2|13898|AP	3.0266	5.21936	1.79021	15.2171	0.00247321
CAPS2|23446|AT	3.02603	5.07205	1.77188	14.5188	0.00247787
SPECC1L|61398|ES	-3.02592	0.00449314	0.000135534	0.148953	0.00247875
MGST2|70634|ES	-3.02502	5.35469e-05	9.1476e-08	0.0313445	0.00248616
DIP2A|60939|AT	3.021	128.227	5.50002	2989.46	0.00251942
CAPS2|23445|AT	-3.01979	0.186908	0.0629341	0.555098	0.00252946
SYNPO|74104|AT	-3.01524	0.00127898	1.68371e-05	0.097154	0.00256779
RFWD2|9054|ES	3.01498	19.4644	2.82577	134.075	0.00256999
LIMK2|61835|AT	3.01345	51.8278	3.97558	675.656	0.002583
LIMK2|61836|AT	-3.01344	0.0192947	0.00148005	0.251537	0.00258302
PRKCA|43101|AT	3.01035	6.04004	1.87294	19.4785	0.0026095
PRKCA|43100|AT	-3.00961	0.165611	0.051349	0.534129	0.00261586
ANKHD1|73652|AT	3.00871	22.1144	2.94248	166.202	0.00262358
TPRKB|53980|ES	3.00724	22.714	2.96709	173.883	0.00263633
FAM173A|32963|RI	3.00525	11.6575	2.34956	57.8393	0.00265364
ASTN2|87369|AT	3.00442	4.13059	1.63738	10.4201	0.00266085
ASTN2|87368|AT	-3.0044	0.242099	0.0959694	0.610738	0.00266108
BCL2L12|51036|ES	-3.00125	0.174962	0.0560466	0.546184	0.00268876
AK7|29201|AT	3.00112	3.63418	1.56465	8.44102	0.00268985
OAZ1|46604|AA	-3.0011	1.13529e-06	1.488e-10	0.00866193	0.0026901
TADA2A|40520|AT	2.9996	10.9048	2.28892	51.9525	0.00270331
TADA2A|40518|AT	-2.99949	0.0917093	0.0192495	0.436924	0.00270433
MRPL55|10079|RI	2.99584	15.9416	2.60496	97.5581	0.00273692
PPP5C|50558|ES	-2.99459	0.000179406	6.33818e-07	0.0507819	0.00274816
C8orf34|84100|AT	-2.98766	0.242718	0.0958778	0.614451	0.0028112
MPDU1|39006|AA	-2.98645	0.00275319	5.74961e-05	0.131836	0.00282236
YLPM1|28426|AT	-2.98556	0.00279365	5.88344e-05	0.132652	0.00283062
GUK1|10185|ES	-2.98416	0.000222585	8.88317e-07	0.0557727	0.0028436
HNRNPUL1|50034|AA	-2.97888	0.0647986	0.0107061	0.392192	0.002893
ZDHHC11|71450|AT	2.97699	8.8019	2.1023	36.8517	0.00291089
ABCD4|28386|ES	-2.9733	0.0135689	0.000797146	0.230967	0.00294618
AK7|29200|AT	-2.96993	0.277886	0.119359	0.646962	0.00297864
PFDN5|22005|ES	-2.96992	0.00971987	0.000456711	0.206862	0.00297876
TTC1|74407|AD	2.96638	71.3825	4.25477	1197.59	0.00301327
GNAS|60006|ES	-2.96461	0.0212086	0.00166011	0.270951	0.00303069
NMRAL1|33740|AD	2.96125	4.40491	1.65095	11.7528	0.00306393
CFLAR|56794|AT	-2.9563	0.0245458	0.00210169	0.286673	0.00311351
CBR4|71137|AT	-2.95546	0.0617309	0.00973648	0.391384	0.00312208
NFIC|46681|ES	-2.95353	0.111226	0.025898	0.477687	0.0031416
PROM2|54495|AA	2.94902	124.196	5.03885	3061.12	0.00318783
G6PC3|41762|ES	-2.94804	0.010088	0.000474965	0.214262	0.00319791
PPIL4|78083|AP	2.94439	24.875	2.92858	211.285	0.00323596
TMX2|15905|ES	-2.94428	2.12461e-10	7.73195e-17	0.000583804	0.00323707
CDHR4|64918|AT	-2.94144	0.375307	0.195339	0.721083	0.00326692
USP16|60302|ES	-2.93884	2.25504e-06	3.86521e-10	0.0131564	0.00329444
ANAPC11|44216|ES	2.93834	21.788	2.78988	170.157	0.00329974
RNPS1|33261|ES	2.93599	10.4224	2.17975	49.8345	0.0033249
SMPD4|55299|ES	2.93415	7.62956	1.96338	29.648	0.00334464
TMEM141|88206|ES	-2.93357	0.00233999	4.08833e-05	0.133931	0.00335085
HNRNPC|26552|ES	2.93208	9.51427	2.11045	42.8919	0.00336699
BCAP29|81357|AT	2.93144	18.1102	2.6114	125.595	0.00337396
PPP1R7|58337|ES	2.9298	9.25839	2.08904	41.0321	0.0033918
IRF3|51027|AD	-2.92389	0.0326796	0.00329881	0.32374	0.00345682
HMGA1|75775|ES	-2.92278	0.137431	0.0363162	0.520079	0.00346921
SUN1|78537|ES	-2.92039	0.000876455	7.77864e-06	0.0987541	0.00349589
HNRNPA2B1|79039|ES	2.91992	84.8059	4.3052	1670.55	0.00350116
ZNF169|86927|AT	-2.9177	0.201911	0.0689288	0.591452	0.00352628
COQ4|87736|AT	-2.91505	0.0615307	0.00943899	0.401106	0.00355632
DNAH9|39292|AT	2.91276	3.83456	1.55217	9.47306	0.00358249
TMUB2|41795|AD	-2.91271	4.26453e-07	2.20499e-11	0.00824775	0.00358309
MC1R|38164|RI	-2.91153	0.115233	0.0269064	0.493513	0.00359664
ZSWIM7|39398|ES	2.91141	11.5368	2.22377	59.8525	0.00359798
MED24|40831|ES	2.91093	7.08822	1.8961	26.4981	0.00360355
GPR137|16625|ES	-2.90249	0.000541484	3.37188e-06	0.086956	0.00370213
ZMIZ2|79561|AA	2.9017	20.498	2.66509	157.656	0.00371138
RPL14|64220|AD	2.90143	476.161	7.39409	30663.6	0.00371468
FAM72A|9575|AP	-2.89967	0.194682	0.0644113	0.588424	0.00373561
VPS16|58563|ES	-2.89579	7.24108e-07	5.05738e-11	0.0103677	0.00378201
PRR13|22033|AA	-2.89484	3.80582e-06	8.14913e-10	0.017774	0.00379358
RPS24|12297|AA	-2.89273	0.278975	0.117465	0.662554	0.00381912
TSEN15|9204|AD	-2.8924	0.0170864	0.00108405	0.26931	0.00382313
MED17|18327|AT	2.89194	19.2214	2.59251	142.511	0.00382872
MED17|18328|AT	-2.89179	0.0520307	0.00701749	0.385778	0.0038305
ZNF576|50221|AD	-2.88684	0.0413066	0.00474672	0.359456	0.00389129
BCAP29|81359|AT	-2.88314	0.0611016	0.00913713	0.408597	0.00393727
NDUFB10|33166|RI	2.88105	36.2349	3.1511	416.669	0.00396347
GSTO2|13051|AT	2.88072	13.9447	2.32159	83.7598	0.00396762
GSTO2|13050|AT	-2.88006	0.0717576	0.0119468	0.431007	0.00397605
DTYMK|58406|ES	-2.87985	0.0175575	0.0011212	0.274943	0.00397862
COL18A1|60875|AP	2.87885	2.91232	1.40663	6.02975	0.00399123
EIF4H|80063|ES	2.87777	25.5001	2.80923	231.471	0.00400497
SLC1A5|50594|AP	-2.87738	0.0303584	0.00280843	0.328167	0.00400995
SMEK2|53625|ES	2.87654	9.13171	2.02334	41.2131	0.00402059
TSTD2|87013|AT	-2.87596	0.00159093	1.97052e-05	0.128447	0.00402803
NAA35|86741|AT	-2.87549	0.00760582	0.000273473	0.211533	0.00403399
CDHR4|64919|AT	2.87503	2.58749	1.35335	4.94704	0.00403987
NAA35|86742|AT	2.87288	131.133	4.70919	3651.54	0.00406747
KIF20B|12497|AT	2.87235	5.46239	1.71485	17.3996	0.0040743
FAM72A|9576|AP	2.86827	5.06261	1.67131	15.3353	0.00412724
KIF20B|12498|AT	-2.86789	0.183396	0.057541	0.584524	0.00413225
ERCC1|50439|AP	-2.86677	0.142152	0.0374545	0.539513	0.00414683
MLPH|58118|ES	-2.86645	0.0400211	0.0044319	0.361399	0.00415102
RPL34|70298|AT	2.8648	3.32787	1.46192	7.57544	0.00417277
RPL34|70300|AT	-2.8648	0.300493	0.132005	0.684032	0.00417277
BAIAP2L2|62195|AT	-2.86315	0.00027767	1.02084e-06	0.0755267	0.00419445
UBE2E1|63714|AP	-2.86158	0.184307	0.0578752	0.586935	0.00421537
PLCE1|12579|AT	2.8595	4.34105	1.58699	11.8745	0.00424312
PLCE1|12578|AT	-2.85946	0.230363	0.0842151	0.630137	0.0042436
TIMM13|46608|AD	-2.85598	1.17265e-08	4.23164e-14	0.00324958	0.00429038
GPR137B|10367|AT	-2.85552	0.0210497	0.00148716	0.297942	0.00429663
PCBP4|65125|AA	2.8534	112.205	4.38415	2871.68	0.00432539
MTX1|8038|ES	-2.85068	0.000115709	2.27387e-07	0.0588797	0.00436253
RPL29|65167|RI	-2.84724	0.125826	0.0302048	0.524159	0.00440995
GRIPAP1|89052|ES	-2.84409	0.00812127	0.000294492	0.223962	0.0044538
RAD51C|42711|AT	2.84322	9.93687	2.04079	48.3839	0.00446608
POLR2F|62178|AT	2.84293	2866.44	11.852	693258	0.00447009
THYN1|19546|ES	-2.84072	0.013677	0.000707805	0.264284	0.00450119
SEPT9|43715|AP	2.8406	6.72568	1.80556	25.053	0.00450292
FBXL8|36937|RI	2.83776	3.6813	1.49651	9.05573	0.00454315
KDM6B|39056|RI	2.83682	14.7317	2.2967	94.4934	0.00455655
C16orf13|32921|ES	-2.83666	0.120909	0.0280862	0.520506	0.00455882
SEZ6L2|35977|ES	-2.83661	0.0557927	0.00759489	0.409858	0.00455952
NUP160|15805|AT	-2.83522	0.000473838	2.38518e-06	0.0941323	0.0045794
ACADS|24779|ME	-2.83304	9.69159e-09	2.7695e-14	0.00339148	0.00461071
ZNF175|51359|AT	-2.83189	0.0635289	0.00942979	0.427997	0.0046274
CRELD1|63289|ES	2.82913	9.46408	1.99467	44.9041	0.00466745
KIN|10722|AA	2.82855	37.1078	3.03353	453.922	0.00467595
TCTN1|24461|AT	2.8233	5.34225	1.66928	17.0969	0.00475328
TCTN1|24458|AT	-2.82324	0.187192	0.0584915	0.599079	0.00475409
WDR83OS|47824|AA	-2.82218	1.59236e-05	7.41185e-09	0.0342103	0.00476986
SLC2A13|21085|AT	2.82208	17.976	2.4171	133.687	0.00477138
TFE3|89056|AA	2.81782	15.1578	2.28787	100.424	0.0048351
HDAC11|63490|ES	-2.81688	0.0389082	0.00406444	0.372462	0.00484933
SLC2A13|21086|AT	-2.81537	0.0554323	0.00739971	0.415251	0.00487207
C4orf33|70597|AT	2.81384	15.8456	2.3127	108.568	0.00489534
C4orf33|70596|AT	-2.81383	0.063109	0.00921086	0.432397	0.00489545
LARP6|31442|AT	2.80894	6.59603	1.76857	24.6005	0.00497042
LARP6|31443|AT	-2.80894	0.151606	0.0406496	0.56543	0.00497042
RASSF7|13690|RI	2.80621	41.3244	3.07175	555.938	0.00501281
PDXDC1|34120|ES	-2.80594	5.36736e-08	4.48181e-13	0.00642788	0.00501706
ESR1|78161|AP	2.80497	12.2784	2.12867	70.8236	0.00503209
ATF5|51135|AT	-2.80451	0.000174034	4.10541e-07	0.0737751	0.00503931
ATF5|51136|AT	2.80451	5746.02	13.5547	2.43581e+06	0.00503931
GGCX|54288|ES	2.80451	27.4743	2.71216	278.316	0.00503938
HNRNPA1|22145|AA	-2.80286	0.000363545	1.43037e-06	0.0923991	0.00506519
TMEM214|52923|ES	-2.80118	1.68442e-06	1.53725e-10	0.0184568	0.00509159
SRSF2|43667|AD	-2.80089	0.0335239	0.00311495	0.360793	0.00509611
UBAP2|86135|ES	-2.79893	0.000300591	1.02722e-06	0.0879611	0.00512724
VRK3|51146|AT	2.7974	29.3776	2.75086	313.737	0.00515162
NDUFV3|60764|ES	2.79668	7799	14.6025	4.16533e+06	0.00516306
HSH2D|48133|AT	-2.79652	0.0415861	0.0044774	0.386251	0.00516563
SREBF1|39505|ES	2.79402	11.6928	2.08349	65.622	0.00520567
NSUN5|79934|AA	-2.79328	0.0403146	0.00423598	0.383681	0.00521768
ZNF384|19923|ES	-2.79089	0.0922683	0.0173076	0.49189	0.00525637
PDCD5|48878|AP	2.79072	12.5122	2.12158	73.7919	0.00525913
PDCD5|48877|AP	-2.79067	0.0799241	0.0135519	0.471364	0.00525984
ZKSCAN1|80869|ES	-2.7894	0.00169652	1.9183e-05	0.150038	0.00528059
ZNF175|51361|AT	2.78927	16.3232	2.29399	116.15	0.0052827
TPM1|30985|AT	-2.78815	0.0106602	0.000437887	0.25952	0.00530094
DGUOK|54006|ES	-2.78756	0.109395	0.0230838	0.518428	0.0053106
MAN2A2|32514|AD	-2.78577	0.0239297	0.00173149	0.330716	0.00534002
KIAA1522|1631|AP	2.78222	6.35718	1.72741	23.3955	0.00539884
ARMC7|43354|AT	-2.77935	0.0490194	0.00584562	0.41106	0.00544681
ARMC7|43353|AT	2.77931	20.3992	2.43263	171.061	0.00544752
SULT1A3|94132|AP	2.77825	11.0762	2.03052	60.4191	0.00546524
GZMB|27017|AT	-2.77781	0.00135876	1.28928e-05	0.143199	0.00547274
C22orf39|61054|AT	2.77734	44.4484	3.05468	646.766	0.00548065
BIRC5|43864|ES	2.77438	31.429	2.7513	359.024	0.00553077
PPA2|70199|ES	-2.77422	0.00193291	2.33853e-05	0.159765	0.00553346
EPS8L1|52014|ES	-2.77383	1.73012e-06	1.46811e-10	0.020389	0.00554
WIZ|48090|ES	-2.7734	0.153666	0.0409009	0.577331	0.00554746
PER1|39097|ES	-2.77273	0.0175679	0.00100916	0.305829	0.00555887
MAFB|59387|RI	-2.77251	2.7931e-05	1.68577e-08	0.0462781	0.0055626
MLH3|28469|ES	-2.77201	0.173579	0.0503245	0.598707	0.00557109
WRAP73|320|RI	2.77083	10.1381	1.96964	52.1822	0.00559131
FNTA|83756|ES	2.76957	19105	17.8431	2.0456e+07	0.00561306
S100A13|7735|ES	-2.76704	0.00597798	0.000159087	0.224634	0.00565672
ATP9B|46232|AT	-2.76702	0.0851957	0.0148868	0.487568	0.00565713
ECHDC2|3025|AA	2.76645	9.69187	1.93893	48.4455	0.00566699
C5orf63|73182|AT	2.76422	6.7899	1.74595	26.4055	0.00570589
ATP9B|46230|AT	2.76295	11.7567	2.04669	67.533	0.00572815
RPAIN|38679|ES	2.75861	55.2221	3.19417	954.701	0.00580482
CCDC180|86996|AT	-2.75759	0.204069	0.0659475	0.631472	0.00582288
DYNC1I1|80544|AT	-2.75682	0.0680903	0.0100802	0.459942	0.00583657
SH3BP2|68597|AT	-2.75553	1.64474e-05	6.50704e-09	0.0415731	0.00585975
FAM189B|8050|ES	-2.75404	0.101959	0.0200795	0.517724	0.0058865
CTNNB1|64251|AA	2.75277	13.4313	2.113	85.3759	0.00590939
CEP104|339|AT	-2.75051	8.37427e-06	2.01899e-09	0.0347343	0.00595019
C6orf141|76447|AT	-2.75017	0.244604	0.0896689	0.667247	0.00595634
UBXN11|1256|ES	-2.74976	0.192793	0.0596376	0.623249	0.00596392
DCUN1D5|18486|AD	-2.74748	0.000823727	5.19524e-06	0.130605	0.00600543
FAM195B|44175|ES	-2.74726	2.75658e-07	5.762e-12	0.0131877	0.00600948
KLC2|16995|ES	-2.74673	5.18609e-05	4.5406e-08	0.0592334	0.00601921
PIDD|13766|AD	2.74598	13.1578	2.09101	82.7956	0.00603308
ALG2|87057|ES	2.74557	5.52561	1.63087	18.7214	0.00604067
RAD51C|42712|AT	-2.74466	0.109543	0.0225814	0.531396	0.00605738
MED31|38771|ES	-2.74381	0.0968861	0.0182863	0.513331	0.00607309
THOC3|74616|AP	-2.74294	0.00451057	9.50754e-05	0.213991	0.00608912
PMEPA1|59948|AP	2.74261	17.3013	2.25582	132.695	0.00609535
CD33|51313|AT	-2.74186	0.197704	0.0620565	0.629861	0.00610921
DAPK1|86773|ES	-2.74091	0.000167466	3.33995e-07	0.0839674	0.00612689
MUTYH|2609|ES	-2.74053	0.00048804	2.08983e-06	0.113972	0.00613409
PLA2G15|37194|AA	2.73719	34.2646	2.72785	430.398	0.00619659
U2AF1L4|49269|AA	-2.73275	0.00101412	7.22464e-06	0.14235	0.00628075
C16orf13|32924|ES	-2.73202	0.0935712	0.0171015	0.511977	0.0062948
ISCA1|86755|AT	-2.72989	0.000428818	1.63819e-06	0.112249	0.00633558
MAGED2|89247|AP	2.72822	5.38061	1.6062	18.0245	0.00636766
CD33|51314|AT	2.72804	4.91053	1.56526	15.4053	0.00637112
PEX10|266|AA	2.72659	56.2095	3.10447	1017.73	0.00639928
ERCC2|50432|ES	-2.7196	0.0126295	0.000540873	0.294903	0.006536
LIG1|50689|AD	2.71917	6.33805	1.6746	23.9884	0.00654454
ZSWIM7|39409|ES	2.71801	1.04553e+08	172.412	6.34024e+13	0.00656762
RAPGEF3|21355|ES	-2.7179	1.60315e-08	3.83477e-14	0.00670207	0.00656971
GNAS|60005|ES	-2.71696	0.0335158	0.0028933	0.388244	0.00658838
ESR1|78163|AP	-2.71623	0.184618	0.0545549	0.624759	0.00660306
RPS27L|31015|AT	-2.71492	0.0078259	0.000235954	0.259562	0.00662918
GPR56|36576|AP	2.71472	7.02267	1.71928	28.6851	0.00663317
SH3KBP1|88645|AT	-2.71296	0.000102488	1.34464e-07	0.078116	0.00666848
NDUFA3|51774|AT	-2.71127	0.206624	0.0660887	0.646001	0.00670262
TBL2|79963|AT	2.70894	97.6757	3.54929	2688.02	0.00674988
TBL2|79962|AT	-2.70888	0.0102386	0.000372034	0.281773	0.00675114
PLAUR|50231|AT	-2.70859	0.0031861	4.97268e-05	0.204141	0.00675704
PLAUR|50230|AT	2.70842	313.752	4.89687	20102.7	0.00676039
CENPM|62467|AP	2.70674	6.32706	1.66359	24.0633	0.00679475
C22orf39|61055|AT	-2.706	0.0707268	0.0103833	0.481764	0.00680992
SIMC1|74638|ES	-2.70295	0.0622765	0.00831888	0.466212	0.00687265
SSB|55882|AP	2.70286	16651.1	14.464	1.9169e+07	0.00687457
TRMT44|68771|AT	-2.70279	0.0228676	0.00147703	0.35404	0.00687595
TRMT44|68770|AT	2.70279	43.73	2.82454	677.036	0.00687595
DNMT1|47474|AD	-2.70124	0.000792142	4.45289e-06	0.140917	0.00690808
FAM193A|68579|ES	2.70097	10.2758	1.89491	55.7239	0.00691377
VEGFB|16601|AA	2.69914	278.935	4.67432	16645.1	0.00695181
PROM1|68825|ES	-2.69864	0.0564573	0.00700036	0.455323	0.00696239
NUP160|15806|AT	2.69519	634.206	5.81333	69188.7	0.00703488
RAF1|63446|ES	2.69504	409.232	5.15723	32473.1	0.00703809
PEA15|8434|AD	-2.69375	5.46618e-08	2.84212e-13	0.010513	0.00706535
SPINT1|30056|AD	2.69216	11.6084	1.94801	69.176	0.00709902
MPND|46796|ES	-2.69173	0.0001458	2.34654e-07	0.0905913	0.00710818
RRM1|14034|AP	-2.68968	0.0448537	0.00467052	0.430756	0.00715214
NPIPA5|34149|AD	2.68949	5.95706	1.62266	21.8693	0.00715609
FUZ|51088|ES	-2.68523	0.00653413	0.000166142	0.256978	0.00724807
SEC14L1|43701|AP	-2.68495	0.271862	0.105059	0.7035	0.00725413
ARHGEF10L|861|AT	-2.68401	2.39362e-05	1.01081e-08	0.0566818	0.00727454
AKR1A1|2697|ES	-2.6839	0.027858	0.00203867	0.380674	0.00727693
SON|60435|AT	-2.68378	0.0067629	0.000175987	0.259888	0.00727946
ZNF101|48677|RI	-2.68259	0.170686	0.0469055	0.621116	0.0073055
GNB2L1|190578|ES	2.68172	4.47388	1.49667	13.3735	0.00732444
C11orf63|19192|AT	2.68131	5.02879	1.54424	16.3762	0.0073334
MRPL23|13894|AT	-2.68092	0.109992	0.0219037	0.552334	0.00734204
TIE1|2160|ES	-2.68052	0.000807699	4.42457e-06	0.147444	0.0073507
MRPL2|76239|ES	2.67985	5.67438	1.59413	20.1982	0.00736553
SPEF2|71766|AT	2.67974	18.8387	2.20028	161.296	0.00736794
CHEK1|19307|AP	-2.6779	0.205792	0.0647032	0.654535	0.00740858
LTBP3|16865|ES	-2.67476	0.123631	0.0267223	0.571984	0.00747834
PRKCE|53460|AT	2.67295	17.717	2.15277	145.809	0.00751875
PRKCE|53461|AT	-2.67287	0.056449	0.00685916	0.464559	0.00752045
NGLY1|63754|ES	2.67257	55.2429	2.91445	1047.12	0.00752719
TRAPPC6A|50412|AD	2.67008	6.20487	1.62491	23.6938	0.00758332
CRTC1|48503|ES	-2.66981	0.00434945	8.03075e-05	0.235566	0.00758951
C19orf54|49966|RI	2.66739	19.8009	2.20749	177.612	0.00764421
PYCR1|44246|ES	-2.66716	0.000155046	2.46047e-07	0.0977023	0.00764957
GSTA4|76485|ES	-2.66568	0.00262048	3.31303e-05	0.20727	0.00768323
POMT1|87950|ES	2.66565	37.7893	2.61566	545.953	0.00768396
RPL23|40605|RI	2.66546	139.992	3.69855	5298.75	0.00768833
LRRC37A3|43079|AP	2.66411	6.70469	1.65355	27.1856	0.00771929
VAPA|44622|ES	-2.66208	0.000180493	3.16423e-07	0.102956	0.00776597
TMEM107|39107|RI	2.6617	8.66708	1.7671	42.5093	0.0077748
GTF3A|25534|AA	-2.66163	1.10519e-09	2.80563e-16	0.00435357	0.00777632
ANGPTL4|47224|ES	2.66124	124.171	3.56293	4327.48	0.00778529
PTPRS|46844|ES	-2.66054	0.0318618	0.00251573	0.403533	0.00780148
REPIN1|82240|ES	2.65826	5.00235	1.52639	16.3939	0.00785446
MBD1|45508|RI	2.65407	7.33337	1.68383	31.9382	0.00795284
HEXB|72498|AP	2.65373	38.161	2.59109	562.025	0.00796078
ARFGAP2|15654|ES	-2.65346	0.00232903	2.64516e-05	0.205067	0.00796712
C11orf63|19191|AT	-2.65211	0.198574	0.0601276	0.6558	0.00799898
AUH|86822|AT	2.65134	12.6474	1.93804	82.535	0.00801737
CCDC51|64649|AA	2.65006	7.00149	1.65995	29.5316	0.00804769
BUB3|13390|AA	2.64829	6.63539	1.63536	26.9227	0.00809006
BFAR|34099|ES	2.64794	2166.99	7.35716	638270	0.00809833
COL18A1|60874|AP	-2.64751	0.371198	0.178231	0.773089	0.00810881
PLEKHJ1|46588|ES	-2.64619	1.58768e-05	4.42681e-09	0.056942	0.00814042
TAF1D|18319|AA	2.646	182.266	3.85604	8615.29	0.0081449
AUH|86823|AT	-2.64581	0.0794454	0.0121692	0.518654	0.00814966
ANAPC11|44218|ES	2.64543	23.4781	2.26546	243.314	0.00815868
TSTD1|8524|AP	-2.64488	0.00034825	9.53437e-07	0.127201	0.00817196
CHEK1|19309|AP	2.64454	4.76768	1.49827	15.1714	0.00818017
GALNT10|74212|AT	-2.64427	0.00547954	0.000115524	0.259906	0.00818684
PDLIM7|74781|AA	2.63927	7.00644	1.65051	29.7425	0.00830846
RNF220|2555|AP	-2.63743	0.0775839	0.0116071	0.518585	0.00835366
PI4KB|7591|ES	-2.6372	0.107733	0.020568	0.564294	0.0083593
CEP76|44706|AT	2.63496	7.63788	1.68342	34.654	0.00841464
HNRNPC|26558|ES	2.63334	47.7524	2.68743	848.503	0.00845507
TFAP2A|75289|AP	-2.63285	0.244302	0.0855624	0.697543	0.00846724
TRAPPC6A|50413|AD	2.63168	6.6304	1.62066	27.1261	0.00849629
TCEAL4|89746|ES	-2.63158	0.00421775	7.18244e-05	0.247679	0.00849895
RABL2B|62918|ES	-2.63151	1.25049e-06	5.01822e-11	0.0311611	0.00850069
SEC13|63359|AA	2.63097	24058.9	13.104	4.41718e+07	0.00851419
AZI2|63795|AA	-2.63082	0.108468	0.02073	0.567548	0.00851786
WDR91|81881|ES	-2.62983	0.000825846	4.16025e-06	0.163937	0.00854276
SULT1A3|94134|AP	2.62831	6.72083	1.62331	27.8255	0.00858113
FOPNL|34203|ES	2.62735	38.6926	2.53094	591.526	0.00860522
ZDHHC24|17064|AT	-2.62713	0.0301334	0.00220977	0.410913	0.00861078
LETMD1|21744|ES	2.6271	11.8474	1.87345	74.9217	0.00861153
ZDHHC24|17065|AT	2.62708	33.1843	2.43346	452.522	0.00861199
TNFAIP2|29435|RI	2.62431	12.5317	1.89653	82.805	0.00868254
SEPT6|89964|AT	-2.62311	0.090843	0.0151333	0.545315	0.00871321
CITED2|77960|AP	-2.61998	0.00906157	0.000268549	0.305762	0.0087934
KIAA1257|66688|AT	-2.61991	0.201433	0.0607504	0.667901	0.00879519
KIAA1257|66689|AT	2.61991	4.96443	1.49723	16.4608	0.00879519
VPS13C|30971|AT	-2.61957	0.00319959	4.34917e-05	0.235387	0.008804
AXIN1|32866|ES	-2.61637	0.119647	0.0243861	0.587029	0.00888698
ISCU|24244|ES	2.61539	50.135	2.66723	942.372	0.00891265
TNFRSF10C|83064|AT	-2.61416	0.348811	0.158361	0.768304	0.00894479
TLN2|30978|AT	-2.61236	0.033519	0.00262341	0.428268	0.00899203
KIAA1456|82760|AT	-2.61172	0.0694966	0.00939539	0.514058	0.00900884
PLEKHG2|49822|AP	2.61006	5.29015	1.51425	18.4816	0.00905254
SAA2|14579|AT	2.60526	11.1853	1.81861	68.7946	0.00918047
FKBP11|21493|AP	2.60467	43.6096	2.54583	747.026	0.00919622
FKBP11|21492|AP	-2.60464	0.0229313	0.00133866	0.392814	0.00919699
RPLP0|24730|ES	-2.60353	3.44686e-05	1.50642e-08	0.0788679	0.009227
STXBP6|27043|AD	2.60265	8.35729	1.68924	41.3466	0.00925055
PTGR1|87219|AA	2.60193	8.71595	1.70608	44.5276	0.00927015
ATP5D|46401|RI	2.60136	7.86648	1.6629	37.213	0.00928542
MLLT4|78446|AT	-2.60107	0.0258348	0.00164349	0.40611	0.00929337
ARFGAP1|60110|AA	-2.60048	0.013505	0.000526576	0.346362	0.00930944
ALKBH6|49327|AD	2.59835	17.1478	2.01017	146.28	0.00936719
CROCC|90828|ES	-2.59623	0.0872226	0.0138319	0.550019	0.00942539
FYN|77273|ME	2.59607	5.8324	1.54047	22.0821	0.00942962
MAT2A|54280|AT	-2.59575	0.0194506	0.000993042	0.380978	0.00943834
MAT2A|54281|AT	2.59571	51.4099	2.62466	1006.98	0.00943951
KATNAL2|45429|AT	-2.59466	0.114041	0.0221196	0.587953	0.00946854
FAM208A|65355|AA	2.59368	10.5009	1.77631	62.0775	0.0094954
CPSF6|23309|ES	-2.59251	0.168896	0.0440241	0.647959	0.0095279
ATXN2L|35848|ES	-2.59138	0.142661	0.0327094	0.622213	0.00955929
SOX6|14500|AT	-2.59121	0.0159014	0.000693459	0.364629	0.00956391
SON|60436|AT	2.59029	466.962	4.46216	48867.3	0.00958961
PNPO|42129|ES	-2.58947	2.90522e-05	1.06971e-08	0.0789029	0.00961247
CCDC24|2532|AA	2.58946	4.18263	1.41603	12.3545	0.00961274
KCTD12|26072|RI	-2.58925	0.007539	0.000186433	0.304862	0.00961839
MYL6|22384|ES	-2.58422	0.162025	0.0407475	0.644263	0.00975998
HAUS4|26679|AD	2.58376	6.61691	1.57808	27.7447	0.00977306
LRRC1|76508|AT	-2.58325	0.00380109	5.54291e-05	0.260663	0.00978737
C14orf159|28841|AT	-2.58238	0.000488319	1.49798e-06	0.159185	0.00981226
DGUOK|54012|ES	-2.58174	0.0837789	0.0127532	0.550366	0.00983033
EIF2B3|2589|AT	-2.5813	0.0280286	0.00185728	0.422986	0.00984282
EIF2B3|2588|AT	2.58129	35.6774	2.3641	538.419	0.0098432
MFF|57814|ES	2.58109	156.45	3.3734	7255.8	0.0098488
TAF1C|37840|ES	-2.57875	2.64122e-05	8.75341e-09	0.0796954	0.0099158
CEP250|59167|ES	-2.56969	0.000132619	1.46294e-07	0.120223	0.0101789
DOCK8|85701|AT	-2.56902	0.095437	0.0158972	0.572947	0.0101987
BCKDHA|50062|AP	-2.56893	0.263019	0.094944	0.728631	0.0102013
PHF11|25893|ES	2.56879	48.9559	2.51476	953.042	0.0102055
DOK4|36571|ES	-2.56712	4.83167e-07	7.27746e-12	0.0320785	0.0102548
GNAS|60003|ES	-2.56689	0.0985704	0.0168042	0.578197	0.0102614
ITIH5|10715|AT	-2.56615	0.248348	0.0857083	0.719612	0.0102833
PAM|72891|ES	-2.56318	0.176816	0.0470036	0.66514	0.0103719
WDR78|3327|AT	2.56284	7.74866	1.61875	37.0915	0.010382
MRPL28|32871|AD	-2.56272	0.0158844	0.000668465	0.377454	0.0103855
TIRAP|19382|AT	-2.56161	0.0613829	0.00725685	0.519214	0.0104187
APLP2|19479|ES	2.5603	6.61418	1.55734	28.091	0.0104582
BCKDHA|50063|AP	2.55893	3.78381	1.36545	10.4854	0.0104995
HNRNPUL1|50035|AA	-2.55685	1.19733e-05	2.0202e-09	0.0709632	0.0105626
CIRBP|46423|RI	2.55589	58.6908	2.58437	1332.86	0.0105918
HDAC10|62799|ES	-2.55515	0.000474184	1.33718e-06	0.168153	0.0106141
RNF165|45395|AT	2.5546	3.01843	1.29324	7.04504	0.010631
HCLS1|66394|ES	-2.55381	1.23251e-07	6.14045e-13	0.0247389	0.0106552
ODF3B|62858|AA	2.55208	3.89401	1.37082	11.0615	0.0107081
FGFR2|13316|ES	-2.55008	0.00686715	0.00014933	0.315796	0.0107698
NOL8|86849|ES	-2.54989	0.00743917	0.000171981	0.321788	0.0107757
DISC1|10280|AT	-2.54927	0.146293	0.0333748	0.641252	0.010795
CCZ1|78687|ES	-2.54425	3.69531e-09	1.17972e-15	0.011575	0.0109514
C17orf62|44342|AA	-2.54415	1.26337e-10	2.99181e-18	0.00533493	0.0109545
FIP1L1|69313|ES	-2.54202	0.0924988	0.0147571	0.579792	0.0110214
WDR78|3330|AT	-2.54188	0.188101	0.0518675	0.68216	0.0110259
METTL23|43656|AD	-2.53941	0.236241	0.0775709	0.719467	0.0111039
GLB1|63827|AP	2.53877	28.4622	2.14562	377.559	0.0111244
LAMTOR2|8170|ES	-2.53801	3.13462e-08	5.0281e-14	0.0195418	0.0111485
ICAM2|43038|AP	2.53735	7.74881	1.59349	37.6808	0.0111696
CHMP2A|52481|AP	-2.53537	0.0724439	0.00952202	0.551157	0.0112328
FN1|57397|ES	2.5352	6.7812	1.54391	29.7845	0.0112383
ABHD14B|65146|AA	2.53426	6.33753	1.51958	26.4311	0.0112686
CCDC107|86267|RI	2.53405	44.077	2.35772	824.01	0.0112754
ESRP1|97999|ES	-2.53397	0.118546	0.0227803	0.616898	0.011278
CDC14A|3883|AT	-2.53346	0.0606669	0.00694072	0.530272	0.0112943
SULT1A4|94113|AP	-2.53275	0.0951295	0.0154058	0.587416	0.0113173
PTK2|85292|AP	2.53083	15.2674	1.84934	126.041	0.0113792
MAP2K6|43186|AP	2.53054	3.07639	1.28837	7.34582	0.0113886
LRRC23|19994|AP	2.52907	4.85586	1.42701	16.5236	0.0114365
H2AFV|79574|ES	-2.52784	8.6243e-11	1.35631e-18	0.00548387	0.0114768
DGUOK|54013|ES	2.52741	12.6758	1.76862	90.8477	0.0114909
C5orf63|73181|AT	-2.52673	0.275542	0.101379	0.748909	0.0115129
TMC7|34279|AT	2.52664	4.25042	1.38339	13.0592	0.0115159
CEP76|44705|AT	-2.52633	0.161061	0.0390627	0.664076	0.011526
ZNF616|51408|AT	-2.52537	0.247036	0.0834596	0.731214	0.0115576
ZNF616|51409|AT	2.52535	4.04794	1.36757	11.9817	0.0115583
LSR|49086|ES	-2.52496	0.160222	0.0386722	0.663813	0.0115712
TMPRSS4|18959|AD	2.52462	2.54361e+11	355.59	1.8195e+20	0.0115823
CCNC|77075|AT	-2.52384	0.00459588	7.0309e-05	0.300419	0.0116081
TP63|68094|AT	-2.52226	0.127274	0.0256486	0.631562	0.0116603
ARHGEF1|50100|ES	2.51994	44.9016	2.32897	865.685	0.0117374
CLPX|31164|AD	-2.51796	0.00037927	8.24187e-07	0.17453	0.0118036
RNF7|67074|ES	2.51784	3.77317	1.34209	10.608	0.0118077
ATXN2L|35851|ES	-2.51782	0.164631	0.0404219	0.670513	0.0118082
MFSD11|43686|RI	-2.51774	0.189931	0.0521205	0.69212	0.0118111
FAM227A|62247|RI	2.51763	31.7048	2.15032	467.462	0.0118149
FKBP9|79205|ES	2.51701	1.01593e+18	9663.63	1.06803e+32	0.0118356
CCDC66|65341|AT	2.51451	6.68795	1.52058	29.4156	0.0119199
TBC1D22A|62719|AP	-2.51256	0.303876	0.119996	0.769533	0.0119858
STRA13|44266|ES	-2.51244	0.13409	0.0279688	0.64286	0.0119898
METTL23|43633|ES	-2.51191	0.0234828	0.00125747	0.438533	0.012008
RNF165|45394|AT	-2.50902	0.334953	0.142534	0.787138	0.0121066
NUDT9|69867|ES	-2.50819	0.000107375	8.49849e-08	0.135663	0.0121353
NEK11|66783|AT	2.50792	96.7588	2.71552	3447.69	0.0121445
KATNAL2|45430|AT	2.50761	8.08055	1.57826	41.3716	0.012155
HDAC11|63484|ES	-2.50664	0.0261888	0.00151784	0.451861	0.0121885
EPS15|2958|ES	-2.50631	2.87676e-05	8.08551e-09	0.102353	0.0122
BANP|37993|ES	2.50596	10.9928	1.68591	71.677	0.012212
STYXL1|80155|ES	2.50573	6.93907	1.5249	31.5763	0.0122198
PQLC1|46266|ES	2.50497	3.50562	1.31379	9.35417	0.0122462
MBTD1|42519|AT	-2.5049	0.0606537	0.00676864	0.543516	0.0122486
MBTD1|42518|AT	2.50464	16.4821	1.83933	147.694	0.0122576
MOK|29380|RI	2.50402	3.84403	1.33986	11.0285	0.0122791
UPF3A|26410|ES	2.50391	6.85793	1.51934	30.955	0.0122828
ZNF420|49440|RI	-2.5032	0.00418616	5.75093e-05	0.304714	0.0123075
NADK|226|AP	2.50302	6.30059	1.49085	26.6273	0.0123138
SEMA4D|86809|ES	-2.50241	3.08274e-08	4.03689e-14	0.0235412	0.012335
TNFRSF10C|83065|AT	2.50193	2.71691	1.24173	5.9446	0.012352
PLEKHG5|472|RI	-2.50125	6.24171e-05	3.16616e-08	0.123048	0.0123755
ERCC1|50438|AP	2.49964	5.29479	1.43311	19.5622	0.0124319
SNRNP35|25076|AP	-2.49833	0.151073	0.0342964	0.665463	0.0124782
CHID1|13810|ES	-2.49668	0.000574013	1.63904e-06	0.201027	0.012536
SSR4|90500|AD	2.4932	13.7398	1.75141	107.789	0.0126596
RNASEL|9155|AT	2.49217	36.4477	2.15523	616.377	0.0126967
PUM1|1445|AA	2.49186	22.7009	1.94738	264.628	0.0127077
RNASEL|9156|AT	-2.4907	0.0274683	0.00162304	0.464873	0.0127491
SCRN2|42120|RI	2.49031	5.17394	1.41912	18.8636	0.0127631
HNRNPA1|22149|ES	-2.49019	3.32973e-10	1.1557e-17	0.00959347	0.0127675
APOC1|50371|ES	2.48911	3092.18	5.52041	1.73204e+06	0.0128065
BCS1L|57522|AD	-2.4888	0.235239	0.0752601	0.735284	0.0128176
STAG2|90031|AP	-2.48807	0.0328823	0.00223205	0.484416	0.012844
RAMP2|41120|AP	-2.48619	0.0692527	0.00843931	0.568285	0.0129118
BID|61002|AP	2.48578	32.7971	2.0924	514.073	0.0129267
TSPAN4|13799|ES	2.48432	11789	7.23363	1.92132e+07	0.0129798
WRB|60628|AT	-2.48381	2.66173e-05	6.53409e-09	0.108428	0.0129984
DNASE1|33609|AA	-2.48202	0.0700645	0.00858678	0.571697	0.0130638
HNRNPL|49698|AP	2.48057	3.75427	1.32001	10.6776	0.0131171
ENDOV|44054|AT	2.48029	4.12397	1.34612	12.6342	0.0131275
HNRNPL|49697|AP	-2.48009	0.265914	0.0933524	0.757454	0.0131349
TTC39C|44849|AP	-2.47993	0.267478	0.0943315	0.758438	0.0131409
PIEZO1|38024|ES	2.47964	12.2811	1.69153	89.1645	0.0131515
PDHA1|88633|ES	2.47779	26007.1	8.36941	8.08142e+07	0.0132199
ADAM15|7906|ES	2.47746	19.7579	1.8649	209.327	0.0132322
SPIDR|83782|ES	-2.47719	0.0242834	0.00128162	0.460106	0.013242
RMDN1|84375|ES	-2.47475	0.0276797	0.00161576	0.47418	0.0133328
KIFC2|85625|ES	-2.47338	0.00279997	2.65596e-05	0.295178	0.013384
MXD4|68554|AT	-2.47334	0.0283981	0.00168897	0.477482	0.0133855
MXD4|68553|AT	2.4733	35.2113	2.09418	592.037	0.0133872
EPS15L1|48154|AT	2.47278	17.8737	1.81841	175.685	0.0134065
C16orf46|37751|AT	-2.47275	0.112154	0.0198002	0.635266	0.0134079
COPE|48519|ES	-2.47196	0.296126	0.112829	0.777198	0.0134375
CCDC180|86995|AT	2.47176	4.28912	1.35188	13.6082	0.013445
C16orf46|37750|AT	2.47124	8.90452	1.57205	50.4377	0.0134645
ADAMTS2|74892|AT	-2.47058	0.161935	0.0382026	0.686417	0.0134895
YDJC|61232|ES	-2.47057	0.103059	0.0169881	0.625213	0.0134896
ADAMTS2|74891|AT	2.47056	6.17528	1.45683	26.1761	0.01349
EPS15L1|48158|AT	-2.47053	0.121329	0.0227636	0.646679	0.0134911
WDR48|64136|ES	-2.46921	1.40927e-05	1.98814e-09	0.0998939	0.0135412
NFIA|3225|ES	2.46865	25.7952	1.9537	340.58	0.0135626
UBE2D2|73616|AP	2.46859	2.50742	1.20852	5.20232	0.0135648
CCDC69|74158|AT	-2.46745	1.04386e-06	1.85134e-11	0.058857	0.0136079
ANKDD1A|31137|AT	2.46691	7.06611	1.49453	33.4084	0.0136285
FBRS|36168|RI	-2.46648	2.75008e-08	2.69986e-14	0.0280124	0.0136449
KDM2B|24877|AT	2.46566	103.522	2.58986	4137.99	0.013676
ENTHD2|44111|ES	-2.46454	0.0842064	0.0117682	0.602531	0.0137188
GUSB|79855|ES	-2.46373	0.10761	0.0182667	0.63393	0.0137501
PALM|46315|ES	-2.46354	0.24769	0.0816037	0.75181	0.0137572
SERGEF|14558|ES	2.46338	14.0253	1.71547	114.667	0.0137633
FAM72A|9578|AT	2.46241	7.56901	1.51135	37.9065	0.0138007
ARL2|16727|ES	-2.46138	2.77879e-06	1.04608e-10	0.0738151	0.0138405
C1orf85|8233|ES	-2.4611	0.0520634	0.00494775	0.547845	0.0138513
CSNK1D|44307|AT	2.46074	1.02723e+11	174.157	6.05891e+19	0.0138651
OARD1|76090|ES	-2.4607	3.84644e-06	1.87074e-10	0.0790868	0.0138668
UBXN11|1259|ES	-2.45763	0.106201	0.0177609	0.635026	0.0139856
CYB561D2|65050|RI	2.45574	5.61037	1.41648	22.2214	0.0140593
FAM129B|87639|AP	-2.45572	0.0063099	0.000110706	0.359645	0.0140604
PYCARD|36249|ES	-2.45542	0.00826532	0.000179794	0.379965	0.014072
FAM72A|9577|AT	-2.45417	0.120667	0.0222906	0.653214	0.014121
HYOU1|19085|ES	2.4541	3.06951e+07	32.1754	2.92829e+13	0.0141239
UBALD1|33764|AP	2.45264	3.56251	1.29073	9.83279	0.0141812
UBALD1|33763|AP	-2.45235	0.281095	0.101945	0.77507	0.0141928
CHMP2A|52483|AP	2.4522	18.7594	1.80126	195.372	0.0141987
SULT1A4|94111|AP	2.45152	13.8069	1.69278	112.613	0.0142254
C5orf45|74948|RI	2.45077	4.28982	1.33862	13.7474	0.0142551
ANKDD1A|31138|AT	-2.45072	0.143052	0.0302066	0.677469	0.0142573
ARMCX4|89646|AT	-2.45048	0.351269	0.152135	0.811054	0.0142665
KDM4C|85825|AT	2.44976	80.812	2.40645	2713.79	0.014295
TMEM134|17237|AD	2.44922	19.9053	1.81753	218.001	0.0143168
CSDE1|4333|ES	2.44859	59.3639	2.259	1560.01	0.0143415
MOB1A|54020|AT	-2.44781	1.10033e-05	1.17832e-09	0.102749	0.0143727
LRRC37A3|43076|AP	-2.44709	0.148716	0.03232	0.6843	0.0144014
MCCC1|67770|AP	2.44562	2.99649	1.2435	7.22066	0.0144601
ZNF568|49431|AT	2.44525	5.45239	1.40018	21.2319	0.014475
RNF146|77446|AT	-2.44489	0.0015967	9.14465e-06	0.278793	0.0144897
SLC52A2|85580|AD	-2.44465	0.301976	0.115624	0.788672	0.0144991
FAM32A|48144|ES	-2.44353	0.000572525	1.43617e-06	0.228236	0.0145446
C15orf57|29993|AT	-2.4432	0.143541	0.0302478	0.681177	0.0145577
CTBP2|13411|AP	2.44223	5.83795	1.41681	24.0552	0.014597
C11orf49|15610|RI	2.44041	6.97621	1.46584	33.2012	0.0146704
LRRC37B|40172|ES	-2.4386	0.0334943	0.00218502	0.513436	0.0147441
ADAM15|7905|ES	2.43843	6.76508	1.45517	31.4508	0.0147514
MAP2K6|43187|AP	-2.43818	0.338425	0.141649	0.808557	0.0147614
RBM23|26652|ES	2.43808	9.90518	1.5678	62.5798	0.0147657
PCDH11X|89582|AT	2.43711	4.44365	1.33911	14.7456	0.0148053
PAK6|29956|AP	-2.43574	0.0308063	0.00187281	0.506742	0.0148615
PAX8|55047|AA	2.43573	2117.87	4.46309	1.00499e+06	0.014862
SPOCK2|12071|AT	2.4357	1.72519e+07	25.9105	1.14868e+13	0.0148631
GRB7|40693|AP	2.43364	4.91115	1.3631	17.6945	0.0149479
DALRD3|64808|AD	2.43323	344.285	3.11484	38054	0.0149647
MRPL22|74297|ES	-2.43289	0.0166213	0.000612651	0.45094	0.0149789
EPB41L2|77557|ES	-2.43287	2.98484e-05	6.75201e-09	0.13195	0.0149798
SDC4|59523|ES	-2.43246	6.98455e-06	4.8953e-10	0.0996545	0.0149967
PRMT5|26673|AD	2.43225	33.8696	1.98177	578.852	0.0150053
TREM1|76106|AT	2.43171	12.5944	1.63468	97.0334	0.0150275
DLST|28437|ES	-2.43152	1.10947e-07	2.74812e-13	0.0447918	0.0150355
ZNF664|25137|AD	-2.43118	0.135197	0.0269385	0.678518	0.0150496
CCDC84|19052|AD	2.43021	4.08244	1.31284	12.6949	0.0150901
ICAM3|47503|RI	2.42915	2.88364	1.22698	6.77713	0.0151342
CPNE1|59198|ES	-2.42799	0.237825	0.074602	0.758169	0.0151828
DNALI1|1806|ES	-2.42462	0.0509601	0.00459416	0.565268	0.0153246
ARMC10|81160|ES	-2.42431	0.028145	0.00156963	0.504667	0.0153377
BLCAP|59355|AP	-2.42215	0.0714201	0.00844015	0.604353	0.0154291
PATZ1|61846|AA	-2.42118	0.111046	0.0187426	0.657926	0.0154704
MLF1IP|71315|ES	-2.42095	0.098051	0.0149605	0.642626	0.0154802
ATXN2L|35847|AA	-2.41882	0.123922	0.0228207	0.672927	0.0155709
LRTOMT|17550|ES	-2.4184	0.0717116	0.0084745	0.606826	0.015589
BAHD1|29982|AA	-2.41836	0.136212	0.027073	0.685318	0.0155907
SNED1|58306|AT	2.41782	17.1651	1.71318	171.984	0.0156136
SNED1|58307|AT	-2.4178	0.0582591	0.00581458	0.583726	0.0156147
IQCG|68333|AT	2.41764	10.6698	1.56544	72.7231	0.0156215
IQCG|68332|AT	-2.41761	0.0937261	0.0137513	0.638818	0.0156229
C19orf60|48490|ES	-2.41705	0.0567148	0.0055345	0.581184	0.015647
RAMP2|41121|AP	2.41648	13.5798	1.6369	112.659	0.0156715
RRBP1|58743|ES	2.41645	8.31188	1.4919	46.3083	0.0156725
PIGP|60541|AP	2.41532	6.2343	1.41202	27.5255	0.0157214
PANK2|58614|AD	-2.41502	0.10435	0.0166696	0.653217	0.0157344
SEC14L2|61736|AT	2.41451	5.89343	1.39645	24.872	0.0157564
SEC14L2|61738|AT	-2.4145	0.169683	0.0402066	0.716107	0.015757
SULT1A3|94138|RI	2.41361	11.7768	1.58965	87.2473	0.0157955
APRT|38027|AA	2.4134	139.694	2.52953	7714.62	0.0158046
ATP6V1D|28049|AT	-2.4132	0.0234993	0.00111699	0.494378	0.0158131
ATP6V1D|28048|AT	2.41317	42.5527	2.02265	895.23	0.0158145
PCDH11X|89581|AT	-2.41277	0.247547	0.0796359	0.769497	0.0158317
SPATS2|21577|AT	2.41199	53.9441	2.11145	1378.18	0.0158656
SPATS2|21578|AT	-2.41174	0.0185433	0.000725741	0.473796	0.0158767
CTSC|18212|AT	2.41158	2.69645e+07	24.6359	2.95133e+13	0.0158835
PABPC4|1897|AD	-2.41125	0.0129791	0.000379852	0.443482	0.0158979
SUV420H1|17296|RI	2.40971	30.222	1.88925	483.459	0.015965
LCLAT1|53115|AT	2.40947	7.81959	1.46768	41.6616	0.0159755
LCLAT1|53116|AT	-2.40947	0.127885	0.0240032	0.68135	0.0159757
NIN|27491|AT	-2.40897	0.180363	0.0447652	0.726695	0.0159974
RBM43|55566|AT	-2.40889	0.0775773	0.00969128	0.620994	0.016001
RBM43|55565|AT	2.40769	12.8735	1.60825	103.047	0.0160539
DRAP1|16951|AP	-2.40683	0.0013956	6.60148e-06	0.295039	0.0160917
ZKSCAN7|64365|AT	2.4064	2.39369	1.17578	4.87318	0.0161108
MAL|54481|ES	-2.40628	6.69815e-07	6.26715e-12	0.0715878	0.0161159
TMEM134|17236|AA	2.40564	92.6702	2.3142	3710.91	0.0161442
WAC|11105|ES	-2.4049	0.0457992	0.00371085	0.565252	0.0161769
GLOD4|38275|ES	2.40414	4.20947	1.30416	13.587	0.0162104
ST7|81563|ES	2.40386	3.69916	1.27323	10.7474	0.0162231
RBM3|88997|RI	2.4028	95.7595	2.31811	3955.75	0.0162699
ARMC3|10988|AT	-2.40222	0.323031	0.12848	0.812177	0.0162961
CHCHD6|66603|AA	2.40211	39.3703	1.96616	788.352	0.0163006
DYNC2LI1|53400|AA	2.40186	3.84675	1.28129	11.5489	0.0163119
SEPN1|1195|ES	2.40163	11.0139	1.5546	78.031	0.016322
LYRM1|34405|AT	-2.40158	7.21726e-05	3.00837e-08	0.173146	0.0163244
ZBTB17|782|ES	-2.40147	0.010732	0.000265101	0.434457	0.0163295
SNRNP70|50888|ES	2.39946	181.854	2.59359	12751	0.0164193
C8orf34|84098|AT	2.39915	2.64953	1.19527	5.87316	0.0164333
ERBB2IP|72264|ES	-2.3979	0.0717399	0.00832715	0.618053	0.0164895
RASSF7|13689|RI	2.39651	28.6419	1.84249	445.245	0.0165522
GLI4|85406|AT	2.39644	10.4549	1.5334	71.2831	0.016555
GLI4|85405|AT	-2.39641	0.0956509	0.0140288	0.652166	0.0165566
ABHD11|80028|ES	-2.39604	0.172602	0.0410154	0.726347	0.0165735
SLC35D1|3347|AT	-2.39515	0.189602	0.0486296	0.739243	0.0166134
APOBEC3G|62278|AP	-2.39514	0.160803	0.036041	0.717449	0.0166141
SLC35D1|3346|AT	2.39511	5.27408	1.35269	20.5633	0.0166155
CIZ1|87718|ES	-2.3933	0.059404	0.00588362	0.599772	0.0166978
IFT20|39878|AT	-2.39235	0.0421913	0.00315442	0.56432	0.0167407
IFT20|39879|AT	2.39235	23.7016	1.77204	317.017	0.0167408
TACC2|13343|ES	2.39197	11.5744	1.55623	86.0841	0.0167584
ASL|79865|AP	2.39092	4.91945	1.33265	18.1601	0.0168064
BCAS4|59786|ES	-2.38984	0.0341844	0.00214481	0.544839	0.0168556
ZNF880|51447|AT	-2.38928	0.152612	0.0326493	0.713351	0.0168813
DOLPP1|87822|ES	-2.38879	0.071193	0.00814482	0.62229	0.0169038
NT5C|43363|AA	-2.38867	3.20482e-07	1.50369e-12	0.0683047	0.0169094
SLC48A1|21362|RI	2.38845	2.19643e+12	163.717	2.94674e+22	0.0169196
ANKRD16|10668|ES	2.38774	21.1159	1.72708	258.17	0.0169522
UBA52|48484|ES	-2.38635	0.0101146	0.000232469	0.44008	0.0170167
SERINC2|1469|AP	-2.38582	0.0602572	0.00599485	0.605674	0.0170412
DPH6|29893|AT	-2.38468	0.014936	0.000471676	0.47296	0.0170938
HSPB11|3099|AT	2.38369	55.9112	2.04474	1528.83	0.0171398
SPEG|57699|AT	2.3813	18.0763	1.66889	195.789	0.0172515
TAF1D|18320|AA	2.37682	7.20852	1.41401	36.7484	0.0174625
KDM2B|24876|AT	-2.37613	0.0140688	0.000417673	0.47389	0.0174953
FAM115C|82122|AT	-2.37587	0.114194	0.0190657	0.683968	0.0175075
FAM115C|82123|AT	2.37587	8.75689	1.46205	52.449	0.0175077
EGLN3|27150|AD	-2.37142	0.0345244	0.00213746	0.557641	0.0177198
MCFD2|53471|AP	-2.37075	0.0635801	0.00651623	0.620364	0.0177519
NFX1|86101|AT	-2.36899	0.0952228	0.0136085	0.666304	0.0178369
ZKSCAN7|64364|AT	-2.36892	0.419173	0.204161	0.860623	0.0178403
BRE|53055|ES	-2.36889	0.0251478	0.00119428	0.52953	0.0178417
LCAT|37150|AT	-2.3688	0.00214547	1.32925e-05	0.346288	0.0178457
MAP4K3|53324|AT	2.36786	283505	8.69524	9.24359e+09	0.0178912
RARRES2|82227|RI	2.36692	13.6427	1.56721	118.761	0.0179369
APOD|68181|ES	2.36673	2.75229	1.19006	6.36531	0.0179459
SPEG|57696|AT	-2.36615	0.0560637	0.00515433	0.609806	0.0179741
DPH6|29892|AT	2.36556	64.3693	2.04226	2028.83	0.018003
PCYT1A|68233|AA	2.36443	14.1267	1.573	126.869	0.018058
CDKL3|73366|AT	2.36442	3.38299	1.2318	9.29093	0.0180584
IAH1|52628|AP	-2.36389	0.0289303	0.00153327	0.545868	0.0180843
AGPAT2|88194|ES	-2.36384	0.000212899	1.92174e-07	0.235858	0.0180868
PARN|34080|ES	-2.36328	0.00764339	0.000134218	0.435271	0.0181138
ZNF544|52425|AT	2.36063	5.84562	1.34944	25.3225	0.0182438
FAM76A|1340|AT	-2.35983	0.0477535	0.00381812	0.597257	0.0182833
FAM76A|1341|AT	2.35977	20.9396	1.6742	261.897	0.0182863
MXRA7|43610|AP	2.3596	4.53738	1.29194	15.9356	0.0182944
MFAP3L|71161|AT	2.35888	4.80246	1.3039	17.6882	0.0183301
HSPD1|56693|AD	2.35886	1674.73	3.50904	799286	0.0183311
APOBEC3G|62277|AP	2.35738	6.05504	1.35473	27.0633	0.0184044
FASTK|82336|RI	2.35631	107.088	2.1949	5224.75	0.0184575
SLC1A5|50595|AP	2.35597	20.4343	1.66055	251.457	0.0184744
TMC7|34280|AT	-2.35545	0.255494	0.0820849	0.795237	0.0185001
FIS1|81053|AP	2.35252	5725.33	4.23692	7.73663e+06	0.0186467
FIS1|81052|AP	-2.35233	0.00017478	1.2934e-07	0.236184	0.0186562
TRIM36|73020|AT	2.35225	7.14517	1.38811	36.7791	0.0186602
CBWD1|85691|ES	-2.35222	0.000127024	7.20252e-08	0.224018	0.0186617
CS|22422|ES	-2.35192	0.000977217	3.03121e-06	0.315041	0.0186766
UBXN11|1251|ES	-2.35025	0.0163346	0.000528381	0.504973	0.018761
ARMCX4|89649|AT	2.34866	2.77463	1.18399	6.50222	0.0188411
RBM42|49234|ES	-2.34856	5.31465e-05	1.43952e-08	0.196215	0.0188462
NMRAL1|33737|AD	-2.34845	0.243858	0.0751025	0.791806	0.0188517
MSL1|40845|RI	2.34835	8.44291	1.42308	50.0906	0.0188569
RBM7|18827|ES	-2.34771	2.9165e-07	1.02111e-12	0.0833013	0.018889
GLG1|37565|RI	2.34766	45.4061	1.87784	1097.92	0.0188918
RNF4|68572|ES	-2.34663	1.18285e-07	1.9376e-13	0.07221	0.0189442
ESM1|72019|ES	-2.3463	0.0266049	0.00128608	0.550372	0.0189607
CNOT2|23366|AT	2.34626	8.48506	1.42199	50.6306	0.0189628
CALCOCO2|42234|ES	-2.34612	0.0246949	0.00112145	0.543795	0.0189701
TRPC4AP|59059|ES	-2.34542	0.13295	0.024626	0.717765	0.0190055
ERI3|2552|ES	2.3445	14296.7	4.80311	4.2555e+07	0.0190527
ITSN2|52820|AT	-2.34421	1.05955e-07	1.5614e-13	0.0719	0.0190674
ARL2|16726|RI	-2.3439	1.15876e-05	8.64008e-10	0.155406	0.0190832
PLEKHG2|49821|AP	-2.34297	0.214801	0.0593288	0.777692	0.0191309
MPHOSPH6|37770|AT	2.34259	2916.88	3.68075	2.31154e+06	0.0191506
CTNNBIP1|583|RI	-2.342	0.000978122	2.96293e-06	0.322897	0.0191808
PKMYT1|33329|AA	-2.34128	0.00584806	7.90131e-05	0.432837	0.019218
SLC50A1|7942|ES	-2.34102	0.000800593	2.04582e-06	0.313297	0.0192311
CCNB1IP1|26422|ES	2.33976	8.22902	1.40793	48.0965	0.019296
ARAP3|73825|ES	2.3394	38.608	1.80864	824.144	0.0193145
ZNF630|88951|AT	-2.33862	0.180588	0.0430262	0.75796	0.0193549
UBC|25163|RI	-2.338	0.00559905	7.25002e-05	0.432403	0.0193873
FAM175A|69798|AT	2.33718	6.99638	1.36886	35.7592	0.01943
FAM175A|69800|AT	-2.3369	0.142962	0.0279706	0.730702	0.0194445
IL32|33378|RI	2.33659	36.2889	1.78407	738.137	0.0194608
SCP2|3044|AA	-2.33381	0.00455196	4.91495e-05	0.421578	0.0196059
NAA15|70630|AT	-2.33327	0.00218069	1.26764e-05	0.375139	0.0196338
RAB2B|26581|ES	-2.33319	0.000327162	3.86398e-07	0.277008	0.0196383
CNOT2|23370|AT	-2.33306	0.119802	0.0201512	0.712245	0.0196447
OFD1|88520|AT	-2.33269	0.0340851	0.00199344	0.58281	0.0196643
OFD1|88521|AT	2.33248	29.3311	1.71532	501.546	0.0196753
JOSD2|51205|ES	-2.32989	0.0367223	0.00227884	0.59176	0.0198117
EPB41L2|77556|ES	-2.32962	0.0774293	0.00899738	0.666338	0.0198261
TMEM126B|18118|ES	2.32929	97.1445	2.06595	4567.9	0.0198437
MFAP3L|71160|AT	-2.3291	0.21294	0.0579401	0.782594	0.0198538
ADRM1|60057|ES	2.32902	94446.1	6.14275	1.45213e+09	0.0198581
SULT1A1|35824|ES	2.32828	100.657	2.07411	4884.88	0.0198974
PPP6R2|62825|ES	-2.32717	0.0735882	0.00817378	0.662512	0.0199564
GALK1|43494|AT	-2.32539	0.153642	0.0316853	0.745012	0.0200511
MAPK13|75954|ES	-2.32232	0.00270594	1.84196e-05	0.397517	0.0202155
NDUFA3|51776|AT	2.3222	2.60332	1.16096	5.83764	0.0202224
S100A16|7723|AP	-2.32208	0.0272653	0.00130371	0.570217	0.0202285
MTCH1|76000|AD	2.32053	10.6206	1.4436	78.1364	0.020312
NT5E|76918|ES	-2.31976	0.0262775	0.00121421	0.568689	0.0203537
TBXAS1|81967|AT	-2.31925	0.0021458	1.19278e-05	0.38603	0.0203813
SLC25A29|29253|RI	2.31918	4.59669	1.2665	16.6834	0.0203855
ZNF630|88952|AT	2.31312	5.4605	1.29586	23.0096	0.0207161
G6PD|90647|AP	-2.31259	0.221301	0.0616375	0.794552	0.0207451
HEXA|31544|ES	-2.31193	2.23379e-09	1.03539e-16	0.0481926	0.0207814
HACL1|63592|ES	2.31162	90.052	1.98303	4089.39	0.0207986
NDE1|34184|AT	2.31117	5.45769	1.29419	23.0155	0.0208232
NDE1|34185|AT	-2.31112	0.183235	0.0434507	0.772714	0.020826
ANAPC11|44223|AD	2.31044	42.3814	1.76536	1017.46	0.0208636
IP6K2|64743|AT	2.31041	5.36779	1.29032	22.3302	0.0208652
IP6K2|64742|AT	-2.3104	0.186299	0.044783	0.775011	0.0208661
SEC31A|69730|ES	-2.30919	0.384314	0.17068	0.865348	0.020933
NFATC1|46240|AT	-2.30893	0.170488	0.037976	0.765384	0.0209473
POLR2F|62180|AT	-2.30815	0.231706	0.0669384	0.802048	0.0209908
ACLY|40960|ES	2.30811	10.0067	1.41541	70.7456	0.0209928
TRIM36|73021|AT	-2.30803	0.161371	0.0342861	0.759512	0.0209974
TANK|55743|ES	2.30797	3.85246	1.22552	12.1103	0.0210008
FAM122B|90158|ES	2.3073	5.80158	1.303	25.8314	0.0210379
ST7L|4207|AT	2.30719	6.90102	1.33738	35.61	0.0210442
ST7L|4205|AT	-2.30719	0.144906	0.028082	0.747733	0.0210443
ZNF169|86926|AT	2.30714	7.77153	1.36146	44.3619	0.0210468
RNF213|44047|AT	2.30651	13.2896	1.47504	119.734	0.021082
PPP4C|94130|ES	2.30583	4.66656	1.25993	17.2841	0.0211203
AURKAIP1|150|RI	2.30531	34.074	1.69653	684.36	0.0211494
CENPK|72215|ES	-2.30467	0.0156779	0.000457617	0.537121	0.0211851
SULT1A4|94114|AP	2.30381	109.778	2.01627	5976.95	0.0212334
CCNY|11295|AP	-2.30203	0.000198502	1.3985e-07	0.281752	0.0213332
GIT2|24385|ES	-2.30199	0.211585	0.0563882	0.793931	0.021336
PCGF5|12510|AT	2.30177	3.86341	1.22226	12.2118	0.0213484
PCGF5|12509|AT	-2.30175	0.25884	0.0818885	0.818166	0.0213493
GOLGA5|29012|ES	2.30155	10792.2	3.968	2.93527e+07	0.0213607
GALK1|43493|AT	2.30134	6.3891	1.31667	31.0029	0.0213726
SCNM1|7564|AP	2.30116	3273.79	3.3203	3.22793e+06	0.0213827
NAT9|43293|AA	-2.30077	0.130231	0.0229383	0.739378	0.0214048
MAGT1|89535|AT	-2.30045	0.00643581	8.74087e-05	0.473861	0.0214225
METTL15|14784|AT	2.29991	33.1729	1.67797	655.818	0.0214534
METTL15|14782|AT	-2.29991	0.0301451	0.00152481	0.595959	0.0214534
PTPN12|80196|AP	-2.29988	0.0663414	0.00657212	0.669674	0.0214551
BRD8|73507|ES	2.29987	10.4553	1.41465	77.2725	0.0214558
TBRG4|79586|ES	-2.29963	0.0294151	0.00145661	0.594018	0.0214691
RAB6A|17710|ES	-2.29956	0.000295564	2.90079e-07	0.301152	0.021473
NFATC1|46239|AT	2.29861	5.82432	1.29641	26.1667	0.021527
DERL2|38713|AD	2.29685	145.657	2.07635	10217.9	0.0216274
ORC4|55531|ES	-2.29648	3.48967e-06	7.67802e-11	0.158606	0.0216483
TRIM41|75050|RI	2.29414	6.36921	1.30956	30.9774	0.0217825
GLYCTK|65201|RI	2.29128	6.085	1.29838	28.5179	0.0219471
PACRGL|68924|AD	2.29041	7.65261	1.34126	43.6623	0.0219973
HOXA10|79056|AP	2.29038	2.78644	1.15932	6.69721	0.0219992
STAMBPL1|12471|AT	-2.28905	0.0571313	0.00492572	0.662643	0.0220762
FAM104B|89278|AT	-2.28896	0.169867	0.0372284	0.775073	0.0220818
FAM104B|89277|AT	2.28889	5.8867	1.29013	26.8602	0.0220857
HNRNPA1|212638|ES	-2.28885	0.295158	0.103815	0.839172	0.0220879
CCDC40|44016|AT	2.28878	5.76957	1.28632	25.8785	0.0220924
ITGB3BP|3266|ES	2.28859	3.30305	1.18717	9.19005	0.0221032
RPS3A|70824|ES	2.28823	3.87577	1.21452	12.3683	0.0221243
CYB561A3|16165|RI	2.2868	3.90412	1.2149	12.546	0.0222078
NR1H3|15699|RI	2.2862	10.3652	1.39611	76.955	0.0222428
INPP4B|70691|AT	-2.28605	0.256643	0.0799674	0.823657	0.0222515
FAM173A|32965|ES	-2.2857	0.0137358	0.000347602	0.54278	0.0222718
ZNF606|52380|AT	2.28507	4.96228	1.25597	19.6058	0.0223084
AGBL5|52926|ES	2.28486	4.45598	1.23673	16.055	0.0223212
FBXO16|83216|AT	2.28448	12.4571	1.43089	108.45	0.0223434
SFXN1|74604|AA	-2.28416	0.0360041	0.0020778	0.623881	0.0223623
PDSS2|77129|AT	2.28281	8.77126	1.35948	56.5916	0.0224416
PDSS2|77130|AT	-2.28279	0.11401	0.0176707	0.735587	0.0224425
C12orf52|24620|AA	-2.28265	0.105031	0.0151699	0.727192	0.022451
TCF20|62501|ES	2.27985	4.0204	1.21559	13.297	0.0226163
MRPL51|19869|AP	-2.27942	0.0129641	0.000309016	0.543884	0.0226422
MRPL51|19868|AP	2.27933	77.1268	1.83835	3235.82	0.0226472
SAYSD1|76036|AP	-2.27862	0.198593	0.0494427	0.797671	0.0226899
SAYSD1|76037|AP	2.2786	5.03538	1.25363	20.2252	0.022691
USP33|3534|ES	2.2783	4.97462	1.25128	19.7772	0.0227088
LRCH3|68325|ES	2.27829	5.75298	1.27695	25.9186	0.0227091
RBM6|64940|ES	2.27784	20.034	1.51938	264.162	0.0227358
MFSD12|46699|ES	2.2768	4.09691	1.21683	13.7938	0.0227982
MAST4|72280|AT	2.27639	7.74437	1.32914	45.1233	0.0228228
TOM1L1|42534|AT	2.27623	11.1377	1.39779	88.7463	0.0228325
TMEM33|69133|RI	-2.27622	0.295708	0.103572	0.84427	0.0228327
PTCHD4|76446|AT	-2.27534	0.269023	0.0868185	0.833616	0.0228857
ZCCHC17|1461|ES	-2.27437	0.0149739	0.000400779	0.559453	0.022944
ARF1|10063|AP	2.27382	292913308683597	99.2803	8.64202e+26	0.0229766
GDAP2|4377|AT	-2.2731	0.115302	0.0179025	0.742613	0.0230204
GDAP2|4378|AT	2.27308	8.67268	1.34658	55.8567	0.0230211
MAGOHB|20472|ES	2.2726	28.6324	1.58641	516.771	0.0230503
BSCL2|16409|AD	-2.27158	0.227409	0.063365	0.816143	0.0231118
RABEP2|35894|ES	2.27111	3.96224	1.20759	13.0006	0.0231406
SLC2A8|87631|ES	-2.26961	0.262502	0.082702	0.833203	0.023231
C11orf49|15611|AA	-2.26914	0.0125335	0.000285293	0.550624	0.0232596
SSBP3|3144|ES	2.2691	4.15441	1.21413	14.2152	0.023262
NDUFS8|17276|AP	-2.26909	0.000586284	9.47349e-07	0.362832	0.0232627
C9orf117|87645|RI	2.26898	3.66675	1.19358	11.2645	0.0232697
POLR2J3|81113|ES	2.26797	3.42318	1.18189	9.91473	0.0233313
MARVELD3|37467|AT	2.26747	9.9893	1.36633	73.0325	0.0233614
USP15|22828|AT	-2.26692	0.0470428	0.00334765	0.661069	0.0233951
USP15|22829|AT	2.26681	21.2534	1.51247	298.654	0.0234019
H2AFV|79576|ES	2.26638	837753	6.32145	1.11023e+11	0.0234279
ZNF266|47344|RI	2.26518	2.66456	1.14117	6.22157	0.0235018
COX15|12776|AT	2.26432	25.6627	1.54679	425.766	0.0235542
COX15|12777|AT	-2.26423	0.0389729	0.00234908	0.646588	0.02356
ZNF430|48742|AT	2.26365	8.39068	1.33025	52.9249	0.0235956
MED11|38577|AT	-2.26354	0.110965	0.0165359	0.744636	0.0236023
MED11|38578|AT	2.26331	9.01041	1.34264	60.4685	0.0236168
FAM47E|69601|AT	2.26303	3.04507	1.16081	7.98789	0.0236341
MIER1|3338|RI	2.26302	6.27589	1.27885	30.7985	0.0236346
FAM47E|69602|AT	-2.26299	0.328406	0.125192	0.86148	0.0236364
PLXNB1|64646|ES	-2.26057	0.000105167	3.73905e-08	0.295798	0.0237858
SIGLEC9|51306|AT	-2.26046	0.0332675	0.00173987	0.636099	0.0237928
BLOC1S6|30430|AT	-2.2603	0.165176	0.0346586	0.787198	0.0238023
BLOC1S6|30431|AT	2.26029	6.05403	1.27031	28.8522	0.0238035
CD320|47214|AA	2.25907	26.7833	1.54545	464.166	0.0238788
ICAM2|43039|AP	-2.25726	0.150055	0.0289066	0.778945	0.0239918
AHI1|77890|AT	-2.25725	0.0906288	0.0112685	0.728899	0.0239922
DNAJC19|67762|ES	-2.25684	4.95873e-05	9.05714e-09	0.271487	0.0240181
LEPROTL1|83272|AT	-2.2568	0.0425777	0.0027458	0.660231	0.0240205
CSNK1E|62230|AP	2.25674	4.3278	1.21248	15.4476	0.0240244
SEC31A|69728|ES	-2.25622	0.368158	0.154544	0.877036	0.0240568
ZNF846|47400|AT	2.25585	6.63703	1.28178	34.3664	0.02408
RARRES2|82228|AD	2.25581	6.9101e+11	35.7066	1.33727e+22	0.0240823
WRB|60627|AP	2.2547	6.87009	1.2865	36.6874	0.024152
SENP6|76794|AT	2.25448	13.8095	1.40913	135.334	0.0241658
SENP6|76793|AT	-2.25436	0.0724231	0.00738997	0.70976	0.0241735
PPP1R32|16238|AP	-2.25359	0.342343	0.134766	0.869648	0.0242219
SLC25A24|3937|AT	2.25308	21637.3	3.66425	1.27768e+08	0.0242543
CDKN2A|86004|AP	2.25208	4.16531	1.2033	14.4186	0.0243175
ANAPC5|24864|ES	-2.25207	0.04336	0.00282458	0.665617	0.024318
JAG2|29601|ES	-2.25189	0.160023	0.0324738	0.788557	0.0243291
SHMT1|39618|ES	-2.25137	0.000492502	6.50035e-07	0.373146	0.024362
RBM14-RBM4|17102|ES	-2.25136	0.0706612	0.00703579	0.709659	0.0243629
WASH4P|32782|AA	2.25136	4.80837	1.22538	18.8679	0.024363
ITIH5|10716|AT	2.25126	3.31249	1.16762	9.39735	0.0243693
RANBP1|61139|AA	-2.25118	0.00588596	6.73183e-05	0.514638	0.0243743
HMGN3|76814|AD	2.25082	25.2628	1.51787	420.465	0.0243966
CANT1|43972|RI	2.25057	17191.7	3.52276	8.38986e+07	0.024413
KIF27|86699|AT	-2.25054	0.246641	0.0728828	0.834654	0.0244145
B2M|30355|AT	-2.25014	0.024324	0.000955439	0.619252	0.0244404
C4orf48|68544|AD	2.24984	2.60878	1.1315	6.01478	0.0244591
ATRAID|52953|AD	2.24947	14.1021	1.40576	141.466	0.0244827
ARMC3|10987|AT	2.24779	2.85016	1.14352	7.10385	0.0245896
MVD|38010|ES	2.24762	3.25994	1.16327	9.13561	0.0246006
CORO7|33675|ES	-2.24748	0.00065553	1.09756e-06	0.391522	0.0246096
TMEM201|566|ES	-2.24684	0.0257708	0.00105955	0.626809	0.0246504
NFX1|86100|AT	2.24633	10.4511	1.34873	80.9845	0.0246828
NLRX1|19128|AA	2.24588	25.8323	1.5128	441.107	0.0247114
RHBDL2|1863|AT	-2.24576	0.0428683	0.00274375	0.669772	0.0247196
DOCK8|85698|AT	2.24541	11.9356	1.37054	103.943	0.0247419
TRAPPC10|60802|AT	-2.24536	0.00548653	5.83369e-05	0.516002	0.0247449
NABP2|22409|RI	2.24529	4.75264	1.21906	18.5288	0.0247495
TRAPPC10|60801|AT	2.24529	182.237	1.93765	17139.6	0.0247496
TSC22D3|89837|AP	-2.24517	0.116387	0.017802	0.760926	0.0247574
TMEM107|39127|ES	2.24512	3.06927	1.15308	8.16979	0.0247602
UEVLD|14666|AT	2.24454	9.55368	1.33129	68.5599	0.0247977
UEVLD|14667|AT	-2.24452	0.104673	0.0145859	0.751164	0.0247987
CDK11A|218|AD	2.24432	5.87799	1.25159	27.6056	0.0248121
RANGRF|39163|RI	2.24398	5.79418	1.24902	26.879	0.0248336
LZTS3|58574|RI	2.24356	2.24482e+06	6.35073	7.93487e+11	0.0248606
SLC13A3|59695|AT	-2.24188	0.313551	0.113751	0.864294	0.0249694
KIAA1217|11009|ES	-2.24087	0.391016	0.171993	0.888955	0.0250346
BBS1|17052|RI	2.24023	21.1729	1.46509	305.984	0.025076
FTSJ2|78605|ES	2.23993	5.67464	1.24232	25.9205	0.0250957
CD34|9669|ES	-2.2397	1.27059e-06	8.79871e-12	0.18348	0.0251102
ADAM15|7907|ES	2.23929	13.5284	1.38391	132.246	0.0251372
SGSH|44033|AT	-2.23915	0.0198763	0.000643933	0.613523	0.0251462
SGSH|44034|AT	2.23908	50.3074	1.62975	1552.89	0.0251505
MTX2|56122|ES	-2.23834	0.0033526	2.2831e-05	0.492309	0.0251988
PPIE|1903|ES	-2.23794	0.207882	0.0525255	0.822744	0.0252248
CDK2|22323|AD	2.23729	21.9693	1.46664	329.084	0.0252676
MAN2C1|31868|ES	-2.23717	0.00384943	2.95108e-05	0.502125	0.0252755
SMIM7|48188|RI	-2.23708	0.00307039	1.93045e-05	0.488347	0.0252811
EIF4A1|38984|RI	2.23706	87.1968	1.73927	4371.54	0.0252821
RPS19|50094|AP	2.23551	1.82535e+11	24.438	1.3634e+21	0.0253838
PARPBP|24029|AT	-2.23536	0.0580941	0.00479204	0.704277	0.025394
NDUFC1|70617|AP	2.23431	3.49545	1.1661	10.4778	0.0254628
VEGFA|76328|ES	2.2341	4.46032	1.20138	16.5597	0.0254763
FGFR2|13300|AT	-2.23365	0.126582	0.0206409	0.776271	0.0255059
PCBP2|22045|AP	2.23266	5.50001	1.23148	24.564	0.0255715
PCBP2|22043|AP	-2.23265	0.181817	0.0407095	0.812033	0.0255717
SCIMP|38666|AT	2.23225	3.41583	1.16165	10.0442	0.0255983
LIMS1|54888|AT	-2.23164	0.13533	0.0233629	0.783895	0.0256389
KLC4|76227|ES	-2.23005	3.13404e-07	6.02439e-13	0.163041	0.0257441
AK2|1653|ES	-2.22901	0.000703757	1.18952e-06	0.416365	0.0258131
TTC21B|55811|AT	2.22878	6.3838	1.25055	32.5878	0.0258284
ELMO3|36975|ES	-2.2287	6.88202e-06	1.98565e-10	0.238523	0.0258337
STXBP2|47127|AA	-2.22861	0.00278724	1.57878e-05	0.492068	0.0258395
NDUFB5|67705|ES	2.22841	155.172	1.8362	13113.1	0.0258529
RTKN2|11871|AT	2.22831	9.6826	1.31443	71.3258	0.0258601
POLR2M|30876|AT	-2.2276	2.12598e-06	2.17087e-11	0.208201	0.0259072
C9orf69|88148|RI	2.22738	40989.4	3.5792	4.69415e+08	0.025922
NDUFC1|70618|AP	-2.22716	0.287158	0.0957748	0.860972	0.0259364
ZC3H14|28713|AA	-2.226	0.00414549	3.31039e-05	0.519124	0.0260143
ECHDC2|3033|ES	2.22554	2.91579	1.13621	7.48264	0.0260453
ZBTB8OS|1612|ES	2.22481	19.358	1.42296	263.348	0.0260938
PIGT|59546|ES	-2.2246	2.01904e-05	1.47497e-09	0.276379	0.0261081
MICAL3|61015|AT	2.2245	170.549	1.8425	15786.7	0.026115
BID|61000|AP	-2.22403	0.0503968	0.00362137	0.701347	0.0261465
SCIMP|38667|AT	-2.22396	0.293904	0.0998941	0.864714	0.0261509
MBTPS2|88677|AT	-2.22387	0.00263324	1.40309e-05	0.49419	0.0261574
SCYL1|16855|RI	2.22357	270.085	1.94205	37561.3	0.0261771
B3GALNT2|10352|AT	-2.22298	0.0611403	0.00520299	0.71846	0.0262172
B3GALNT2|10353|AT	2.22296	16.3555	1.39183	192.195	0.0262187
HOXA10|79055|AP	-2.22295	0.365811	0.150724	0.887833	0.0262192
LRRC23|20007|ES	-2.22292	0.242219	0.0693844	0.845582	0.0262211
HAUS7|90437|AA	-2.22262	0.000329298	2.79714e-07	0.387672	0.0262412
DNPH1|76257|RI	2.22198	70.0657	1.65052	2974.34	0.0262849
ADCK4|49950|ES	-2.22172	0.00710543	9.04279e-05	0.558314	0.026302
LETMD1|21763|ES	-2.22131	0.147342	0.0271959	0.798272	0.02633
LTC4S|74925|ES	-2.22	0.00265686	1.41394e-05	0.499235	0.0264186
MMP11|61322|AA	2.21935	1.46681e+11	20.1875	1.06577e+21	0.0264627
TTC21B|55812|AT	-2.2191	0.15802	0.0309736	0.806177	0.0264802
EMR2|48029|AT	-2.21711	0.39782	0.176117	0.89861	0.0266159
DGKZ|15556|ES	-2.21707	0.0261617	0.00104431	0.655397	0.0266185
AZI1|44107|ES	-2.21612	0.0508273	0.00364546	0.708665	0.0266833
TOM1L1|42538|AT	-2.21609	0.103949	0.014037	0.769783	0.0266853
GLE1|87767|AT	-2.21593	6.28815e-06	1.57714e-10	0.250713	0.0266966
YIF1B|49606|AT	2.2159	4.18955	1.17994	14.8756	0.0266984
YIF1B|49607|AT	-2.21583	0.238698	0.0672262	0.847536	0.0267029
TMEM234|1571|RI	2.21573	15.7431	1.37463	180.3	0.0267097
HMCES|66715|ES	-2.21527	0.00138733	4.10881e-06	0.468431	0.0267418
EXD3|88296|AT	2.21509	2.95059	1.13272	7.68593	0.0267541
MOSPD2|88542|AA	-2.21485	0.0641239	0.00564066	0.72897	0.0267701
FBLIM1|769|AP	2.21481	2.89375	1.13005	7.41009	0.0267729
TTC14|67728|RI	2.21404	3.27885	1.14599	9.38128	0.0268262
FPGT|3451|AA	2.21402	1.12493e+06	4.94733	2.55788e+11	0.0268271
NIN|27492|AT	2.21376	5.00948	1.2029	20.8621	0.0268452
WRB|60626|AP	-2.21282	0.154711	0.0296248	0.807953	0.0269098
ERC1|19657|ES	-2.21171	0.0410055	0.00241867	0.695196	0.0269866
INADL|3242|AA	-2.21126	0.0350038	0.00179343	0.683196	0.0270176
KIAA1522|1632|AP	-2.21094	0.198136	0.0471771	0.832136	0.0270399
TMEM63A|10003|ES	2.21073	3.67689	1.15916	11.6632	0.0270545
LRTOMT|17539|ES	-2.21006	0.0106845	0.000190801	0.598317	0.0271012
FMNL1|41954|ES	2.20985	185.975	1.80563	19155	0.0271154
SUN1|78535|ES	-2.20972	0.00039429	3.77039e-07	0.41233	0.0271249
WDR45|89085|ES	2.20663	148.82	1.74931	12660.7	0.02734
ZNF250|85677|AT	2.20543	8.71253	1.27245	59.6554	0.0274239
TMEM128|68653|AT	-2.20496	0.033409	0.00162833	0.685465	0.027457
TMEM128|68652|AT	2.20482	29.9276	1.45857	614.068	0.0274665
PPHLN1|21221|ES	-2.20482	0.163674	0.0327531	0.817917	0.0274668
TRPC4AP|59058|ES	-2.20469	0.00376582	2.63513e-05	0.538167	0.0274761
GSK3B|66364|ES	-2.20402	0.0131583	0.000279682	0.619061	0.0275228
C19orf60|48491|ES	-2.20399	0.299066	0.10223	0.874895	0.0275247
COQ10B|56682|AP	-2.20396	0.0732108	0.007159	0.748683	0.027527
SLC37A3|81985|ES	2.20259	68.3349	1.59256	2932.17	0.0276236
G6PD|90646|AP	2.20226	4.22893	1.17192	15.2602	0.027647
TCF20|62502|ES	2.20139	4.38244	1.17592	16.3326	0.0277086
BANP|37989|ES	2.20063	6.43629	1.22584	33.7939	0.0277626
EMC6|38483|AD	2.20032	4.3166	1.17322	15.8819	0.0277842
SVEP1|87187|AT	-2.20029	0.300022	0.102663	0.876783	0.0277863
MLST8|33227|AA	-2.19952	0.0232414	0.000813691	0.66384	0.0278408
CCDC66|65343|AT	-2.19894	0.229588	0.0618515	0.852214	0.027882
ASB7|32737|AT	2.19848	21.8317	1.39726	341.113	0.0279152
ASB7|32736|AT	-2.19845	0.0458062	0.00293164	0.71571	0.0279169
EHF|14954|AP	2.19815	5.61093	1.20549	26.1159	0.0279382
ZFAND2B|57624|RI	2.19754	6.48012	1.22389	34.3103	0.0279817
PDLIM5|69973|AT	2.19754	30.3903	1.44644	638.512	0.0279818
NBAS|52721|ES	-2.19724	0.0565051	0.00435446	0.733232	0.0280034
RBM7|18821|AT	-2.19715	0.000206087	1.06169e-07	0.40004	0.0280101
SPG21|31149|AP	2.1961	2.36104	1.09678	5.08261	0.0280846
LIMS1|54889|AT	2.19587	7.038	1.23323	40.1656	0.0281009
UPF1|48507|AD	2.19487	16.9512	1.3538	212.25	0.0281732
PIH1D2|18717|AT	-2.19453	0.16657	0.0336043	0.825656	0.0281974
C15orf57|29992|AT	2.19396	16.2888	1.34664	197.028	0.0282386
NMNAT1|591|RI	-2.19333	0.121724	0.0185381	0.799253	0.0282833
LRRC23|19997|AP	-2.19311	0.244545	0.069461	0.860948	0.0282992
IFI27L1|29057|ES	-2.19284	0.123164	0.0189476	0.800594	0.0283192
GPBP1L1|2769|ES	2.19272	7.72827	1.24243	48.0723	0.0283274
TWSG1|44600|AT	-2.19256	0.0328997	0.00155483	0.696145	0.0283394
TWSG1|44599|AT	2.19252	30.3941	1.4364	643.138	0.0283421
PRAME|61277|AP	-2.19125	0.247706	0.0710954	0.863038	0.0284337
SF3B1|56678|RI	2.19114	5.08031	1.18707	21.7423	0.0284417
MRPL45|40572|ES	2.19043	4.93072	1.18278	20.5549	0.0284932
CCDC157|61732|AT	2.18981	5.06827	1.18572	21.6639	0.0285379
CCDC157|61733|AT	-2.18974	0.197316	0.0461623	0.84341	0.0285429
ZNF410|28328|ES	2.18907	7.1437	1.22849	41.5408	0.0285917
PIGO|86233|RI	2.18815	4.10554	1.15868	14.5471	0.0286587
ACOT9|88693|ES	2.18658	65.0133	1.54133	2742.26	0.0287735
ORMDL1|56536|AT	-2.18656	0.000706482	1.05861e-06	0.471483	0.0287745
FAM120A|86917|ES	-2.18575	0.000802551	1.34495e-06	0.478895	0.0288342
TCEA2|60187|AP	-2.18574	0.293026	0.0974716	0.880913	0.0288343
SEPT8|73299|AT	2.18537	7503.92	2.51023	2.24317e+07	0.0288615
ATXN2L|35861|AA	2.18498	56.2084	1.51426	2086.42	0.0288903
DYNLL1|24763|RI	2.1847	26.3436	1.40005	495.685	0.0289106
TRAPPC1|39078|RI	2.18456	24.5082	1.38943	432.298	0.0289209
MTIF3|25537|AP	-2.18451	0.0949966	0.0114947	0.785089	0.0289249
COX6C|84675|AP	2.18426	7.4103	1.22834	44.7046	0.0289435
CPNE1|59192|ES	-2.18422	0.0867192	0.00966616	0.777995	0.0289464
LRFN4|17140|AP	2.1837	353.395	1.82427	68458.9	0.0289841
COX20|10475|ES	2.18332	4.65446	1.17037	18.5103	0.0290119
NPIPB4|34760|RI	2.18305	4.39154	1.16324	16.5792	0.0290319
PFDN5|22008|ES	2.18268	25.4636	1.39142	465.995	0.0290592
COMMD4|31846|ES	2.18173	3962.9	2.32124	6.76559e+06	0.0291298
ZNF213|33456|ES	2.1817	67.4814	1.5343	2967.95	0.0291314
MFSD10|68614|RI	2.18131	9.74211	1.25986	75.3327	0.0291604
ZFYVE21|29516|ES	-2.181	0.000440473	4.24581e-07	0.45696	0.0291836
EMR2|48028|AT	2.18094	2.46908	1.0959	5.56286	0.029188
SEPT8|73300|AT	-2.18058	0.00011869	3.51553e-08	0.400718	0.0292146
PAM|72894|ES	-2.18025	0.220219	0.0565074	0.858229	0.0292387
RAI2|88592|AP	2.18009	5.3986	1.1856	24.5824	0.0292511
SLC25A35|39149|AT	2.17908	6.67697	1.21036	36.8336	0.0293256
SLC25A35|39151|AT	-2.17906	0.149774	0.0271504	0.826219	0.0293276
SULF2|59729|AA	-2.17756	0.0112193	0.000197147	0.638468	0.0294387
CD46|9652|ES	2.17755	5.93358	1.19473	29.4688	0.0294397
RBM10|88906|ES	-2.17746	0.186476	0.0411245	0.845564	0.0294463
ECE2|67860|AT	-2.17729	0.0152248	0.000351976	0.658553	0.0294589
C19orf54|49967|RI	2.17726	16.6869	1.32434	210.258	0.0294608
USP21|8566|ES	-2.17699	0.252433	0.0730955	0.871767	0.0294816
KIF9|64495|AT	2.17688	25.9782	1.38343	487.819	0.0294897
ELF5|14952|AT	-2.17563	0.317577	0.113	0.892524	0.0295831
KIF9|64493|AT	-2.1751	0.0390765	0.00210427	0.725655	0.0296229
GMNN|75535|AD	2.17502	7.45384	1.21971	45.5516	0.0296287
SLFN5|40291|AT	-2.17487	0.00114148	2.54504e-06	0.511965	0.02964
LMNA|8184|ES	-2.17449	1.75388e-06	1.13726e-11	0.270483	0.0296684
ZNF430|48741|AT	-2.17441	0.173672	0.035846	0.841433	0.0296742
RPE|57242|ES	2.17397	7.59299	1.22087	47.2233	0.029707
TMUB2|41787|AT	2.17384	9.12229	1.24297	66.9495	0.0297172
TMUB2|41786|AT	-2.17381	0.109624	0.014937	0.804545	0.0297191
FAM178A|12842|AT	-2.17361	0.117028	0.0169107	0.809882	0.0297344
PSMA4|32107|ES	-2.17346	0.0798552	0.00817392	0.780146	0.0297459
CKLF|36731|ES	2.17245	680.557	1.8927	244707	0.0298217
RCAN1|60495|AT	-2.17219	0.0186278	0.000512066	0.677634	0.0298417
TSC22D3|89836|AP	2.17181	7.44435	1.2163	45.5632	0.0298704
NSD1|74743|RI	-2.17048	0.241498	0.0669392	0.871261	0.0299704
CEP63|66880|ES	-2.17044	0.127593	0.0198777	0.819008	0.0299735
PAK1|17951|AP	2.16989	4.27303	1.15085	15.8654	0.0300155
STRADA|42965|AA	2.16943	28.6467	1.38257	593.556	0.0300499
SNX14|76924|ES	2.16904	3.49498	1.1282	10.8269	0.0300793
HNRNPA1|485363|ES	-2.169	0.201956	0.0475849	0.857124	0.0300824
MICAL3|61012|AT	-2.1684	0.0773088	0.00764412	0.781863	0.0301281
SLC11A2|21731|RI	2.16834	28.8384	1.38135	602.058	0.0301326
MKS1|42653|ES	2.16736	4.5359e+10	10.4648	1.96605e+20	0.0302076
ALDH3A2|39753|ES	2.16691	21.3267	1.33942	339.571	0.0302415
ZCCHC14|37945|RI	2.16675	21.2885	1.33892	338.482	0.0302537
EFCAB10|81301|AT	-2.16585	0.190164	0.0423432	0.854032	0.0303228
RNF141|14356|AT	-2.16533	2.05741e-05	1.17799e-09	0.359334	0.0303623
GABARAP|38867|AD	-2.16515	0.212215	0.0521616	0.863377	0.0303762
VDAC1|73335|AP	-2.16511	0.202565	0.0477346	0.859601	0.0303793
COX6C|84673|AP	-2.16493	0.139467	0.0234391	0.829854	0.0303929
PEX11B|7280|AP	-2.1632	0.00768456	9.33012e-05	0.632923	0.0305258
DVL1|141|AD	-2.16257	0.195649	0.0446001	0.858261	0.0305741
SELM|61817|AP	-2.16093	0.000178094	7.07923e-08	0.448035	0.0307008
CKAP5|15603|ES	-2.15997	0.00131663	3.2037e-06	0.5411	0.0307754
ZNF410|28330|AA	2.15939	129638	2.96603	5.66613e+09	0.0308199
SAA2|14580|AT	-2.15921	0.36135	0.143433	0.910346	0.0308337
ANKRD54|62163|AP	2.15887	2.60052	1.09205	6.19267	0.03086
SMEK1|28880|AD	2.15831	5.53953	1.17037	26.2193	0.0309038
CDK16|88911|AP	2.15788	4.78957	1.15451	19.8699	0.0309369
VDAC1|73334|AP	2.15699	4.90004	1.15623	20.766	0.0310062
C16orf13|32915|ES	-2.15684	0.12732	0.0195659	0.828505	0.0310181
PTPRF|2190|ES	2.15655	4.9487	1.15694	21.1677	0.0310405
OSBPL5|13953|AD	-2.15654	0.024024	0.000810773	0.711855	0.0310416
FLNB|65418|ES	-2.15491	0.307883	0.105452	0.898911	0.0311691
TIA1|53867|AT	2.15486	47.8356	1.41881	1612.79	0.031173
GNPAT|10274|ES	-2.15465	0.0280032	0.00108322	0.72393	0.0311893
PRR13|22042|AD	2.15461	8.47571	1.21297	59.2247	0.0311927
FDPS|8071|ES	2.15438	10.8232	1.23977	94.4856	0.0312103
FAM102B|3940|AT	2.15365	5.36419	1.16307	24.7402	0.031268
FAM102B|3941|AT	-2.15365	0.186421	0.0404201	0.859793	0.031268
BLCAP|59352|AP	2.15345	7.1796	1.19377	43.1798	0.0312834
CEL|88011|ES	-2.15309	8.32093e-05	1.60803e-08	0.430576	0.0313115
PCNP|65953|ES	2.15298	8.83091e+06	4.19485	1.85907e+13	0.0313202
SAR1B|73418|ES	2.15286	3.56593	1.12066	11.3467	0.0313299
IRF7|13715|ES	2.15262	13.1633	1.25945	137.577	0.0313484
CBFB|36925|AD	2.15212	16.646	1.28542	215.563	0.031388
CCDC23|2119|AP	-2.15203	0.0186569	0.000496595	0.700933	0.0313952
PUF60|85503|ES	2.1517	13.1622	1.25818	137.693	0.0314208
AHI1|77886|AT	2.15083	6.82376	1.1858	39.2677	0.0314895
EIF3M|14856|ES	2.14911	2.85663	1.09678	7.44025	0.0316253
NEK11|66782|AT	-2.14865	0.00921401	0.00012813	0.662591	0.0316621
TCEA2|60186|AP	2.14832	3.35526	1.11197	10.1242	0.0316887
CCNB1IP1|26417|ES	2.14825	67.0595	1.44572	3110.54	0.0316936
HNRNPH1|74914|AD	-2.14808	0.134016	0.0214167	0.838615	0.0317076
HNRNPH1|74906|AD	2.14757	5104.95	2.10825	1.23612e+07	0.0317478
YY1AP1|8098|AP	-2.14622	0.228515	0.0593558	0.879761	0.0318554
C11orf74|15442|AD	2.14606	4.19641	1.13243	15.5505	0.0318686
TMEM19|23411|AT	-2.14514	0.0005181	5.15763e-07	0.520447	0.0319417
ZNF233|50310|AT	2.14437	6.66289	1.17715	37.7131	0.032003
MAN2C1|31865|AA	2.14359	5.97765	1.16552	30.6578	0.0320656
TMUB2|41791|RI	2.1418	90.8966	1.46648	5634.01	0.0322096
NPIPA5|34148|RI	2.14123	5.14324	1.1487	23.0285	0.0322559
METAP2|23795|AA	2.14028	25.5033	1.31373	495.096	0.0323321
ANXA2|30953|ME	2.14018	81304.6	2.59094	2.55136e+09	0.0323404
FANK1|13444|ES	2.13888	5.84647	1.15918	29.4873	0.032445
ENDOV|44053|AT	-2.13835	0.29887	0.098792	0.904155	0.0324881
AAGAB|31308|AD	2.13819	15.0013	1.25325	179.566	0.0325011
PORCN|88989|AA	2.13817	5.12784	1.14596	22.9457	0.0325033
WDR90|32931|AA	-2.137	0.127388	0.0192482	0.843071	0.0325976
TMEM8B|86318|AP	2.13673	6.74818	1.17111	38.8844	0.0326196
CLCN6|688|AT	2.13666	7.87097	1.18604	52.2344	0.0326254
NELL2|21290|AT	-2.1352	0.0189867	0.000499099	0.722292	0.0327447
FKBP3|27404|ES	2.13423	5.53357	1.14993	26.6281	0.0328236
ATF5|51134|AP	-2.13404	0.172619	0.0343879	0.866503	0.0328399
PLGLB1|54462|AT	-2.13354	0.203827	0.0472844	0.878627	0.0328806
RIBC1|89221|ES	2.1335	3.49794	1.10722	11.0507	0.0328839
RABL2A|55061|ES	-2.1331	0.138432	0.0224997	0.851724	0.0329169
FBF1|43530|AT	-2.133	0.0861554	0.00905606	0.819644	0.0329245
FBL|49850|ES	-2.13293	0.0539412	0.00368699	0.789166	0.0329306
FBF1|43529|AT	2.13291	11.6061	1.21991	110.418	0.0329323
FIG4|77213|ES	-2.1318	0.000897832	1.419e-06	0.568076	0.0330231
NLRC5|36514|AT	-2.13158	0.000209248	8.66054e-08	0.505564	0.0330416
ARFRP1|60152|AP	-2.13157	0.153657	0.0274532	0.860028	0.0330423
NT5C|43362|AD	2.13117	4.97803	1.13762	21.783	0.0330751
GNPDA2|69149|AT	2.13072	32.1824	1.32075	784.183	0.0331124
GNPDA2|69150|AT	-2.1305	0.0310839	0.00127567	0.757416	0.0331303
STOX1|11963|AD	2.13034	8.73996	1.18932	64.2274	0.0331435
SUGP1|48627|ES	-2.13031	1.97719e-06	1.11737e-11	0.349863	0.0331461
MEPCE|80950|AP	2.13003	5.84101	1.15133	29.6331	0.0331691
TMEM230|58640|AD	2.12992	9.45064	1.19629	74.6595	0.0331781
TATDN1|85090|ES	2.12955	40.2214	1.34206	1205.43	0.0332085
EIF3K|49679|ES	-2.12923	1.07267e-07	4.12089e-14	0.279219	0.0332352
SEC23A|27345|AP	2.12909	2.16111	1.06313	4.39307	0.0332467
CREM|11291|ES	2.12904	4.34296	1.12369	16.7851	0.0332512
IKBIP|23864|AT	2.1288	7.07756	1.1679	42.8905	0.0332706
IKBIP|23865|AT	-2.12869	0.141304	0.0233168	0.856329	0.0332803
ZNF66|48728|AT	-2.12851	0.386673	0.161199	0.927521	0.0332948
SH3BP2|68594|AP	-2.12777	0.249117	0.0692481	0.896185	0.0333562
POLD4|17170|AD	2.12658	31.3133	1.30975	748.631	0.0334551
HAUS4|26678|AD	2.12594	4.606	1.12664	18.8304	0.0335082
WDR96|13040|AT	-2.12576	0.357024	0.138128	0.922813	0.0335235
TAF9|72347|AT	2.12516	18.9728	1.25706	286.358	0.0335731
TAF9|72346|AT	-2.12513	0.0527095	0.00349232	0.795545	0.0335758
ABCC5|67827|RI	2.12455	2.40116	1.07022	5.3873	0.0336239
MKNK1|2807|ES	2.12444	4.74654	1.12815	19.9705	0.0336335
LMBR1|82468|AT	2.12319	38.086	1.3229	1096.49	0.0337377
LMBR1|82466|AT	-2.12319	0.0262563	0.000912003	0.755914	0.0337377
HDLBP|58347|AP	2.1231	5.07379	1.13292	22.7231	0.0337452
TCF3|46537|RI	2.12271	328.658	1.5594	69267.5	0.033778
VEGFA|76336|ES	2.12264	4.32064	1.11868	16.6874	0.0337843
NMRAL1|33738|RI	2.12227	3.82562	1.10806	13.2081	0.0338153
DDB1|16154|AP	2.12206	9.09082	1.18365	69.8207	0.0338331
EYA2|59706|ES	-2.12043	2.86721e-05	1.81417e-09	0.45315	0.03397
ALG10|21065|AT	2.12037	8.59649	1.17674	62.8004	0.0339752
TMEM107|39129|ES	2.11922	2.65217	1.07605	6.53687	0.0340717
APOBEC3B|62268|RI	2.11868	23.1935	1.26555	425.06	0.0341179
IL4R|35688|ES	2.11798	236.584	1.50355	37226.6	0.0341767
NFAT5|37289|AT	-2.11752	0.0330517	0.00140789	0.775926	0.0342159
MPI|31778|ES	-2.11705	0.0024539	9.40564e-06	0.640213	0.0342555
INPP5B|1849|AT	-2.11662	0.0357453	0.001635	0.781482	0.0342919
MPND|46798|ES	2.11658	106.764	1.41284	8067.77	0.0342954
ELP3|83202|AP	-2.11633	0.493854	0.256942	0.949208	0.0343167
MIEN1|40690|RI	2.11582	181.742	1.46704	22514.8	0.0343597
PSME2|26864|AA	2.11523	21.9163	1.25435	382.927	0.0344103
FKBP9|79200|AP	-2.11467	0.00488529	3.52253e-05	0.677527	0.0344584
THTPA|26757|AD	2.11333	36.5525	1.29844	1028.99	0.0345725
PTPN6|20023|AP	-2.1129	0.274192	0.0825629	0.910594	0.0346091
HNRNPF|11322|AP	-2.11276	0.245507	0.066717	0.903421	0.0346217
GTF2I|80088|ES	2.1127	52.7743	1.33204	2090.86	0.0346267
PHC1|20213|AD	-2.11211	0.00283296	1.22463e-05	0.655355	0.0346774
NCOA4|11539|AD	-2.11201	0.000116571	2.6083e-08	0.520982	0.0346853
DDX46|73427|ES	2.11196	6.62102e+09	5.09099	8.61089e+18	0.0346899
MALL|54923|ES	-2.11184	7.78354e-05	1.19632e-08	0.506417	0.0347002
C2orf43|52787|RI	-2.1116	0.00570849	4.72221e-05	0.690076	0.034721
EPN1|52137|AP	2.11134	5.42388	1.12888	26.0599	0.0347432
CREM|11230|AP	2.111	4.35662	1.11104	17.0832	0.0347721
LEPRE1|2108|AD	-2.11097	0.0514275	0.00327029	0.808732	0.0347746
MEPCE|80949|AP	-2.11071	0.174156	0.034363	0.882649	0.0347972
PER1|39093|AT	2.11044	10877.7	1.94005	6.09909e+07	0.0348203
ZNF66|48730|AT	2.10988	2.26784	1.05991	4.85242	0.0348688
SIGLEC9|51305|AT	2.10981	15.3487	1.21405	194.045	0.0348749
ALCAM|65991|ES	2.10978	14.5818	1.2096	175.785	0.0348773
HSH2D|48132|AT	2.10958	22.4413	1.24686	403.904	0.0348948
BAG1|86098|ES	2.10954	23.9418	1.25253	457.642	0.0348981
MCMDC2|84041|AT	-2.10808	0.212352	0.0502799	0.896845	0.0350239
IQGAP3|8282|RI	2.10754	138466	2.29097	8.36886e+09	0.0350705
RSU1|10880|RI	2.10738	6.31271	1.13756	35.0313	0.0350849
SEC14L1|43703|AP	2.10729	3.18631	1.08439	9.36248	0.0350923
METTL22|33898|RI	-2.10695	0.0012491	2.48734e-06	0.627274	0.0351223
C16orf52|35533|AT	-2.1069	0.125881	0.0183102	0.865425	0.0351259
AK3|85777|ES	-2.10682	0.0275868	0.000977455	0.778586	0.0351329
ZNF558|47261|AP	2.10602	6.48456	1.13842	36.9366	0.035203
ATF5|51133|AP	2.10558	5.56404	1.12602	27.4937	0.0352413
CDCA7L|78915|ES	2.10549	16.7641	1.21514	231.28	0.0352489
PROM2|54496|AA	2.10499	741.405	1.57667	348634	0.0352918
C14orf2|29533|ES	2.10424	4.29409	1.10507	16.6859	0.0353578
TBC1D25|88991|ES	-2.10423	0.0974422	0.0111385	0.852449	0.0353584
TMEM205|47661|ES	-2.10411	0.00386268	2.18319e-05	0.683419	0.035369
OBSL1|57734|AD	-2.10405	0.0207097	0.000559316	0.766813	0.0353739
IRF3|50985|ES	-2.10359	0.0259042	0.00086113	0.779241	0.0354144
SCARA3|83173|AT	2.1032	24.4202	1.24311	479.724	0.0354487
SCARA3|83172|AT	-2.10317	0.040951	0.00208459	0.804468	0.035451
MORC4|89814|AD	2.10301	6.16059	1.13164	33.5378	0.035465
EPN1|52136|AP	-2.10288	0.185334	0.0385178	0.891764	0.0354765
MTIF2|53607|ES	2.10221	2.45204	1.06257	5.65845	0.0355346
RWDD1|77327|ES	2.10192	5.80234	1.12608	29.8975	0.0355603
RPAIN|38692|ES	2.10179	9.83027	1.16675	82.8233	0.0355713
ZNF773|52278|AT	2.10098	3.45391	1.08675	10.9772	0.0356426
TINAGL1|1476|RI	2.10095	16.1053	1.20501	215.251	0.0356457
PARP9|66443|ES	-2.10065	0.00492943	3.46825e-05	0.700621	0.0356719
CCDC40|44017|AT	-2.10052	0.362663	0.140761	0.93438	0.0356829
FAM195A|32927|ES	-2.10041	0.176705	0.0350614	0.890568	0.0356929
MPHOSPH8|25400|AT	-2.09906	0.0609756	0.00447523	0.830802	0.0358116
DMKN|49207|AD	2.09896	9.83439	1.16344	83.1289	0.0358201
MPHOSPH8|25401|AT	2.09892	16.3971	1.20343	223.415	0.0358242
PGM3|76866|ES	-2.09847	0.0168469	0.000371618	0.76374	0.0358637
CAMLG|73423|ES	2.09815	6.03057	1.12563	32.3088	0.0358917
ZNF773|52279|AT	-2.09729	0.290019	0.091212	0.922149	0.035968
RAB5A|63689|AA	-2.09718	7.65356e-06	1.26609e-10	0.462662	0.0359779
PTPN6|20022|AP	2.09716	3.61769	1.08776	12.0318	0.0359792
DMKN|49149|AA	-2.09513	0.14379	0.0234312	0.882395	0.0361598
PIGP|60540|AP	-2.09281	0.198819	0.0437975	0.902544	0.0363663
RILPL2|25073|ES	-2.09146	0.00988983	0.000130745	0.748086	0.0364868
AP3D1|46577|AA	-2.09145	0.19512	0.0421912	0.902365	0.0364877
NUMA1|17515|ES	2.09143	4.82765	1.10403	21.1101	0.0364892
MTIF3|25536|AP	2.09093	9.61154	1.15228	80.1728	0.036534
RPS29|27421|AT	2.08937	4.88238e+10	4.59179	5.19137e+20	0.0366749
MLX|41072|ES	-2.08919	0.0471532	0.00268579	0.827847	0.0366906
LRRC23|19998|AT	2.08789	6.71089	1.12372	40.0776	0.0368075
LRRC23|20000|AT	-2.08782	0.14902	0.0249526	0.889962	0.0368144
SUOX|22340|ES	2.08725	2.51265	1.05779	5.96846	0.0368656
CERS5|21681|ES	2.08703	2.11914	1.04679	4.29006	0.0368854
MCF2L|26317|AP	2.08606	4.31902	1.09247	17.0751	0.0369729
PCLO|80261|AT	2.08552	3.34829	1.07546	10.4244	0.0370222
SSBP4|48431|ES	2.08529	4.8434	1.09945	21.3365	0.0370431
R3HDM1|55443|ES	2.08506	3.29138	1.07409	10.0859	0.0370634
MRPL47|67700|ES	2.08489	3188.83	1.62159	6.27077e+06	0.037079
CCDC24|2524|RI	2.08487	23.9294	1.20952	473.422	0.037081
DSN1|59310|ES	-2.08426	0.082855	0.00796424	0.861973	0.0371366
ZNF283|50245|AT	2.08275	2.14214	1.04594	4.38724	0.0372739
DMKN|49178|ES	-2.08267	0.0348146	0.0014772	0.820507	0.0372811
AAMDC|17980|ES	2.08247	3.82269	1.08208	13.5045	0.0372995
AURKAIP1|151|AD	2.08144	10.2636	1.14557	91.9558	0.0373935
BET1L|13573|AT	-2.08141	0.172474	0.0329596	0.902538	0.0373968
BET1L|13574|AT	2.08132	5.79765	1.1079	30.3391	0.0374048
GLB1|63834|ES	-2.08077	6.33106e-07	9.17998e-13	0.436627	0.0374545
TM7SF2|16763|ES	-2.08048	0.00213905	6.53268e-06	0.700405	0.0374817
PPAN|47460|AT	2.0803	6.38475	1.1132	36.6195	0.0374978
PPAN|47461|AT	-2.08028	0.156629	0.0273092	0.89833	0.0375003
GUCD1|61411|AA	2.08	30.6264	1.21833	769.887	0.0375251
ARAP1|17642|ES	-2.07997	0.0564641	0.00376327	0.847189	0.037528
NIPBL|71817|AT	2.07983	8.53053	1.1315	64.3127	0.0375409
NIPBL|71818|AT	-2.07981	0.117229	0.0155494	0.883802	0.0375431
AHCYL1|4089|AP	2.07942	7.54567	1.1231	50.6963	0.0375791
PABPC1L|59499|RI	2.0789	5974.05	1.64455	2.17015e+07	0.0376263
LMF1|33031|AT	-2.07841	0.0225446	0.000630869	0.805648	0.037672
IL32|33381|RI	2.07817	5.33726	1.09994	25.898	0.0376937
THNSL2|54469|ME	-2.07751	0.167225	0.0309421	0.90376	0.0377543
SNRPD3|61416|AT	-2.0775	0.023956	0.000708783	0.809684	0.0377556
WDR96|13039|AT	2.07659	3.93125	1.07991	14.3111	0.0378397
OBSL1|57733|ES	-2.07658	0.0629264	0.00462512	0.856138	0.0378401
TMEM107|39110|RI	2.07629	3.98387	1.08052	14.6885	0.0378668
PTCHD4|76445|AT	2.07597	3.38255	1.07047	10.6884	0.0378968
LUC7L3|42483|ES	2.07588	28.1325	1.20482	656.891	0.0379051
AP1M2|47556|AA	-2.07582	0.00898469	0.000105008	0.768747	0.0379109
CALML4|31351|ES	-2.07398	0.12723	0.0181303	0.892848	0.0380816
TAF12|1389|AD	2.07383	23.9572	1.19053	482.098	0.0380952
RNF7|67078|ES	2.07359	5.13051	1.09374	24.0661	0.0381175
ALPL|978|ES	-2.07356	0.0644768	0.00483094	0.860549	0.0381203
SUMF1|62986|AT	-2.07287	0.00365748	1.8159e-05	0.736669	0.0381846
NDUFA2|73706|AA	-2.07217	2.5324e-05	1.13751e-09	0.563781	0.0382498
CWC25|40597|AD	-2.07206	0.372764	0.146572	0.948014	0.0382597
REXO4|88043|ES	-2.07189	0.000122772	2.45174e-08	0.614788	0.0382756
MORF4L2|89764|AP	2.07182	10.6246	1.13609	99.3597	0.0382818
SSH2|40060|AT	2.07158	5.50943	1.0963	27.6875	0.038305
CCDC171|85926|AT	-2.07137	0.120192	0.0161898	0.8923	0.0383239
PML|31632|RI	2.07124	3.29572	1.06617	10.1877	0.0383368
KXD1|48454|AP	2.07027	14.6224	1.15364	185.34	0.0384274
CYB561D2|65052|AA	2.06986	4.973	1.08889	22.7118	0.0384658
CYB561A3|16167|ES	-2.06913	0.0600611	0.00418433	0.862106	0.0385341
MRPS34|33127|AA	2.06883	947.58	1.43431	626023	0.0385616
TAF8|76164|AT	-2.06823	0.00633919	5.23755e-05	0.767254	0.0386181
NAA60|33519|AP	-2.06795	0.231253	0.0577275	0.926387	0.0386444
RPL30|84639|ES	-2.06753	0.187051	0.0381764	0.916481	0.0386844
ELP3|83201|AP	2.06736	1.98224	1.03618	3.79206	0.0387
GULP1|56500|AT	-2.06733	0.250815	0.0675932	0.93069	0.0387028
SPG21|31148|AP	-2.06686	0.439368	0.201432	0.958358	0.0387475
SHISA9|34062|AT	2.0665	7.91739	1.11256	56.343	0.0387816
SHISA9|34063|AT	-2.0665	0.126304	0.0177484	0.898827	0.0387816
PAK1|17950|AP	-2.06536	0.250171	0.0671712	0.931735	0.0388891
HKR1|49480|AT	-2.06378	0.26954	0.0776046	0.93618	0.039039
KLC1|29478|AD	-2.06282	0.122019	0.0165353	0.900422	0.0391294
PPP1CB|53078|RI	-2.06224	0.180956	0.0356425	0.918713	0.0391849
SMC1A|89216|ES	-2.06176	0.00335757	1.49347e-05	0.754837	0.0392307
TIMM17B|89020|ES	-2.06148	0.0155832	0.000298069	0.814697	0.039257
C14orf80|29661|ES	-2.06144	0.168645	0.0310455	0.916107	0.0392608
RPL19|40632|ES	-2.06101	0.341243	0.12275	0.948652	0.0393019
PRDX5|16641|ES	2.05943	9.18762	1.11306	75.8381	0.0394534
ZNF438|11132|RI	2.05911	13.1015	1.13188	151.649	0.0394835
LENG8|51902|AD	2.05889	6.56832	1.09465	39.4123	0.039505
RNFT2|24668|AA	-2.05846	0.00154454	3.25171e-06	0.733643	0.0395459
PFKM|21422|ES	2.05804	9.4676	1.11307	80.5298	0.0395861
RPS6KA1|1279|AP	-2.05728	0.0566703	0.00367857	0.873035	0.0396596
LRTOMT|17536|RI	2.05692	6.57899	1.09286	39.6054	0.039694
ATP13A2|842|AD	-2.05594	0.125368	0.0173168	0.907617	0.0397886
FLNB|65417|AD	-2.05517	0.0932192	0.00969952	0.895902	0.0398622
TSPAN4|13798|ES	-2.05453	9.61243e-05	1.41441e-08	0.653267	0.0399241
GRAMD1A|49013|ES	-2.05422	0.00339617	1.49715e-05	0.770396	0.0399546
ATP5G1|42240|AD	2.05322	9.93893	1.10994	88.998	0.0400512
TPGS2|45266|AT	2.05317	356.873	1.30579	97533.4	0.0400561
ECHDC2|3019|AT	2.05286	475.791	1.32178	171267	0.0400861
ZNF250|85674|AT	-2.05277	0.194373	0.0406852	0.928619	0.0400944
FBXO10|86408|AT	2.05186	73.2211	1.21201	4423.5	0.0401837
FBXO10|86409|AT	-2.05182	0.0136585	0.00022609	0.825133	0.040187
GBP2|3714|AT	-2.05172	0.286275	0.0866683	0.9456	0.0401973
FAM134C|41082|AP	2.04979	2.82979	1.04664	7.65087	0.0403851
RUVBL2|50861|ES	2.04955	4.05991	1.06316	15.5036	0.0404079
METTL17|26477|RI	2.04892	4.18519	1.06412	16.4603	0.0404702
TREX1|64682|RI	2.04658	9.61534	1.10052	84.0097	0.0406997
PACRGL|68882|ES	2.04655	2.66928	1.04241	6.83515	0.0407023
CDV3|66841|AA	-2.0464	0.136117	0.020156	0.919219	0.0407173
AHCYL1|4088|AP	-2.04582	0.127338	0.0176799	0.917146	0.0407742
RET|11316|AT	2.04547	5.093	1.07042	24.2323	0.0408084
IRF3|50994|ES	-2.04491	0.152784	0.0252379	0.924922	0.0408634
B2M|30356|AT	2.04478	28.1953	1.14856	692.147	0.0408764
PSMD9|24910|AA	2.04474	3327.98	1.39969	7.9128e+06	0.0408806
SMIM19|83740|AD	2.04446	3.92974	1.0582	14.5936	0.0409077
OGG1|63171|ES	2.04422	16.3749	1.12213	238.954	0.0409322
RPLP0|24727|AA	2.0438	3.20194	1.0489	9.7745	0.0409729
ATXN2L|35857|AD	-2.04304	0.0712074	0.0056456	0.898132	0.0410484
PCMTD1|83810|ES	-2.043	0.00628845	4.85917e-05	0.813814	0.0410526
NDEL1|39190|ES	-2.04277	0.0297467	0.00102038	0.867195	0.0410749
SLIT3|74469|AT	-2.04251	0.000229663	7.40009e-08	0.71276	0.0411013
SCLT1|70587|AT	2.04227	23.2915	1.13528	477.852	0.0411243
COL6A2|60898|AA	2.04131	60.421	1.17755	3100.24	0.04122
ADCY3|52837|AA	-2.04113	0.133221	0.019229	0.922973	0.0412381
DNAJC14|22260|AP	-2.04088	0.265227	0.0741461	0.948742	0.0412628
ASL|79864|AP	-2.04079	0.250822	0.0664537	0.946701	0.0412722
SLFN5|40292|ES	2.04076	951.247	1.31192	689730	0.0412752
FMNL3|21603|ES	2.03998	3.46868	1.05	11.4589	0.041352
UBE2Q2|31891|ES	-2.03977	0.0186304	0.000405625	0.855698	0.041373
TMEM104|43304|AA	2.03976	81.8053	1.18802	5632.98	0.0413747
CCDC125|72340|ES	-2.03958	0.0398986	0.00180523	0.88183	0.0413917
TNIP2|68588|ES	-2.03942	0.00235495	7.02022e-06	0.789974	0.0414082
TMEM25|19007|AT	2.03923	14.9477	1.11085	201.138	0.0414273
HKR1|49481|AT	2.03903	3.65612	1.05156	12.7119	0.041447
NOP16|74649|AA	2.0388	36.5911	1.14936	1164.92	0.0414697
RABEP2|35896|ES	-2.03838	0.0272633	0.000853774	0.870591	0.0415116
CTDP1|46247|ES	-2.03821	0.171731	0.0315553	0.9346	0.0415288
HCST|49312|AA	2.03812	12.0075	1.1	131.072	0.0415379
C16orf87|36315|ES	2.03796	6.6098	1.07495	40.6431	0.041554
ELMOD3|54205|RI	2.03748	3.81123	1.05222	13.8046	0.0416024
GTF2H2C|72393|ES	-2.03687	0.0422793	0.00201431	0.88742	0.0416635
FAM32A|48146|RI	2.03684	16.9643	1.11277	258.624	0.0416664
DHDDS|1274|AT	2.03671	23.2675	1.1259	480.84	0.0416792
KCNJ11|14528|AP	-2.03626	0.0514627	0.00295981	0.894789	0.0417241
PXK|65435|AT	2.03556	343.818	1.24221	95161.3	0.0417943
PXK|65436|AT	-2.03531	0.00291107	1.05193e-05	0.805594	0.0418193
TMEM205|47659|AD	-2.03504	0.108655	0.0128133	0.921374	0.0418464
CCDC74B|55280|RI	2.03429	3.26576	1.04419	10.2138	0.0419222
TATDN3|9762|ES	2.03396	3692.17	1.34829	1.01107e+07	0.0419554
FAM135A|76635|AT	2.0335	7.71251	1.07667	55.2471	0.0420024
CIRBP|46424|RI	2.03308	77.0284	1.1691	5075.18	0.0420444
THNSL2|54466|AP	-2.03299	0.163359	0.0284805	0.936994	0.0420539
PBLD|11926|AT	-2.03223	0.0231489	0.000612654	0.874674	0.0421308
ADAL|30232|AT	2.03202	3.98422	1.05024	15.1146	0.0421514
CAPN1|16800|AP	-2.03166	0.0102345	0.000123128	0.850698	0.042188
PDCD2|78498|AT	-2.0312	0.0918899	0.00918111	0.919688	0.0422347
ATP5J2|80643|ES	-2.03105	0.000187356	4.74017e-08	0.740529	0.0422498
DIP2A|60940|AT	-2.03072	0.0365451	0.00149877	0.891092	0.042283
FAM135A|76634|AT	-2.03051	0.129987	0.0181377	0.931567	0.0423047
FXYD3|49032|AT	-2.03039	0.00508119	3.10104e-05	0.832576	0.0423164
TMEM25|19009|AT	-2.0298	0.0675906	0.00501223	0.911468	0.0423768
SEPT6|89963|AT	2.02851	6.8447	1.06716	43.9016	0.0425079
MAP1LC3A|59030|RI	2.02839	10.312	1.0819	98.2874	0.0425201
TBX18|76914|AT	2.02834	7.49662	1.07027	52.5094	0.0425252
ISY1|66700|ES	2.02815	4.63015	1.05288	20.3617	0.0425451
NDRG2|26493|ES	-2.02758	0.000164489	3.61786e-08	0.747859	0.0426034
GNL3|65247|AD	-2.02703	0.0115375	0.00015429	0.862753	0.0426597
LRTOMT|17529|RI	2.02683	4.05199	1.04725	15.6779	0.0426794
PRDX5|16636|ES	-2.02682	8.35924e-07	1.10869e-12	0.630267	0.042681
CD44|15112|ES	2.02652	3.82004	1.045	13.9643	0.0427119
WASH4P|32777|ES	-2.02636	0.000142512	2.71473e-08	0.74813	0.0427279
RCOR3|9703|AP	-2.02601	0.127138	0.0172882	0.93498	0.0427643
DYNLT3|88790|AT	2.0258	27.5981	1.11386	683.798	0.042785
DYNLT3|88789|AT	-2.02577	0.0362359	0.00146246	0.897831	0.0427884
CLDN10|26118|AT	-2.02528	0.057114	0.00357749	0.911813	0.0428389
TPGS2|45263|AT	-2.02524	0.131564	0.0184786	0.936717	0.0428427
CYB5R2|14208|ES	2.02477	42.9434	1.12787	1635.06	0.0428914
SLC35B2|76380|ES	-2.02473	0.0114567	0.000151429	0.866788	0.042895
LGMN|29004|ES	-2.02459	0.00325274	1.27031e-05	0.832893	0.0429095
TMEM25|19013|AA	2.02438	40.8702	1.12532	1484.35	0.0429308
HUS1|79616|RI	-2.02301	0.297908	0.0921629	0.962962	0.0430718
NLRP1|38720|AT	2.02283	4.24345	1.04594	17.216	0.0430912
SAE1|50624|ES	2.02279	17337.4	1.35415	2.21974e+08	0.0430944
ZNF124|10516|AT	-2.02219	0.288305	0.0863622	0.962453	0.043157
MCRS1|21590|ES	-2.02171	8.04109e-08	1.06489e-14	0.607191	0.0432066
FANCI|32418|ES	-2.02086	0.00156885	2.98995e-06	0.823186	0.0432947
SYNGR1|62298|AT	-2.0205	0.22241	0.0517447	0.955962	0.0433317
DNM1L|21048|ES	2.02011	3.87936	1.04119	14.4541	0.0433719
DERL3|61333|AA	2.0192	2.48279	1.02704	6.00199	0.0434664
NUMB|28287|AP	2.01883	2.29127	1.02447	5.12454	0.0435049
REEP4|82943|ES	-2.0187	0.00251579	7.53318e-06	0.840176	0.0435184
PLSCR1|67158|AT	-2.01845	0.00717154	5.93414e-05	0.866697	0.0435447
GMPR2|26913|AP	2.01818	4.71619	1.04576	21.2693	0.0435725
ZNF549|52283|AT	2.0178	4.00842	1.0406	15.4405	0.0436118
ZNF549|52284|AT	-2.0178	0.249475	0.0647647	0.960985	0.0436119
SSR2|8154|ES	-2.01754	0.00211327	5.3241e-06	0.838811	0.0436395
PTOV1|51095|AP	-2.01704	0.148212	0.0231861	0.947414	0.0436916
DDX11|20964|AA	-2.01701	0.0753154	0.00610286	0.929467	0.0436942
GTPBP8|66126|AT	-2.01635	0.219431	0.0502364	0.95847	0.0437629
SENP5|68262|ES	-2.01598	0.125069	0.0165725	0.943869	0.0438016
TPD52L1|77416|ES	2.01574	3.81714	1.03776	14.0404	0.0438269
ANKRD54|62161|AP	-2.01573	0.410992	0.173121	0.975701	0.0438283
TMEM109|16129|AP	-2.01554	3.87298e-06	2.11507e-11	0.709195	0.0438478
REPS1|77950|ES	-2.01486	0.064616	0.00449879	0.928078	0.0439188
PSEN2|10033|ES	-2.01486	0.00515407	3.06642e-05	0.866303	0.0439197
ZNF527|49507|AT	2.0139	4.82096	1.04302	22.283	0.0440205
ZNF343|58546|AT	-2.01378	0.0777591	0.0064736	0.93402	0.0440326
ZNF343|58547|AT	2.01375	12.8598	1.0706	154.471	0.0440361
LAMA4|77295|AT	2.01245	132.471	1.13592	15448.8	0.0441723
PCLO|80263|AT	-2.01219	0.295823	0.0903217	0.968883	0.0442002
ANK3|11848|ES	-2.01182	1.79958e-05	4.29172e-10	0.754586	0.0442394
TMEM205|47669|AD	2.01153	104.153	1.12648	9629.86	0.0442694
USF2|49098|ES	-2.0111	0.109158	0.0126057	0.945237	0.0443149
VGLL3|65658|AT	-2.01084	0.161778	0.0274064	0.954961	0.0443426
BNIP3|13477|AT	-2.01071	0.00198664	4.61768e-06	0.854705	0.0443566
BNIP3|13478|AT	2.01068	503.328	1.16991	216546	0.0443591
MXRA7|43608|AP	-2.01062	0.300591	0.0931331	0.97017	0.0443656
DBNDD2|59542|AD	-2.01043	0.184081	0.0353563	0.958407	0.0443856
RANBP3|46967|ES	-2.00993	0.198294	0.0409343	0.960575	0.0444386
FCHO2|72482|AT	-2.00982	0.0224529	0.000553917	0.910122	0.04445
MAP7D1|1758|AA	-2.00867	0.0058086	3.82265e-05	0.882629	0.0445716
PTOV1|51094|AP	2.00757	6.69267	1.04611	42.8173	0.0446888
LSMD1|39064|ES	2.00734	71.1132	1.10588	4572.89	0.0447134
GTF3C1|35695|AD	-2.00709	0.232239	0.0558157	0.966304	0.0447405
IL2RG|89395|ES	-2.00706	0.000229674	6.42119e-08	0.821499	0.0447429
WWOX|37676|AT	-2.00654	0.0734376	0.00573007	0.94119	0.044799
TLE6|46632|AT	-2.0065	0.297693	0.0911472	0.972287	0.0448026
C12orf10|22013|AP	-2.00605	0.0115677	0.000148248	0.90262	0.0448508
C12orf10|22012|AP	2.00581	86.4066	1.10729	6742.67	0.0448766
KCTD7|79881|AT	-2.00569	0.193621	0.0389189	0.96326	0.0448893
KCTD7|79880|AT	2.00569	5.1647	1.03814	25.6941	0.0448893
FAM198B|70977|AT	2.00522	4.26818e+10	1.73736	1.04857e+21	0.0449401
STX16|59970|ES	-2.00515	0.269648	0.0748897	0.970898	0.0449472
TFDP1|26387|AD	2.00483	25.5261	1.0752	606.013	0.0449812
RAP1A|4176|AP	2.00459	8.816	1.04965	74.0455	0.0450067
ALG10|21064|AT	-2.00426	0.135822	0.0192797	0.956837	0.0450423
SF1|16684|ES	-2.00415	0.00532646	3.18422e-05	0.890993	0.045054
RBM19|24647|RI	2.00376	5.86424	1.03942	33.0853	0.0450962
CPNE1|59190|ES	-2.00359	0.310407	0.0988388	0.974848	0.0451137
SYTL1|1321|AP	-2.00355	0.269899	0.0749511	0.971908	0.0451179
SETMAR|62992|AT	-2.00305	0.0205817	0.000460507	0.919866	0.0451722
SETMAR|62991|AT	2.00302	48.5851	1.08706	2171.47	0.045175
PKMYT1|33330|AA	-2.00276	0.198706	0.0408715	0.966057	0.0452028
PPP2R5C|29315|AT	-2.0027	0.0267581	0.000773508	0.925645	0.0452097
AFF4|73324|AT	2.00248	8.78565e+09	1.62607	4.74689e+19	0.0452328
GRK4|68625|AT	2.00245	2.88508	1.02273	8.13866	0.0452365
GRK4|68624|AT	-2.00237	0.346625	0.122875	0.977811	0.0452448
SPAG1|84699|AT	2.00191	11.0063	1.05154	115.202	0.0452943
RAI2|88593|AP	-2.0019	0.213471	0.0470682	0.968166	0.0452951
MCRS1|21591|ES	2.00165	11.2376	1.05167	120.078	0.0453224
STK32C|13485|AP	2.0016	5.40257	1.03571	28.1814	0.045328
RBBP8|44784|AP	-2.00124	0.23797	0.0583314	0.970826	0.0453667
C1orf122|1842|AD	-2.00115	0.011009	0.000132984	0.911368	0.0453759
TRMT2B|89623|AT	-2.001	0.070355	0.00522671	0.947025	0.0453926
TBC1D2|87040|ES	2.00096	24.2674	1.06753	551.656	0.0453963
ADAL|30234|AT	-2.00094	0.255485	0.0671222	0.972445	0.0453993
AKAP17A|88391|AT	2.00087	46.1701	1.08149	1971.05	0.0454067
MRPL42|23697|AT	-2.00082	0.0671072	0.0047588	0.946325	0.0454113
AKAP17A|88392|AT	-2.00082	0.0216611	0.000507395	0.924729	0.0454117
TRMT2B|89622|AT	2.00075	14.2093	1.05559	191.272	0.0454193
SERPING1|15865|AP	2.00058	5.01625	1.03328	24.3522	0.0454374
ZNF486|48718|AT	-2.00041	0.214196	0.047332	0.969325	0.0454559
MC1R|38163|RI	-2.00034	0.000876956	8.86476e-07	0.867537	0.045463
IL18R1|54800|AT	-2.00032	0.0610994	0.00394973	0.945162	0.0454653
BIN3|83049|ES	-2.00031	0.00938418	9.67587e-05	0.910128	0.0454667
NUDT8|17259|RI	2.00028	13.4445	1.05378	171.532	0.0454696
KLHL22|61159|ES	2.00014	294.412	1.12097	77324.5	0.0454851
CASC4|30336|ES	-2.0001	0.213054	0.0468225	0.969449	0.0454895
ISOC2|52106|ES	-1.99963	0.151885	0.023948	0.963305	0.0455402
PCTP|42587|AT	-1.99946	0.0103093	0.000116333	0.913592	0.0455584
IRAK3|22910|AT	1.99909	43.5631	1.07666	1762.62	0.045599
GULP1|56499|AT	1.99874	3.83632	1.02643	14.3384	0.0456365
FBXO4|71891|ES	1.99855	17.4331	1.05674	287.595	0.0456573
BET1|80485|AT	-1.99849	0.00373307	1.55215e-05	0.897841	0.0456639
NSUN5|79933|RI	-1.99831	0.183757	0.0348825	0.968014	0.0456832
NEK4|65260|ES	1.99811	7.56526	1.03939	55.0641	0.0457044
MRPL19|54156|AT	1.99796	88.5588	1.089	7201.73	0.0457215
HNRNPLL|53261|ES	-1.99783	3.42339e-05	1.42413e-09	0.82293	0.0457351
PRTG|30742|AT	1.99762	2.16266	1.01465	4.60956	0.0457575
RARG|21980|AP	-1.99762	0.181816	0.0341367	0.968378	0.0457582
UBE2D2|73615|AP	-1.99754	0.457887	0.212765	0.985412	0.0457661
NPHP3|66808|AT	1.99717	8.29093	1.04019	66.0832	0.0458063
LAMA4|77296|AT	-1.99707	0.00700312	5.37791e-05	0.911945	0.045818
SCRN2|42122|AA	1.99674	4.31941	1.02731	18.1613	0.045854
GCAT|62155|AT	-1.99673	0.202846	0.0423734	0.971049	0.0458541
DHRS11|40496|AT	-1.99594	9.75943e-05	1.12498e-08	0.846647	0.04594
FAM195B|44177|RI	1.99493	2.40699	1.01552	5.70509	0.0460502
ODF2|87749|AP	1.99482	3.25419	1.02083	10.3737	0.0460625
MADD|15716|ES	-1.99436	0.099646	0.0103322	0.961013	0.0461133
THNSL2|54465|AP	1.9943	5.79114	1.0307	32.5382	0.0461188
ZNF254|48836|AP	1.99427	3.58609	1.02221	12.5806	0.046123
TLE6|46631|AT	1.99401	3.29175	1.02055	10.6174	0.0461508
CLPB|17600|ES	-1.99398	0.105309	0.0115241	0.962331	0.0461544
ACTB|264671|ES	-1.9938	0.160144	0.026456	0.969392	0.0461738
YPEL3|36068|AP	1.99378	2.93937	1.01846	8.48334	0.0461759
PQBP1|89030|AD	-1.99375	0.109935	0.0125464	0.963274	0.0461791
NPNT|70258|AA	-1.9934	0.00187173	3.89255e-06	0.900017	0.046218
SPAG1|84700|AT	-1.99308	0.0916887	0.00874728	0.961077	0.0462526
ATPIF1|1380|RI	1.99279	5.9318	1.02976	34.1692	0.0462841
USP16|60301|ES	-1.99241	0.0003812	1.65187e-07	0.879689	0.0463264
TMEM230|58646|AD	1.99198	8.26801	1.03453	66.0782	0.0463735
HYAL3|64986|AA	1.99191	4.67418	1.02504	21.3142	0.0463805
RBM42|49233|ES	-1.99186	0.293661	0.0879455	0.980568	0.0463862
NUMB|28285|AP	-1.98991	0.439315	0.195402	0.987697	0.0466007
SYTL1|1320|AP	1.98988	3.67815	1.01977	13.2665	0.0466045
RNPS1|33252|AD	-1.98949	8.12571e-05	7.59316e-09	0.869562	0.0466473
GBP2|3715|AT	1.98946	3.35489	1.01811	11.0551	0.0466502
CALCOCO1|22108|RI	1.9894	3.31078	1.01787	10.7688	0.0466567
CCDC90B|18069|AD	-1.98912	0.171159	0.0300632	0.974458	0.0466879
IST1|37514|AP	1.98901	3.36687	1.01788	11.1367	0.0467006
CHERP|48175|AA	1.98847	30.9902	1.05046	914.263	0.0467595
GCAT|62157|AT	1.98779	4.90326	1.0225	23.5129	0.0468353
TMEM8B|86317|AP	-1.98676	0.128522	0.0169814	0.97271	0.0469492
DPP6|82424|AT	-1.98663	0.0114986	0.000140385	0.941821	0.0469634
PIGT|59573|ES	-1.98628	0.000591451	3.86019e-07	0.906212	0.0470021
HARS|73723|ES	-1.98616	9.84447e-08	1.19892e-14	0.808339	0.0470158
SYNE4|102891|ES	1.98614	6.60782	1.0252	42.5901	0.0470176
COX10|39334|AT	1.98463	11.3526	1.03066	125.048	0.0471851
NARFL|32979|AP	1.98452	4.94649	1.01998	23.9885	0.0471979
COX10|39335|AT	-1.98452	0.0880993	0.00799832	0.970388	0.0471979
PFDN1|73648|ES	-1.98399	0.0365774	0.00139258	0.960736	0.0472575
CLDND1|65752|AT	1.98395	4.67494e+06	1.20404	1.81515e+13	0.0472613
PCNXL4|27768|ES	1.9837	16.3158	1.03397	257.461	0.0472897
SLC25A35|39157|RI	1.98366	77.5264	1.05335	5705.93	0.0472934
HNRNPAB|74846|AD	-1.98357	0.00473143	2.38592e-05	0.938275	0.0473038
ARL1|23946|AT	-1.98354	0.000163325	2.95877e-08	0.901563	0.0473076
TPD52L2|60172|ES	-1.98352	0.167408	0.0286265	0.979	0.0473096
CNTROB|39080|AD	1.98289	24.9637	1.03789	600.435	0.0473801
RNF167|38611|RI	1.98269	40.0375	1.0432	1536.62	0.0474023
KRT8|21910|AD	1.98199	2.63474e+12	1.37417	5.05166e+24	0.0474802
DNAJC14|22262|AP	1.98112	3.53953	1.01359	12.3603	0.0475777
LIMCH1|69114|AT	-1.98085	0.0054337	3.11942e-05	0.946493	0.047608
BRWD1|60604|AT	-1.98044	0.0220277	0.000504738	0.961326	0.0476545
BTBD7|29030|AT	1.98018	6.14999	1.01871	37.1276	0.0476838
MCCC1|67769|AP	-1.98013	0.417252	0.175656	0.991137	0.0476886
BTBD7|29031|AT	-1.98011	0.162613	0.0269361	0.981688	0.0476909
UBE2D3|70145|AD	-1.97926	6.14221e-05	4.14677e-09	0.909789	0.0477868
MLXIP|24925|AT	1.97924	7.85236	1.02027	60.4345	0.0477892
MLXIP|24926|AT	-1.97912	0.127364	0.0165484	0.980255	0.0478028
AIFM2|12030|AT	-1.97904	0.0104986	0.00011517	0.957021	0.047811
WSB2|24695|ES	1.97902	1.33211e+21	1.59747	1.11082e+42	0.0478135
TRAPPC6A|50411|ES	1.97853	6.98113	1.01841	47.8553	0.0478685
MFGE8|32404|ES	-1.97845	0.0174173	0.000315064	0.96286	0.0478778
MND1|70870|ES	1.97816	5.74501	1.01621	32.4786	0.0479108
CCDC90B|18086|AD	-1.97775	0.360223	0.130957	0.990861	0.0479572
MDFIC|81514|AT	-1.97695	0.0477421	0.00233966	0.974206	0.0480476
MDFIC|81513|AT	1.97695	20.9458	1.02648	427.412	0.0480476
ZNF169|86925|AT	1.97604	3.80116	1.01092	14.2927	0.0481507
HNRNPH1|74913|AD	-1.97563	0.103052	0.0108128	0.982143	0.0481969
RAMP1|58148|AP	1.97556	11.0454	1.01915	119.708	0.0482043
NFATC2IP|35902|AP	1.97551	2.81521	1.00818	7.86111	0.04821
STIP1|16567|AP	1.97544	611.882	1.05156	356043	0.0482182
GGCT|79129|ES	1.97523	1.44207e+12	1.24152	1.67502e+24	0.0482424
CNTN1|21097|AT	1.97504	19.2846	1.02284	363.592	0.048264
MOK|29372|RI	-1.97428	0.000567386	3.39863e-07	0.947226	0.0483494
CLCN6|686|AT	-1.97369	0.150958	0.0230899	0.986934	0.0484166
HIST2H2BF|7399|AT	1.97332	4.03264	1.00948	16.1095	0.0484596
MYL6|22381|AA	-1.9733	0.0570893	0.00332287	0.980836	0.0484614
RPAIN|38678|AT	1.97327	34.0598	1.02408	1132.79	0.0484644
NDUFAF1|30087|ES	1.9731	3.79629	1.00892	14.2844	0.0484844
RPAIN|38677|AT	-1.97308	0.0293665	0.000882859	0.976819	0.0484863
GTPBP8|66125|AT	1.97229	4.39067	1.00929	19.1005	0.0485762
DYNC1LI2|36836|ES	1.97176	2.33721e+25	1.41817	3.85183e+50	0.0486374
CBX4|44007|AA	-1.97102	0.0155122	0.000246315	0.976911	0.0487221
DHPS|47835|AD	1.97087	197.219	1.02968	37774.3	0.0487386
TMEM135|18205|AT	-1.97086	0.00924405	8.76936e-05	0.974444	0.0487402
SEC23A|27347|AT	-1.96992	0.183941	0.0341248	0.991481	0.0488478
MAN2C1|31866|AA	1.96957	17.4874	1.01406	301.568	0.0488871
PFDN5|22010|ES	1.96909	4634.57	1.03991	2.06548e+07	0.0489423
TBC1D10A|61714|AP	1.96878	3.17398	1.00518	10.0222	0.0489784
TATDN1|85078|AT	-1.96868	0.00161448	2.68175e-06	0.971951	0.0489903
TYW1|79908|ES	1.96858	45.2381	1.01682	2012.63	0.0490017
TPM3|7785|AP	1.96745	9.39651	1.00856	87.5449	0.0491313
C21orf2|60816|AD	1.96729	4.12309	1.00529	16.9104	0.0491495
PARP6|31528|AA	-1.96727	0.0916178	0.00846869	0.99116	0.0491518
TREM1|76108|AT	-1.96697	0.131574	0.017437	0.992805	0.049187
RAB6A|17707|ME	1.96694	10.6906	1.00844	113.332	0.0491903
ATP2C1|66761|AT	-1.96678	0.122771	0.0151827	0.992758	0.0492087
SEPT9|43717|AP	1.96678	20.6902	1.01055	423.617	0.0492091
ATP2C1|66760|AT	1.96664	8.14389	1.00715	65.8521	0.0492243
SPTAN1|87770|ES	1.96554	552.305	1.01806	299630	0.0493523
PARP6|31527|ES	1.96498	5.59331	1.0044	31.148	0.0494169
PQLC1|46259|ES	1.9648	5.86274	1.00436	34.2224	0.0494372
SSH2|40062|AT	-1.96465	0.227451	0.051917	0.996478	0.0494553
ZFAND5|86598|ES	-1.96452	7.69721e-05	6.05637e-09	0.97826	0.0494695
MPG|32794|AP	-1.96385	0.00292772	8.67103e-06	0.988526	0.0495476
UBE2D4|79372|ES	1.96348	3.78581	1.00239	14.2982	0.0495903
SEC23A|27348|AT	1.96296	5.43626	1.00259	29.4767	0.049651
TMEM79|8219|AD	-1.96262	0.0244166	0.000599177	0.994983	0.04969
LRTOMT|17526|AT	-1.96204	0.217604	0.0474281	0.998387	0.0497578
LRTOMT|17527|AT	1.96198	4.59531	1.00157	21.0838	0.0497649
EPHA7|77023|AT	1.96157	7.1105	1.00161	50.4781	0.0498128
RFX5|7609|ES	1.96118	3.23739	1.00073	10.4731	0.0498583
SLC39A14|83007|AT	-1.96104	0.000794361	6.33489e-07	0.996086	0.0498742
GTF2H1|14601|AP	1.96068	2.26225	1.0003	5.11625	0.0499166
IFT122|66727|ES	-1.9603	0.111687	0.0124787	0.999627	0.049961
STARD4|72962|AT	-1.96029	0.0933415	0.00871607	0.999606	0.049962
STARD4|72961|AT	1.96022	10.7127	1.00031	114.726	0.0499699
TBC1D22A|62720|AP	1.9602	2.64758	1.00012	7.00883	0.0499722
SPTB|27909|AT	1.9602	2.3315	1.0001	5.43532	0.0499723
ATG3|66108|ES	1.96014	297516	1.00112	8.84167e+10	0.0499796
