# Supplementary material for: Comprehensive Analysis of Prognostic Alternative Splicing Signatures in Endometrial Cancer
Source: Front Genet. 2020 May 29;11:456. doi: 10.3389/fgene.2020.00456 (PMC7272712; doi:10.3389/fgene.2020.00456)
Supplement: TABLE S2 — Selected key prognostic signatures of LASSO algorithm. [file Table_2.XLSX]

## Sheet: AA
id	CYB561|42929|AA	HSF1|85557|AA	RPL22L1|67619|AA	BMP1|82993|AA	ODF2L|3672|AA	SIK3|18875|AA	RELA|16900|AA	SERBP1|3354|AA	CYTH2|50769|AA	PSIP1|85921|AA	STRN4|50589|AA	OAZ1|46604|AA	MPDU1|39006|AA	HNRNPUL1|50034|AA	PROM2|54495|AA	ZMIZ2|79561|AA	PRR13|22033|AA
TCGA-D1-A2G0	0.9907	0.9329	0.0064	0.0503	0.4017	1	1	0.2328	0.5752	0.1449	0.2931	0.9959	0.9935	0.6969	0.8317	0.9704	0.9951
TCGA-B5-A121	0.9917	0.953	0.1928	0.0157	0.2459	0.8571	1	0.2348	0.5773	0.0789	0.1385	0.9927	0.9738	0.6542	0.9174	0.9438	0.9808
TCGA-A5-A0G1	1	0.9749	0.3805	0.02	0.5401	0.9109	1	0.2585	0.5094	0.0345	0.1486	0.9937	0.9677	0.7208	0.8161	0.6429	0.9898
TCGA-BK-A0CB	0.9626	0.9677	0.1053	0.0234	0.3502	0.8525	1	0.1814	0.4894	0.2784	0.2945	0.9898	0.9355	0.8818	0.8729	0.8438	1
TCGA-DI-A1BU	1	0.9689	0.0278	0.0139	0.3875	0.7572	1	0.2317	0.4034	0.2142	0.2931	0.9961	0.9423	0.5645	0.8622	0.8403	0.9737
TCGA-D1-A17R	0.9667	0.9776	0.1353	0.063	0.7252	0.7158	0.9902	0.144	0.4948	0.15707	0.1176	0.9985	1	0.8004	0.9455	0.7256	1
TCGA-FI-A2D4	0.9672	0.9396	0.1254	0.0045	0.2431	0.8941	1	0.3012	0.5043	0.3523	0.1335	0.9914	0.9825	0.6878	0.8877	0.878	0.9833
TCGA-AP-A0LO	0.9434	0.9624	0.0768	0.0695	0.1345	0.7458	1	0.2833	0.5804	0.1471	0.1704	0.9956	0.9456	0.8905	0.8812	0.66	0.8855
TCGA-B5-A11P	0.9762	0.9587	0.0519	0.0501	0.267	0.8212	1	0.2432	0.2957	0.17309	0.1791	1	0.9312	0.507	0.7855	0.6591	0.9627
TCGA-AJ-A3BG	0.9993	0.9348	0.0129	0	0.2739	0.8326	0.9859	0.2615	0.4214	0.156	0.1679	0.9968	0.9565	0.5962	0.8197	0.9172	0.964
TCGA-5B-A90C	0.9519	0.924	0.6171	0.0415	0.4683	0.7998	1	0.2884	0.6043	0.2124	0.2171	0.9981	0.942	0.7309	0.9735	0.8567	0.983
TCGA-EO-A3B1	1	0.9615	0.1623	0	0.3589	0.74	1	0.2392	0.4484	0.127	0.2667	0.995	0.9717	0.5531	0.6908	0.8976	0.9117
TCGA-B5-A3FA	0.9975	0.9277	0.0059	0.0285	0.3174	0.9019	1	0.3159	0.3447	0.1755	0.2257	0.9946	0.9584	0.604	0.9246	0.9199	0.9337
TCGA-D1-A1NS	0.9847	0.89	0.0874	0.0429	0.2759	0.6834	1	0.2498	0.357	0.2288	0.1951	0.9967	0.9838	0.9139	0.8525	0.7706	0.9824
TCGA-AJ-A5DV	0.9963	0.963	0.223	0.0476	0.2209	0.7074	1	0.2261	0.3949	0.159	0.1782	0.9931	0.9948	0.7121	0.9334	0.7305	0.9829
TCGA-AJ-A5DW	0.9713	0.9536	0.2206	0.0488	0.4627	0.971	0.991	0.2654	0.4867	0.221	0.2282	0.998	0.9563	0.6955	0.8313	0.8431	0.9613
TCGA-KP-A3W1	1	0.9333	0.3746	0.0604	0.393	0.853	1	0.2327	0.5079	0.8521	0.2441	0.997	0.9609	0.6846	0.9836	0.7682	0.9553
TCGA-EY-A72D	0.967	0.9479	0.3534	0.038	0.3272	0.9571	0.9881	0.2843	0.4897	0.1868	0.251	0.996	0.9786	0.7232	0.9868	0.8141	0.9727
TCGA-FI-A2EY	1	0.9303	0.753	0.6022	0.3971	0.92	1	0.2253	0.5238	0.7021	0.0684	0.9949	1	0.7893	0.9727	0.8442	1
TCGA-AJ-A3EL	0.9658	0.9589	0.2876	0.0188	0.2875	0.754	1	0.2177	0.5818	0.1473	0.2766	0.9938	0.9344	0.565	0.8153	0.9742	0.9552
TCGA-EO-A2CH	0.9625	0.9016	0.6246	0.0321	0.3805	0.7805	1	0.34	0.452	0.1552	0.1486	0.997	0.9484	0.7217	0.929	0.7642	1
TCGA-EO-A22S	0.9731	0.9532	0.0494	0.0111	0.4037	0.7939	1	0.2642	0.4861	0.1047	0.0941	1	0.9302	0.7659	0.9549	0.7977	0.9293
TCGA-D1-A0ZZ	0.9816	0.9465	0.6757	0.0183	0.654	0.8112	1	0.3025	0.4864	0.21195	0.2428	1	1	0.7381	0.973	0.8494	0.9583
TCGA-BS-A0UV	0.8883	0.9387	0.3598	0.0415	0.2622	0.7	1	0.3488	0.6797	0.36	0.2075	0.9939	0.9062	0.8503	0.9458	0.8361	0.9474
TCGA-E6-A1LZ	1	0.9615	0.5433	0.1638	0.4518	1	1	0.4092	0.5466	0.1688	0.3678	0.9966	1	0.7034	0.992	0.8571	0.9842
TCGA-D1-A17N	1	0.9673	0.1699	0.0648	0.7199	0.6281	1	0.1136	0.4948	0.2088	0.1486	0.9955	0.953	0.6462	0.9585	0.8276	1
TCGA-B5-A5OD	0.9641	0.9533	0.4116	0.016	0.3379	0.8914	0.9776	0.2132	0.4659	0.2901	0.1862	0.9983	0.9362	0.6798	0.9372	0.642	0.9814
TCGA-BG-A0M8	1	0.9546	0.1853	0.0243	0.3214	0.7805	1	0.241	0.5293	0.20769	0.2409	0.9985	0.9426	0.8901	0.9404	1	0.9563
TCGA-BG-A0LW	0.9809	0.973	0.1955	0.0264	0.3261	0.6715	1	0.3062	0.4948	0.4692	0.103	0.9943	1	0.7766	0.8577	0.7674	0.9632
TCGA-EY-A214	0.9363	0.9639	0.259	0.0924	0.4166	0.9022	1	0.2759	0.6423	0.18814	0.2513	0.9951	0.9713	0.7621	0.9916	0.7826	0.9812
TCGA-BG-A0MS	0.9929	0.987	0.118	0.0234	0.2983	0.8889	1	0.2427	0.3981	0.0841	0.2183	0.9909	0.9815	1	0.9071	0.7	0.9746
TCGA-D1-A1NY	0.9873	0.9374	0.2853	0.04	0.2589	0.9492	1	0.2599	0.3885	0.2632	0.1608	0.9938	0.9024	0.8042	0.9832	0.913	1
TCGA-DI-A1C3	0.9868	0.935	0.1851	0.0805	0.2826	0.8213	1	0.2379	0.4809	0.2638	0.4921	1	0.9561	0.6648	0.4599	1	0.9757
TCGA-AX-A2HD	0.9586	0.9285	0.0469	0.1299	0.3383	0.8264	0.9864	0.3911	0.4837	0.0345	0.2254	0.9986	0.9484	0.7604	0.9738	0.8961	1
TCGA-D1-A176	0.9873	0.9381	0.158	0.0272	0.3173	0.8163	1	0.241	0.4409	0.0224	0.2613	0.9946	0.9667	0.7899	0.9528	0.5714	0.9737
TCGA-AJ-A3BF	0.9433	0.9219	0.5263	0.0072	0.824	0.9676	1	0.3656	0.5977	0.449	0.2223	0.9955	0.9567	0.6658	0.7814	0.9606	0.9295
TCGA-BK-A0CC	0.92534	1	0.5658	0.2718	0.9819	1	1	0.5637	0.5377	0.6739	0.284	1	0.66908	1	0.9583	1	1
TCGA-EO-A1Y5	0.9286	0.9723	0.5772	0.0191	0.7914	0.8941	1	0.3498	0.4835	0.4091	0.2075	0.9985	1	0.6597	0.9235	0.8276	0.9806
TCGA-EY-A1GD	0.9664	0.9537	0.3625	0.0169	0.476	0.8492	1	0.1947	0.5084	0.1673	0.2254	0.9988	1	0.7939	0.9158	0.9398	0.9589
TCGA-DF-A2KN	0.9849	0.8483	0.065	0.05	0.4399	0.9466	0.9882	0.3107	0.4341	0.1102	0.2506	0.9956	0.9804	0.8303	0.9399	0.9288	0.9916
TCGA-BG-A0VZ	0.9635	0.9583	0.1437	0.0775	0.2956	0.7731	1	0.2195	0.2938	0.1275	0.2623	0.996	0.9587	0.8189	0.835	0.8668	0.9681
TCGA-AX-A1CE	0.9887	0.9087	0.3839	0.04109	0.1981	0.9204	1	0.3576	0.5698	0.1211	0.1996	0.9917	0.9644	0.7001	0.7883	0.9635	1
TCGA-AP-A1DO	0.9893	0.9704	0.0127	0.03683	0.4594	0.7033	1	0.3307	0.4754	0.2744	0.2546	0.9988	0.971	0.6042	0.9245	0.6296	0.9949
TCGA-A5-A0GW	0.885	0.9343	0.0215	0.0328	0.2405	1	1	0.2619	0.6043	0.3253	0.1486	0.9962	1	0.851	0.893	0.7059	1
TCGA-5S-A9Q8	0.9843	0.9257	0.2674	0.2078	0.3399	0.80528	1	0.2819	0.553	0.2895	0.1805	1	1	0.6421	0.9043	0.8844	1
TCGA-A5-A0GA	0.9821	0.533	0.0973	0.0325	0.3466	0.7449	0.9228	0.1972	0.6062	0.1552	0.4226	0.9191	0.8886	0.8859	0.8897	0.8372	0.9392
TCGA-AX-A1C9	0.9918	0.9087	0.0696	0	0.2345	0.8657	1	0.4222	0.367	0.191	0.2075	0.9968	0.9508	0.7627	0.8709	0.8276	0.9786
TCGA-B5-A11R	0.9793	0.9489	0.1092	0	0.1319	0.7572	1	0.2488	0.5489	0.0884	0.2902	0.9967	0.9923	0.7614	0.9524	0.8304	0.9905
TCGA-D1-A15X	1	0.9477	0.4448	0.0654	0.396	1	1	0.2025	0.3108	0.2045	0.2795	0.9937	0.9705	0.765	0.956	0.8246	0.9941
TCGA-B5-A11U	1	0.9699	0.0203	0.0474	0.3639	0.9323	1	0.2949	0.6116	0.1192	0.1692	0.9901	0.9569	0.7983	0.7805	0.8039	1
TCGA-EY-A1GV	0.9786	0.9022	0.5165	0.0474	0.4474	0.8767	1	0.4324	0.4948	0.32003	0.3529	1	1	0.6997	0.9738	0.697	0.9866
TCGA-B5-A3FD	0.983	0.9517	0.7358	0.1111	0.3702	0.8481	0.9843	0.305	0.5777	0.2926	0.2532	0.9974	0.9696	0.6266	0.9534	0.9348	0.9867
TCGA-BG-A220	0.9914	0.955	0.012	0.0446	0.4396	1	1	0.3817	0.4313	0.1174	0.2055	0.9883	1	0.6867	1	0.9689	0.9809
TCGA-A5-A0R7	0.9202	0.966	0.3046	0.0615	0.2877	0.5714	1	0.4108	0.415	0.4671	0.2117	0.995	1	0.7418	0.8739	0.75	0.9839
TCGA-AJ-A23M	0.9757	0.933	0.6524	0.1142	0.3333	0.8193	1	0.3541	0.5414	0.1849	0.3739	0.9931	0.9116	0.7956	1	0.9065	0.9796
TCGA-AP-A0LT	0.9512	0.9064	0.0255	0.053	0.3633	0.64	1	0.2279	0.3884	0.1531	0.1552	0.9957	0.9869	0.9386	0.9313	0.7351	1
TCGA-A5-A0GX	1	1	0.1635	0.0429	1	0.5909	1	0.0494	0.5166	0.20844	0.1964	0.9918	0.95039	0.7345	1	0.385	1
TCGA-EY-A1GL	0.951	0.9624	0.2041	0.0318	0.349	0.857	1	0.2553	0.5187	0.1486	0.212	0.9957	0.9768	0.8345	0.8982	0.8248	1
TCGA-FI-A2CY	0.9808	0.9762	0.6175	0.0793	0.5691	0.9503	1	0.3014	0.4024	0.2006	0.2197	0.9985	1	0.7701	0.9722	0.9213	0.9665
TCGA-AX-A0IW	0.9728	0.9233	0.2236	0.1401	0.3413	0.625	1	0.2159	0.5302	0.5625	0.3392	0.9966	0.9551	1	1	1	1
TCGA-BG-A0M2	0.9684	0.9456	0.2857	0.0243	0.2208	0.8	1	0.3203	0.6281	0.1849	0.3437	0.9947	0.976	0.8606	0.7065	0.8438	0.9755
TCGA-DF-A2KV	1	0.9205	0.2018	0.0455	0.2349	0.7666	1	0.2459	0.4691	0.1486	0.3417	0.9972	0.991	0.6312	0.7679	0.8905	0.9954
TCGA-A5-AB3J	0.9821	0.9471	0.21	0.1071	0.5496	0.673	0.9933	0.2683	0.4552	0.3069	0.2999	0.995	0.9542	0.7695	0.8688	0.7405	1
TCGA-BG-A0W2	1	0.9579	0.0998	0.0267	0.1839	0.5872	1	0.2986	0.6022	0.163	0.1923	0.9914	1	0.8976	0.6569	0.8333	1
TCGA-AX-A05W	1	0.9476	0.1379	0.0476	0.2895	0.80458	1	0.1226	0.4488	0.2075	0.20103	0.9961	0.9648	0.493	0.8842	0.7184	0.9835
TCGA-EY-A547	1	0.9587	0.64	0.02	0.2273	0.752656	1	0.3768	0.59	0.5558	0.234912	0.9989	0.96817	0.723	0.9087	1	0.964
TCGA-AP-A1E0	0.9136	0.913	0.5348	0.0552	0.3445	1	1	0.3045	0.5697	0.1139	0.3265	0.9966	0.9661	0.6639	1	0.5122	0.9825
TCGA-PG-A7D5	0.9853	0.9351	0.3374	0.037	0.4438	0.9696	1	0.1904	0.6092	0.3211	0.1505	0.9931	0.945	0.6958	0.96	0.9578	0.9675
TCGA-AP-A3K1	0.948	0.9061	0.3694	0.0253	0.3051	0.8553	0.8736	0.2965	0.4627	0.4267	0.3096	0.9914	0.9821	0.7597	0.909	0.7361	0.9934
TCGA-D1-A16J	1	0.9304	0.15022	0.0576	0.8303	0.6927	1	0.1448	0.5664	0	0.1996	0.997	0.9748	0.647	0.9792	0.8162	1
TCGA-AX-A2H8	0.9882	0.9736	0.6543	0.053	0.6877	0.9534	1	0.521	0.5664	0.125	0.2964	0.9958	0.947	0.6025	0.9646	0.9468	0.989
TCGA-D1-A1NU	0.9212	0.9361	0.6102	0.0876	0.3374	0.8448	1	0.2328	0.6381	0.1651	0.1552	0.9933	0.9735	0.7315	0.9402	0.9545	0.9662
TCGA-AX-A1CI	0.9884	0.9755	0.3879	0.07464	0.3093	0.8696	1	0.3511	0.4948	0.35842	0.2442	1	0.953	0.6385	0.8597	0.6552	1
TCGA-PG-A914	0.9911	0.9454	0.6015	0.1918	0.6714	0.6686	0.9959	0.2608	0.6121	0.239	0.2287	0.9992	0.96	0.6631	0.9216	0.9164	0.9821
TCGA-EY-A1GI	0.9408	0.9087	0.1521	0.06034	0.2119	0.7568	1	0.3226	0.3288	0.0939	0.2254	0.9911	0.9236	0.6516	0.582	0.7351	0.9754
TCGA-AX-A05U	1	0.8971	0.2133	0.0067	0.293	0.8861	1	0.3038	0.4129	0.1019	0.1822	0.9979	0.953	0.8528	0.9282	0.6023	1
TCGA-AJ-A3EJ	0.9351	0.9508	0.5971	0.0173	0.4725	0.7666	1	0.2789	0.5363	0.3708	0.3131	0.9969	0.9615	0.6453	0.9359	0.8811	0.9483
TCGA-BG-A18A	0.9666	0.9446	0.09984	0.0741	0.6701	0.7231	1	0.1005	0.4365	0.12763	0.1595	0.995	0.9312	0.5906	1	0.6246	0.9695
TCGA-D1-A15W	0.9948	0.9034	0.1964	0.013	0.4917	0.8249	1	0.2095	0.5421	0.1617	0.1297	0.9909	0.9544	0.9097	0.9464	0.6512	0.9757
TCGA-BK-A26L	0.9836	0.9245	0.4841	0.1401	0.6752	0.8657	1	0.2822	0.3995	0.2888	0.1406	1	0.9713	0.7577	0.9795	0.8951	0.9865
TCGA-B5-A1MX	0.9702	0.9009	0.0589	0.0762	0.2058	0.5872	0.9935	0.2264	0.5892	0.0968	0.2303	0.9923	0.9639	0.8326	0.9649	0.8824	0.9849
TCGA-AP-A054	0.9731	0.955	0.0293	0.0645	0.5659	0.8966	0.9783	0.3596	0.4992	0.1765	0.2037	0.9952	0.9185	0.7957	1	0.9	0.9739
TCGA-EY-A5W2	0.9906	0.942	0.0165	0.0164	0.2535	0.6215	1	0.1943	0.4165	0.2075	0.1131	0.9964	0.9591	0.6777	0.6384	0.6828	0.977
TCGA-EY-A1GQ	0.9072	0.9318	0.0676	0.1228	0.2423	0.8421	1	0.2817	0.4235	0.0508	0.1791	0.991	1	0.6487	1	0.9107	1
TCGA-EO-A1Y8	0.9643	0.9608	0.4713	0.0865	0.7293	0.6747	1	0.3275	0.4756	0.3488	0.1538	0.9962	0.8072	0.8105	0.9806	0.7241	0.9863
TCGA-A5-A0GE	0.98	0.9568	0.1143	0.0375	0.155	0.6747	1	0.2169	0.4504	0.2113	0.2588	0.9983	0.9705	0.6132	0.8128	0.8507	1
TCGA-K6-A3WQ	0.9302	0.9451	0.3182	0.0619	0.7057	0.9035	1	0.2959	0.5429	0.5116	0.1832	0.998	0.9423	0.6918	0.9399	0.8501	1
TCGA-B5-A11W	0.9858	0.9852	0.2144	0.0601	0.2293	0.7652	1	0.2885	0.3815	0.3827	0.1552	0.9962	0.9206	0.9058	0.9138	0.7253	1
TCGA-AP-A1E4	1	0.9653	0.2319	0.0225	0.506	1	1	0.2105	0.5316	0.0933	0.2487	0.9945	1	0.6735	0.9246	0.823	0.965
TCGA-EC-A1QX	0.9523	0.9628	0.0446	0.0321	0.4609	0.8831	1	0.2516	0.5157	0.3103	0.3409	0.9981	0.9661	0.8262	0.9456	0.8079	0.9527
TCGA-QS-A5YQ	0.9957	0.936	0.2027	0.0205	0.1883	1	1	0.2791	0.5107	0.1414	0.1325	0.998	0.9884	0.6043	0.6692	0.8044	0.9816
TCGA-B5-A0JY	0.9623	0.9452	0.2855	0.0116	0.511	0.8889	1	0.3094	0.5783	0.2727	0.2117	0.9957	0.9002	1	0.4891	0.8333	0.9708
TCGA-AJ-A3NC	0.9918	0.9698	0.1004	0.0654	0.4315	0.7523	1	0.2589	0.4667	0.2511	0.195	0.998	0.9692	0.6261	0.919	0.885	0.9938
TCGA-AJ-A3NH	0.9798	0.9422	0.2132	0.0176	0.3811	0.8187	0.9945	0.2191	0.4967	0.2838	0.2403	0.9944	0.9677	0.6564	0.8777	0.8956	0.9685
TCGA-AX-A2HF	0.9728	0.9595	0.2216	0.0474	0.3301	0.887	1	0.295	0.5087	0.1059	0.2433	0.9935	0.914	0.7237	1	0.9365	0.9674
TCGA-EO-A3KW	0.9865	0.9568	0.2919	0.2836	0.3972	0.7862	1	0.2623	0.6028	0.2301	0.2192	0.9957	0.9573	0.6523	0.9647	0.9475	0.9935
TCGA-D1-A17D	1	0.9808	0	0.1007	0.4519	0.6275	1	0.1288	0.4297	0	0.1624	0.992	0.9163	0.6433	0.8807	0.743	1
TCGA-AP-A0LH	0.982	0.9818	0.2544	0.04476	0.3145	1	1	0.2414	0.2899	0.3913	0.2795	0.997	0.9263	0.7158	0.9646	0.8734	0.9936
TCGA-BS-A0U8	0.9481	0.9568	0.1154	0.0257	0.1857	0.8525	1	0.21	0.4948	0.1019	0.2409	0.9973	1	0.8952	0.8908	0.7059	0.9728
TCGA-D1-A17F	1	0.7818	0.3925	0.1519	0.1897	0.8615	0.947	0.1923	0.3331	0.23367	0.19926	0.9698	1	0.8637	0.8547	0.8684	1
TCGA-D1-A15Z	0.9925	0.9545	0.224	0.0077	0.3152	0.8085	0.9881	0.2382	0.4948	0.1552	0.2396	0.9868	0.9508	0.7495	0.9367	0.7231	0.9792
TCGA-D1-A0ZU	0.9307	0.9403	0.1612	0.0223	0.3165	0.7619	1	0.2441	0.595	0.1895	0.1696	0.9907	0.9644	0.8848	0.8894	0.8276	0.9798
TCGA-EO-A3B0	0.9257	0.9453	0.0686	0.0273	0.3919	0.7324	1	0.2657	0.5642	0.1436	0.2422	0.995	0.9486	0.6764	0.8732	0.8495	0.9666
TCGA-KP-A3W4	0.9891	0.9056	0.2308	0.0069	0.4916	0.8351	1	0.3042	0.5808	0.2926	0.1664	0.9948	0.9665	0.6305	0.9186	0.8303	1
TCGA-D1-A0ZN	0.9796	0.9153	0.4296	0.0342	0.3803	0.8767	1	0.3047	0.4016	0.13488	0.2131	0.9921	0.9805	0.7071	0.9187	0.8	0.9725
TCGA-EY-A2OM	0.9869	0.9431	0.018	0.0484	0.5039	0.708	1	0.3116	0.6128	0.1895	0.2409	0.993	0.9812	0.7275	0.7658	0.8223	0.9226
TCGA-BG-A0MO	0.9849	0.9209	0.0828	0.02032	0.1884	0.6087	0.9905	0.2881	0.4655	0.09884	0.1646	0.9857	0.9682	0.9438	0.9222	0.6429	1
TCGA-EY-A1GM	1	0.961	0.3431	0.1007	0.2461	0.9072	1	0.4097	0.511	0.3147	0.1955	0.9975	0.9103	0.748	0.9142	0.9448	1
TCGA-D1-A16V	0.9599	0.91	0.7116	0.0786	0.4908	0.8657	0.9939	0.2482	0.64	0.1385	0.3129	0.9896	0.9687	0.7918	1	0.6196	1
TCGA-A5-A0VQ	0.9507	0.9624	0.0281	0.1046	0.2729	0.8253	1	0.2232	0.5607	0.1942	0.2644	0.9917	0.9721	1	0.9385	0.7552	1
TCGA-EO-A1Y7	0.9741	0.9444	0.6219	0.0216	0.3961	0.9078	0.9659	0.2846	0.5034	0.353	0.5286	0.9981	0.9835	0.5971	0.8803	0.9183	0.9538
TCGA-B5-A0K9	0.9696	0.9585	0.033	0.0188	0.5458	0.8349	1	0.2859	0.3975	0.1043	0.2314	0.996	0.9809	0.8338	0.8425	0.8396	0.9546
TCGA-FI-A2D0	0.9748	0.9555	0.0986	0.0302	0.5624	0.85	0.9815	0.2873	0.3853	0.2113	0.3328	0.9892	0.9447	0.7409	1	0.8138	0.9828
TCGA-BS-A0TC	0.9761	0.9763	0.113	0	0.365	0.6824	1	0.2527	0.4689	0.0529	0.1158	0.9909	0.9355	0.7697	0.7875	0.5614	1
TCGA-D1-A16D	0.9796	0.9736	0.1034	0	0.4171	0.8861	0.989	0.2874	0.4691	0.1617	0.2183	0.9954	0.9418	0.7032	0.906	0.7674	0.9922
TCGA-AP-A053	0.9894	0.9409	0.6946	0.0121	0.7746	1	1	0.3578	0.6056	0.4909	0.2513	1	1	0.8313	0.9387	0.9408	0.9118
TCGA-AJ-A3OK	0.9925	0.9412	0.2224	0.0322	0.2686	0.8587	1	0.2517	0.4428	0.2284	0.0684	0.9965	0.938	0.7234	0.7323	0.566	0.9911
TCGA-DF-A2KR	0.9867	0.9603	0.334	0.1304	0.5991	0.8213	1	0.3242	0.5453	0.3215	0.3455	0.9965	0.9495	0.7078	0.9822	0.7762	0.985
TCGA-QS-A5YR	0.9844	0.9384	0.0347	0.0612	0.2267	0.8733	1	0.2615	0.3069	0.212	0.3431	0.9958	1	0.6656	0.8308	0.8196	0.9964
TCGA-A5-A0R8	0.9714	0.9721	0.1472	0.045	0.0868	1	0.9295	0.2985	0.4125	0.1385	0.127	1	1	0.9593	0.7658	0.8438	1
TCGA-B5-A1MU	0.9538	0.9424	0.423	0.04	0.3988	0.8556	1	0.3218	0.5927	0.2271	0.2376	0.9936	0.9526	0.7767	1	0.8829	0.9896
TCGA-BG-A0MC	0.9904	0.944	0	0.0219	0.2816	0.64	1	0.1918	0.4287	0.20476	0.1042	1	1	1	0.8654	0.7368	1
TCGA-KP-A3W3	0.91	0.9324	0.2455	0.0651	0.2788	0.8264	1	0.3308	0.5079	0.1996	0.1966	0.9964	0.9699	0.6373	0.9517	1	0.9879
TCGA-BG-A3PP	0.8752	0.9417	0.6167	0.0396	0.3873	0.7942	1	0.3807	0.6592	0.2481	0.5269	0.9971	0.9665	0.6963	0.9533	0.8222	0.9705
TCGA-EO-A2CG	0.9769	0.9216	0.3927	0.0111	0.4474	0.6087	1	0.247	0.5352	0.2326	0.2558	1	0.953	0.5678	0.9642	0.8507	0.9906
TCGA-EO-A22U	0.9974	0.9328	0.6899	0.0316	0.5039	0.7362	1	0.3598	0.5932	0.0387	0.3991	0.9905	0.9768	0.7007	0.788	0.8844	0.9945
TCGA-BG-A0LX	0.9916	0.9618	0.051	0.0346	0.2314	0.5828	1	0.2785	0.4317	0.216	0.2035	0.996	1	0.7809	0.8561	0.958	1
TCGA-D1-A1O8	1	0.951	0.1799	0.2718	0.396	0.872	1	0.2661	0.6492	0.2432	0.1971	1	0.685	0.7355	0.804	0.8077	1
TCGA-BG-A3EW	0.9955	0.9248	0.1409	0.0577	0.6215	0.8853	0.9964	0.254	0.4642	0.0998	0.209	0.9968	0.977	0.832	0.9511	0.904	0.9196
TCGA-D1-A175	0.9649	0.9649	0.4683	0.0409	0.2668	0.6444	0.992	0.3096	0.3589	0.3488	0.2313	0.9895	0.9878	0.7615	0.9426	0.8908	0.9751
TCGA-B5-A3F9	0.9932	0.9683	0.1936	0.0411	0.2803	0.8587	1	0.2986	0.4799	0.2491	0.1844	0.9936	0.9858	0.6125	0.831	0.9079	1
TCGA-AJ-A8CT	0.997	0.968	0.2471	0.1709	0.2355	0.8234	1	0.2675	0.487	0.2245	0.2324	0.9975	0.9598	0.635	0.9497	0.8317	0.9964
TCGA-D1-A167	1	0.9542	0.0232	0.0089	0.3242	0.9492	0.9918	0.3427	0.4253	0.1233	0.2983	0.9987	0.9484	0.8966	1	0.8233	0.9605
TCGA-AP-A1DH	0.9865	0.9653	0.0207	0.0892	0.2105	0.6667	1	0.2095	0.3491	0.2061	0.1184	0.9863	0.8788	0.7183	0.9392	1	1
TCGA-AP-A5FX	0.9726	0.9806	0.5172	0.3294	0.4055	0.9178	0.9632	0.3968	0.4851	0.456	0.3924	0.9986	0.8428	0.7612	0.9624	0.8823	0.9841
TCGA-A5-A2K3	1	0.9454	0.1698	0	0.3209	0.778444	1	0.2681	0.4886	0.2391	0	0.9952	0.946	0.634	0.9347	0.77	0.9853
TCGA-AP-A1DR	0.972	0.9618	0.0058	0	0.1638	0.80837	1	0.389	0.4008	0.1385	0.2644	0.9944	1	0.7786	0.6888	0.6429	0.9381
TCGA-A5-A0GN	1	1	0.15	0	0.3928	0.77743	1	0.2656	0.3288	0.3396	0.1624	0.9965	0.7945	1	1	1	1
TCGA-AX-A06D	1	0.9574	0.3103	0.0391	0.4188	0.6897	1	0.2235	0.5985	0.2727	0.2466	0.9935	1	0.9094	0.9193	0.86055	0.9746
TCGA-B5-A11O	1	0.9561	0.0471	0	0.2804	0.7568	1	0.3022	0.4456	0.2113	0.1903	0.995	0.9843	0.7787	0.8921	0.8601	0.9892
TCGA-AP-A05J	0.9576	0.9649	0.0426	0.0769	0.3527	0.5888	1	0.1479	0.5912	0.1385	0.1318	0.9962	1	0.7653	0.9906	0.7826	1
TCGA-AX-A1CK	0.935	0.9243	0.1406	0.2668	0.2726	1	1	0.1939	0.2957	0.5466	0.1923	0.9931	1	0.7193	1	0.8148	1
TCGA-SJ-A6ZI	0.9942	0.9602	0.0554	0.0389	0.534	0.8837	1	0.2435	0.4616	0.1827	0.2243	0.9976	0.9737	0.7776	0.8243	0.8614	0.9794
TCGA-A5-A0R6	0.9103	0.9456	0.5113	0.0087	0.4781	0.8	1	0.2237	0.4378	0.1492	0.2763	0.9934	1	0.8265	1	0.7861	0.9763
TCGA-B5-A0JV	0.9071	0.961	0.1065	0.0082	0.1992	0.6471	0.9898	0.2927	0.5664	0.0471	0.1451	0.9914	0.9801	0.783	0.8205	0.7297	1
TCGA-A5-A0GI	0.9588	0.9699	0.1256	0.1046	0.2399	0.6538	1	0.1712	0.4085	0.1292	0.1445	1	1	0.8601	0.9697	0.9153	0.9785
TCGA-BG-A0M3	1	0.9422	0.283	0.0474	0.239	0.64	1	0.2466	0.4289	0.1385	0.1425	1	0.9735	0.8853	0.8558	0.6774	1
TCGA-D1-A1NX	0.984	0.9618	0.5981	0.1479	0.3659	0.8421	1	0.3831	0.5764	0.356	0.2871	0.9941	1	0.7403	0.9345	0.8361	1
TCGA-D1-A0ZO	0.9902	0.9244	0.0584	0.0219	0.2776	0.7887	1	0.2984	0.4636	0.3147	0.1012	0.9968	1	0.8045	0.9292	0.7351	1
TCGA-AJ-A2QO	0.9856	0.94	0.0361	0.0045	0.3159	0.8312	1	0.2516	0.4308	0.0888	0.2421	0.9943	0.9908	0.8044	0.8489	0.8784	0.9528
TCGA-AX-A3FX	1	0.9462	0.3573	0.2374	0.3585	0.9629	0.9916	0.3516	0.6718	0.4356	0.4883	0.9933	0.8471	0.7804	0.9417	0.9167	0.9541
TCGA-D1-A15V	0.9637	0.9268	0.4561	0.0101	0.2938	0.8327	1	0.3042	0.5219	0.2222	0.1471	0.997	0.9812	0.8216	0.991	0.7967	0.9792
TCGA-B5-A0K6	0.972	0.9513	0.0409	0.023	0.3539	0.7158	1	0.2362	0.4869	0.17697	0.1109	0.9977	0.9312	0.9318	0.8874	0.802	0.9861
TCGA-BG-A0M7	0.9792	0.9671	0.1414	0.0491	0.5372	0.6197	1	0.2084	0.4552	0.13479	0.2206	0.9922	1	0.8748	0.9308	0.812	0.9803
TCGA-A5-A2K7	1	0.9465	0.0172	0.0326	0.4122	0.6633	1	0.2377	0.4842	0.1122	0.1627	0.9966	0.971	0.7303	0.8394	0.9167	0.9814
TCGA-BK-A13C	0.9798	0.9723	0.2821	0.031	0.2435	0.6897	0.9871	0.2794	0.464	0.0241	0.2391	0.9964	0.947	0.6021	0.9219	0.6894	1
TCGA-EY-A2OQ	0.9991	0.9429	0.7885	0.0068	0.3242	0.8089	1	0.2351	0.5663	0.1827	0.2324	0.9966	0.9506	0.731	0.9705	0.9179	0.9515
TCGA-BS-A0TD	0.9913	0.9663	0.304	0.0085	0.3172	0.7568	1	0.2415	0.4475	0.2288	0.1486	0.995	0.9179	0.9002	0.9322	0.8705	0.982
TCGA-AJ-A3EM	0.9732	0.9528	0.4259	0.0499	0.5323	0.8367	0.9982	0.3761	0.5861	0.1423	0.1972	0.9946	0.9229	0.6697	1	0.9175	0.9876
TCGA-EO-A22Y	0.9784	0.945	0.2592	0.0127	0.4064	0.8353	0.9755	0.2714	0.4694	0.1732	0.3069	0.9957	0.9771	0.6013	0.7525	0.8125	0.9536
TCGA-BG-A0MQ	1	0.9587	0.0182	0	0.42	0.8163	1	0.281	0.451	0.2222	0.0984	0.9978	0.9296	0.8531	0.918	0.6183	1
TCGA-BK-A56F	1	0.9417	0.2959	0.0733	0.4028	0.8159	1	0.2623	0.5276	0.358	0.217	0.9981	0.9729	0.7419	0.9436	0.7501	0.9712
TCGA-A5-A1OK	0.9839	0.9628	0.1159	0.0645	0.2981	0.8112	1	0.2274	0.3488	0.0284	0.2167	0.9965	0.9848	0.7016	0.9526	0.7984	0.9915
TCGA-B5-A0K1	0.9932	0.9537	0.2091	0.036	0.2814	0.8221	1	0.2829	0.529	0.1385	0.2152	0.989	0.9263	0.8182	0.9135	0.8333	0.9893
TCGA-BK-A6W4	0.9937	0.9506	0.1943	0.0769	0.4058	0.7792	0.9951	0.279	0.4795	0.2161	0.2441	0.9966	0.9817	0.6252	0.8932	0.8113	0.9895
TCGA-FI-A2EX	1	0.9238	0.5039	0.0753	0.2434	0.8732	1	0.3791	0.3169	0.4197	0.466	0.9958	0.9775	0.6243	0.9819	0.823	0.8839
TCGA-AX-A2IN	0.9557	0.9452	0.0309	0.0182	0.4001	0.8619	1	0.3237	0.4889	0.2515	0.3647	0.9936	0.9418	0.7671	1	0.9338	0.9754
TCGA-BS-A0WQ	1	0.9343	0.2224	0.0054	0.405	0.64	1	0.3059	0.5261	0.1915	0.3529	0.9931	0.941	0.8601	0.8731	0.9057	1
TCGA-D1-A17C	0.9337	0.9574	0	0	0.7645	0.7864	1	0.1837	0.5039	0.15645	0.1641	0.9949	0.9655	0.7486	0.936	0.6721	0.9474
TCGA-BK-A6W3	0.999	0.9706	0.2775	0.0244	0.4974	0.7638	1	0.2757	0.4248	0.2128	0.2012	0.997	0.9578	0.6569	0.9171	0.8382	1
TCGA-DI-A0WH	1	0.9463	0.0864	0.1458	0.4481	0.8767	0.98	0.2025	0.4528	0.3613	0.7236	0.9935	0.9496	0.6912	1	1	1
TCGA-D1-A0ZS	0.9844	0.9052	0.0134	0.0051	0.49	0.8101	1	0.3051	0.4772	0.0993	0.2222	0.9917	0.9323	0.8258	0.8632	0.7015	0.9291
TCGA-DF-A2KS	0.9546	0.9039	0.5801	0.0272	0.3492	0.9159	0.9906	0.3307	0.4372	0.2673	0.3276	0.9929	0.947	0.5317	1	1	0.9843
TCGA-AJ-A2QL	0.992	0.4976	0.2061	0.0333	0.1674	0.8276	0.8156	0.4591	0.5121	0.0879	0.6358	0.9779	0.9578	0.6912	0.8486	0.9324	0.9892
TCGA-DI-A1NO	0.8621	0.9411	0.7971	0.3152	0.3405	0.64	1	0.4125	0.559	0.2533	0.2687	0.9934	0.9677	0.6866	1	0.9558	0.9592
TCGA-B5-A0K0	0.9884	0.9892	0.1218	0.0272	0.3322	0.8421	1	0.2706	0.4745	0.0552	0.1732	0.9979	1	0.841	1	0.8438	0.9479
TCGA-AP-A0LM	0.9289	0.9485	0.2507	0.0775	0.2392	1	1	0.3353	0.5134	0.1765	0.1791	0.9954	1	0.6931	0.6648	0.8438	0.9657
TCGA-BG-A0MA	1	0.9397	0.2674	0.0339	0.2982	0.6667	1	0.2905	0.4432	0.3553	0.2623	0.9947	0.9655	0.744	0.8914	0.8246	1
TCGA-EO-A22X	0.9963	0.9406	0.6617	0.0711	0.4455	0.8281	1	0.2172	0.4784	0.1362	0.1679	0.9963	0.963	0.7743	0.9137	0.8019	0.9808
TCGA-B5-A1MS	0.9877	0.8904	0.6506	0.0806	0.8194	0.905	0.9937	0.302	0.4746	0.2768	0.2392	0.9971	0.9774	0.5925	0.8932	0.9762	0.9911
TCGA-EY-A548	0.9658	0.9546	0.014	0.0358	0.2859	0.8062	1	0.2507	0.4726	0.22	0.1772	0.9976	0.9755	0.5967	0.8535	0.735	1
TCGA-A5-A0GQ	0.9848	0.9739	0.1784	0.0876	0.2281	1	0.9697	0.2625	0.5035	0.1765	0	0.9953	0.9825	0.8424	0.861	0.8507	0.9918
TCGA-D1-A16X	0.9765	0.9771	0	0.0905	0.8965	0.7683	0.9902	0.1536	0.416	0.10292	0.1219	0.9982	1	0.9033	0.9098	0.6983	1
TCGA-DF-A2KZ	0.9944	0.9696	0.2552	0.0076	0.3272	0.905	1	0.2539	0.3259	0.2895	0.3417	0.9951	0.9909	0.6929	0.8436	0.6567	0.9921
TCGA-AX-A0IU	1	0.9343	0.3335	0.0733	0.4917	0.8571	1	0.3325	0.5442	0.3356	0.2925	0.986	1	0.7936	0.9492	0.8131	0.9907
TCGA-BS-A0TJ	1	0.9465	0.0096	0.0333	0.5187	0.7761	0.9883	0.3006	0.5389	0.1837	0.188	0.99	1	0.8743	0.8701	0.84	1
TCGA-EO-A3KU	0.993	0.9221	0.295	0.0899	0.6038	0.8384	1	0.3377	0.5708	0.3163	0.212	0.9916	0.9821	0.7684	0.978	0.9305	0.9834
TCGA-BG-A0VW	1	0.9758	0.0226	0.1007	0.214	0.80006	1	0.1777	0.463	0.1047	0.19426	0.9906	0.9355	0.5555	0.8392	0.554733	1
TCGA-A5-A0GJ	0.8569	0.9441	0.5175	0.023	0.3956	0.64	1	0.2222	0.5707	0.237	0.20056	1	0.8712	1	1	0.7959	1
TCGA-B5-A11X	0.9124	0.9299	0.0812	0	0.2585	0.7273	1	0.2888	0.5739	0.2866	0.2693	0.9926	0.9393	0.8404	0.914956	0.8896	1
TCGA-EY-A212	0.9701	0.9076	0.71	0.161	0.7199	0.9371	1	0.3636	0.4703	0.3689	0.2925	0.9937	0.9815	0.7527	1	0.9145	0.9807
TCGA-EY-A1GC	1	0.9026	0.32	0.0793	0.5702	0.5	1	0.3116	0.7232	0.0455	0.3129	0.9975	1	0.6085	0.8654	0.75	1
TCGA-PG-A917	1	0.966	0.0127	0.1435	0.5217	0.762	1	0.2536	0.441	0.1494	0.1874	0.9959	0.993	0.6752	0.928	0.7994	0.9733
TCGA-A5-A0GM	1	0.9595	0.352	0.0391	0.2049	0.80773	1	0.2198	0.478	0.1673	0.0439	0.9921	1	0.9103	0.7505	0.8571	1
TCGA-A5-A0GR	1	0.9555	0.5161	0.0147	0.2475	0.81123	1	0.3163	0.4846	0.22715	0.2722	0.9896	0.8969	0.8092	0.9106	0.5455	0.9437
TCGA-BG-A0M0	0.9583	0.9548	0.2303	0.0232	0.2393	0.8767	1	0.2476	0.5747	0.2835	0.3956	0.9933	1	0.9586	0.8114	0.7826	0.9791
TCGA-B5-A11G	1	0.9539	0.0239	0.1174	0.2293	0.7568	1	0.3049	0.4013	0.4525	0.20445	0.9968	1	0.7945	0.9193	0.551934	1
TCGA-D1-A177	0.9926	0.9514	0.0233	0.063	0.2165	0.8302	1	0.1713	0.3853	0.1765	0.2466	0.9951	1	0.825	0.9594	0.7059	0.9926
TCGA-A5-A2K5	0.9653	0.9422	0.3051	0	0.2498	0.8098	1	0.2382	0.4916	0.2364	0.4233	0.9941	0.9521	0.7303	0.3311	0.8131	0.9857
TCGA-AJ-A3IA	0.9702	0.9409	0.4857	0.017	0.6467	0.8723	1	0.3309	0.5487	0.2912	0.2324	0.9965	0.9703	0.6315	0.8613	0.8673	0.9001
TCGA-EY-A210	1	0.9407	0.0567	0	0.7436	0.9339	1	0.2716	0.6096	0.2338	0.2685	0.9972	0.9565	0.7035	0.7769	0.9413	0.9618
TCGA-A5-A1OH	1	0.9365	0.4236	0.0984	0.5913	0.9471	1	0.2761	0.5457	0.3255	0.3499	0.9979	0.9376	0.6721	1	0.9396	0.9686
TCGA-BG-A2AD	0.9896	0.9352	0.0356	0.0099	0.5813	0.7477	1	0.2156	0.6094	0.1765	0.3205	0.9934	1	0.7722	0.8386	0.8574	1
TCGA-EY-A3L3	0.9839	0.9254	0.6261	0.1697	0.5444	0.8619	1	0.2679	0.5376	0.2724	0.1201	0.9991	0.9566	0.5431	0.9356	0.835	0.9841
TCGA-E6-A2P8	0.9802	0.9404	0.0377	0.0314	0.406	0.8014	0.9925	0.2754	0.3949	0.2143	0.2917	0.9942	0.9667	0.7073	1	0.7842	0.925
TCGA-BS-A0TG	0.9752	0.9263	0.1398	0.0325	0.2648	0.7805	0.9592	0.3137	0.5791	0.13997	0.1486	0.9971	1	0.9032	0.8072	1	0.9753
TCGA-D1-A0ZP	0.9913	0.9464	0.4801	0.0916	0.6029	0.8889	1	0.2055	0.5481	0.216	0.1685	0.9977	1	0.8911	0.9825	0.902	0.9921
TCGA-AX-A2H7	0.947	0.9073	0.0882	0.0775	0.3944	0.8571	0.981	0.2828	0.5896	0.2045	0.2959	0.9984	0.9033	0.7672	0.9671	0.8438	1
TCGA-AX-A062	1	1	0.6221	0.06253	0.2739	0.8428	1	0.3084	0.6994	0.1515	0.2234	1	0.9393	0.6726	0.8292	0.7727	1
TCGA-AP-A1DQ	0.9827	0.9486	0.3463	0	0.293	1	1	0.3771	0.5396	0.1552	0.2495	0.9961	0.8164	0.8378	1	1	0.9674
TCGA-KP-A3W0	0.9748	0.941	0.6702	0.1163	0.5281	0.6322	1	0.2717	0.5571	0.4645	0.3641	0.9955	0.9793	0.8022	0.9791	0.8198	0.9797
TCGA-D1-A2G7	0.9722	0.9066	0.0747	0.1573	0.5941	0.9244	1	0.3303	0.6492	0.2641	0.1791	0.9969	1	0.643	0.9921	0.8	0.9524
TCGA-BS-A0UL	1	0.9549	0.0613	0.0284	0.3792	0.7632	1	0.2502	0.5013	0.5625	0.2945	0.9983	0.9789	0.869	0.956	0.7753	1
TCGA-D1-A3DH	0.9395	0.9497	0.3164	0.0132	0.2732	0.8335	1	0.2592	0.2724	0.1658	0.191	0.9971	0.9937	0.6286	1	0.7198	0.9588
TCGA-EY-A1GE	0.9943	0.9918	0.3214	0.0576	0.2548	0.8443	1	0.2745	0.6397	0.1765	0.1825	0.9928	0.9854	0.662	0.8977	0.7738	1
TCGA-B5-A11M	1	0.9673	0.2334	0.0391	0.3463	0.7332	1	0.2572	0.5374	0.2419	0.3409	0.9858	0.9355	0.7017	0.803	0.6977	0.9529
TCGA-EY-A3QX	0.9525	0.9506	0.6765	0.018	0.4544	0.8587	0.9921	0.3995	0.5009	0.1553	0.303	0.9951	0.904	0.6362	0.932	0.8497	0.9872
TCGA-A5-A0GP	1	0.9597	0.3291	0.02883	0.1314	0.8	1	0.2475	0.5164	0.2143	0.0696	0.9914	0.9797	0.9351	0.8575	0.8649	1
TCGA-A5-A1OJ	1	0.9595	0.2905	0.0353	0.3736	0.7805	1	0.2434	0.4727	0.2632	0.2644	0.9958	0.8933	0.8322	1	1	0.9842
TCGA-BG-A221	1	0.945	0.0817	0.0464	0.3662	0.7399	1	0.3201	0.5282	0.1139	0.1145	0.995	0.9603	0.6278	0.9203	0.9083	0.9636
TCGA-B5-A11J	0.9722	0.9371	0.018	0.03585	0.2752	0.6747	0.9908	0.2543	0.3589	0.1076	0.1704	0.9879	1	0.7184	0.929	0.8125	0.9807
TCGA-B5-A1MY	1	0.8821	0.1893	0.036	0.7661	1	1	0.2866	0.5707	0.2687	0.2525	0.9966	1	0.5816	1	1	0.9858
TCGA-A5-A0VP	1	0.9386	0.0643	0.0375	0.5181	0.8789	1	0.29	0.5134	0.1552	0.284	0.9956	0.9631	0.8728	0.9509	0.7183	1
TCGA-BG-A0M4	0.9657	0.9595	0.0076	0.0138	0.3466	0.561	0.9875	0.1926	0.5866	0.13089	0.2667	0.9939	0.9355	0.7834	0.9083	0.7674	1
TCGA-DF-A2KU	0.9076	0.8759	0.1315	0.0551	0.2865	0.80134	1	0.192	0.6689	0.1187	0.4467	0.994	0.9654	0.7643	0.5552	0.777317	1
TCGA-FI-A2D5	0.9657	0.9377	0.1376	0	0.3428	0.8235	1	0.3401	0.5505	0.0789	0.3398	0.9918	1	0.7591	0.8416	0.8894	0.9605
TCGA-B5-A0JT	1	0.9697	0.1573	0.036	0.2329	0.7216	0.9842	0.3346	0.3589	0.1765	0.1692	0.997	1	0.885	0.8496	0.8276	0.9815
TCGA-FI-A2D6	1	0.9352	0.0232	0.038	0.3222	0.8615	1	0.3111	0.6391	0.1971	0.2634	0.9928	0.9852	0.6856	0.8896	0.878	0.9607
TCGA-B5-A0JR	0.9781	0.9536	0.0157	0.0556	0.5687	0.8141	1	0.2159	0.3621	0.2739	0.221	0.9958	0.9729	0.7594	0.9299	0.8536	0.9768
TCGA-BG-A186	1	0.9573	0.235	0.0284	0.3684	0.7399	1	0.2759	0.4212	0.1385	0.1575	0.9878	1	0.866	0.8836	0.7273	1
TCGA-AP-A0L9	0.9524	0.9308	0.4739	0.0946	0.2731	0.7857	0.992	0.3102	0.6326	0.1325	0.2534	0.9943	1	0.9229	1	0.9178	0.947
TCGA-AX-A1CC	1	0.9521	0.4808	0.0212	0.4134	0.8732	1	0.3445	0.6505	0.3913	0.3416	1	0.9355	0.6826	1	0.918	1
TCGA-D1-A17Q	0.9629	0.9579	0.11141	0.0415	0.8683	0.739	0.9928	0.1011	0.3898	0.17144	0.2636	0.994	0.8855	0.8914	0.8885	0.6756	1
TCGA-BG-A0VX	0.9754	0.944	0.0582	0.0406	0.2603	0.9256	1	0.2747	0.4592	0.1765	0.1575	0.9985	0.9836	0.8135	0.9346	0.7414	1
TCGA-B5-A0K7	0.9857	0.9212	0.0834	0.053	0.3137	0.8421	1	0.2552	0.5149	0.3636	0.1624	1	1	1	0.8165	0.7674	1
TCGA-D1-A162	0.9666	0.9066	0.1354	0.0876	0.3875	0.7926	0.9465	0.2576	0.5005	0.0311	0.1382	0.9473	0.9617	0.9268	0.9363	0.8276	0.9807
TCGA-FI-A2F9	1	0.944	0.0333	0.0669	0.9242	0.8085	1	0.2813	0.5843	0.4286	0.2303	0.9944	1	0.4084	1	0.8529	0.9711
TCGA-B5-A11Y	0.9849	0.9793	0.3467	0.0243	0.4956	1	1	0.3037	0.3993	0.17176	0.0841	0.9975	0.9484	1	0.934	0.7534	0.9924
TCGA-EY-A1GF	0.9158	0.9356	0.0182	0.1299	0.2015	0.8744	0.9879	0.2845	0.3626	0.1642	0.4111	0.9967	0.986	0.7239	0.9072	0.7984	1
TCGA-EY-A2ON	1	0.9573	0.7496	0.1226	0.6178	0.8668	1	0.2936	0.5792	0.0987	0.3057	0.9929	0.9738	0.6452	0.9297	0.9518	0.9495
TCGA-EY-A2OO	0.9888	0.9385	0.3151	0.1716	0.5065	0.5988	1	0.2318	0.4657	0.25	0.2513	1	0.9699	0.6691	0.9334	0.7315	0.9862
TCGA-FI-A2F4	1	0.9645	0.2263	0.0601	0.4778	0.8433	1	0.2377	0.3919	0.1552	0.2679	0.9937	0.9737	0.8307	0.9608	0.8182	0.9855
TCGA-D1-A16F	0.9866	0.9767	0.0337	0.0474	0.26	0.7049	0.9812	0.2746	0.6191	0.1385	0.2117	0.9969	0.9765	0.8402	0.922	0.7452	0.9876
TCGA-EY-A1GT	0.9909	0.951	0.3805	0.0365	0.5211	0.8696	1	0.2949	0.4117	0.1385	0.205	0.9963	1	0.7059	0.9064	0.6516	0.9791
TCGA-D1-A2G5	0.9841	0.966	0.1349	0.1094	0.3342	0.9441	1	0.2025	0.6099	0.1967	0.2871	0.9904	0.9413	0.6365	0.8504	0.8438	1
TCGA-AP-A1E3	1	0.9381	0.1584	0.0986	0.2832	1	1	0.2443	0.5804	0.4355	0.2894	0.9937	0.9456	0.788	1	0.9505	0.9365
TCGA-DF-A2KY	1	0.9484	0.118	0.0118	0.1785	0.4962	1	0.2131	0.5613	0.2222	0.2786	0.9961	0.9928	0.6985	0.896956	1	1
TCGA-AX-A3G8	0.9039	0.8812	0.0124	0	0.1643	1	1	0.256	0.3244	0.2171	0.19755	0.9961	0.9722	0.2665	0.9319	0.845867	0.9443
TCGA-EY-A54A	1	0.9303	0.4519	0.0491	0.4613	0.8141	0.9858	0.3122	0.5156	0.3564	0.2495	0.9973	0.9598	0.8268	1	0.8229	0.9954
TCGA-FI-A2CX	1	0.9663	0.3557	0.0775	0.4942	0.7123	1	0.2271	0.4948	0.216	0.2936	0.9943	0.9617	0.7923	0.896467	0.7462	0.975
TCGA-EY-A1GH	0.992	0.8579	0.1998	0.0576	0.3074	0.7926	0.9109	0.2401	0.3951	0.1895	0.1335	0.8591	0.8867	0.7499	0.9381	0.8507	0.9863
TCGA-E6-A1M0	0.9903	0.9846	0.2429	0.029	0.2105	0.7158	0.9844	0.2306	0.5687	0.1186	0.2558	0.9955	1	0.6948	0.6992	0.8507	0.9758
TCGA-A5-A0GD	0.9871	0.9196	0.0258	0.0284	0.2168	0.8212	1	0.2811	0.5172	0.0386	0.2191	0.9961	1	0.7617	0.84	0.9248	1
TCGA-A5-A0GB	0.9356	0.9753	0	0	0.3577	0.8	0.9869	0.2553	0.5554	0.0345	0.2495	0.9942	0.9696	0.9185	0.9389	0.7826	0.949
TCGA-FI-A2EU	0.957	0.9565	0.6814	0.0209	0.3407	0.7399	1	0.3487	0.537	0.1765	0.1935	0.9935	0.9404	0.6761	0.8642	0.7727	0.9849
TCGA-DI-A2QY	1	0.9458	0.2178	0.046	0.5178	1	1	0.2797	0.4777	0.362	0.7291	0.9938	0.9141	0.4887	0.9929	0.8196	0.9729
TCGA-EC-A1NJ	1	0.8555	0.1748	0.0937	0.3551	0.9143	1	0.2694	0.6062	0.4167	0.0984	0.9945	0.8855	0.6545	0.9299	1	1
TCGA-B5-A0K4	1	0.962	0.2097	0	0.3927	0.5872	0.9814	0.2144	0.3415	0.0744	0.1595	0.9951	0.9631	0.8358	0.8678	0.5	0.9903
TCGA-D1-A17A	0.9679	0.9365	0.0122	0	0.3173	0.8615	0.9881	0.2513	0.693	0.12948	0.2075	1	1	0.6977	0.9334	0.8438	0.9719
TCGA-BK-A0CA	1	0.9474	0.2429	0.053	0.9094	0.8831	1	0.5428	0.6158	0.6456	0	0.9921	0.9393	0.68395	0.9101	0.9774	1
TCGA-D1-A16Y	0.9686	0.9521	0.14147	0.0594	0.8132	0.5714	1	0.0823	0.592	0.156	0.0691	1	1	0.7681	0.8965	0.6729	0.9351
TCGA-BK-A4ZD	0.9747	0.9648	0.6263	0.0204	0.5324	0.7973	0.9981	0.2503	0.5243	0.1975	0.2521	0.9951	0.9478	0.6958	0.887	0.6498	0.9634
TCGA-BS-A0UF	0.9914	0.9565	0.514	0.0695	0.4588	0.8205	0.9905	0.2285	0.4948	0.1447	0.228	0.9962	0.953	0.7827	0.9265	0.7927	1
TCGA-AX-A3G9	0.9508	0.9772	0.2077	0.0476	0.307	0.6968	1	0.2296	0.4173	0.2222	0.193	0.9961	0.9696	0.5908	0.8918	0.8056	0.9954
TCGA-AJ-A2QK	0.9115	0.9707	0.4283	0.2657	0.5702	0.8615	1	0.3293	0.5768	0.5172	0.3357	0.9962	1	0.78	0.9813	0.8649	1
TCGA-EO-A3KX	0.9808	0.9252	0.0451	0.1775	0.2916	0.9437	1	0.2661	0.4719	0.2075	0.2685	0.9965	0.9883	0.834	0.9268	0.6507	0.9518
TCGA-BS-A0U7	0.9619	0.955	0.2498	0.0403	0.3691	0.928	1	0.2313	0.4754	0.1942	0.1234	0.9924	0.9852	0.8792	0.966	0.8438	0.9838
TCGA-AX-A06B	0.879	0.9338	0.2618	0	0.339	0.8831	1	0.4338	0.6244	0.3553	0.172	0.9908	0.9355	0.8681	0.8454	0.8864	0.9424
TCGA-AX-A3G3	0.9905	0.9514	0.5645	0.0756	0.7058	0.8506	1	0.305	0.5048	0.5003	0.1679	0.9936	1	0.7573	0.983	0.9054	0.9906
TCGA-KJ-A3U4	0.9806	0.9547	0.5808	0.0639	0.5145	0.8256	1	0.3404	0.4551	0.179	0.2488	0.9965	1	0.7592	0.8781	0.9103	0.9925
TCGA-2E-A9G8	0.9787	0.9491	0.7356	0	0.2186	0.9552	1	0.4412	0.4433	0.2463	0.2401	0.9973	0.946	0.6545	0.946	0.9039	0.9953
TCGA-B5-A3FB	0.9934	0.951	0.0835	0.074	0.2874	0.8497	1	0.2803	0.4414	0.1538	0.1956	0.9974	0.9711	0.612	0.8952	0.8231	1
TCGA-AX-A2HH	0.9833	0.9549	0.2127	0.0355	0.6769	0.8973	1	0.1218	0.4632	0.2204	0.26	0.9952	0.9674	0.813	0.9957	0.5125	0.9228
TCGA-PG-A5BC	1	0.914	0.6532	0.018	0.5012	0.8593	0.9856	0.3203	0.5593	0.5178	0.5121	0.993	0.9226	0.7022	0.9201	0.9497	0.9718
TCGA-AP-A0LE	0.9579	0.9608	0.013	0.0876	0.3672	0.773722	1	0.221	0.4477	0.1765	0.21232	0.9969	0.97217	0.9051	0.9207	0.801325	1
TCGA-AX-A1CF	0.9741	0.9541	0.2164	0.0219	0.2972	0.7458	0.9893	0.2033	0.6022	0.1765	0.3083	0.9985	0.9206	0.7421	0.8914	0.7458	0.9641
TCGA-AJ-A2QN	1	0.9535	0.1224	0.0279	0.3021	0.7805	0.9864	0.3337	0.4473	0.0345	0.2525	0.9972	0.9785	0.7907	0.9378	0.8	1
TCGA-PG-A916	0.9928	0.9528	0.1917	0.0871	0.2685	0.8009	1	0.2313	0.4082	0.2287	0.139	0.9976	0.9744	0.7777	0.8026	0.8242	0.9381
TCGA-BG-A0MH	0.9562	0.96	0.3016	0	0.2041	0.8831	1	0.3553	0.4742	0.2308	0.3328	0.9933	1	0.8119	0.9735	0.7866	0.9808
TCGA-D1-A1NZ	1	0.9205	0.2069	0.0372	0.2413	0.8212	1	0.3065	0.5118	0.2432	0.2466	0.9908	0.9778	0.832	0.9498	0.9194	0.9925
TCGA-B5-A1MV	0.9949	0.9365	0.2693	0.0727	0.2597	0.6667	1	0.2204	0.4615	0.3488	0.2973	0.9956	1	0.6992	0.9591	0.7462	1
TCGA-BS-A0UJ	0.9777	0.9203	0.2669	0.053	0.3875	0.82182	1	0.23	0.3553	0.3913	0.1676	0.9966	1	1	0.8143	0.75	0.9842
TCGA-EO-A3AS	0.9867	0.9743	0.1825	0.0393	0.5128	0.8293	1	0.2937	0.4057	0.5724	0.2224	0.997	0.9863	0.8216	0.9935	0.8777	1
TCGA-AP-A051	0.9607	0.9644	0.1294	0	0.6284	0.8457	1	0.2513	0.6202	0.1849	0.1382	0.9965	0.9334	0.8581	1	0.7126	1
TCGA-A5-A0GU	0.9807	0.9191	0.1122	0.02	0.3386	0.7059	1	0.237	0.4088	0.3	0.2487	1	0.9644	0.7629	0.8762	0.6226	0.9716
TCGA-AP-A0LG	0.989	0.9757	0.1009	0	0.2479	0.8696	1	0.266	0.5273	0.0261	0.2043	0.9969	0.9789	0.8116	0.9252	0.7849	0.9892
TCGA-B5-A5OE	0.9862	0.935	0.6314	0.0034	0.2882	0.6504	1	0.3164	0.5567	0.2551	0.3263	0.9951	0.9086	0.7164	0.7378	0.9515	0.9706
TCGA-A5-A1OF	0.9839	0.9486	0.3127	0.04993	0.4594	0.7033	1	0.1954	0.2652	0.0806	0.1996	0.995	1	0.7631	0.9405	0.7059	1
TCGA-BG-A0YU	0.9952	0.9474	0.2043	0.053	0.2344	0.7273	1	0.2768	0.4846	0.1076	0.1417	0.9926	0.978	0.8267	0.8299	0.7159	1
TCGA-B5-A11L	1	0.9696	0.1928	0.04303	0.2099	0.8085	1	0.2275	0.4331	0.12991	0.284	0.9961	0.9041	0.6927	0.8186	0.6774	0.976
TCGA-D1-A16O	0.9946	0.924	0.3733	0.013	0.3926	0.8571	1	0.2759	0.4439	0.1765	0.2183	0.9977	0.9785	0.6564	0.9311	0.7423	0.9924
TCGA-AX-A2H2	0.6839	0.871	0.1442	0.1211	0.7011	0.6301	0.9621	0.2746	0.6564	0.5912	0.3225	1	0.9667	0.5568	0.9606	0.9	1
TCGA-B5-A0JS	0.9947	0.9362	0.1071	0	0.224	0.64	1	0.269	0.4795	0.125	0.2644	0.9913	0.9828	0.8832	0.8104	0.7194	0.9692
TCGA-AP-A05O	0.9703	0.9566	0.0103	0	0.1162	0.8421	1	0.2581	0.3155	0.1211	0.2183	0.9959	0.9754	0.7591	0.8427	0.9057	0.9915
TCGA-A5-A0GH	1	0.9627	0.0402	0.0403	0.2953	0.8302	1	0.2239	0.4255	0.0439	0.1814	0.9983	0.9321	0.8839	0.8666	0.8239	0.9624
TCGA-D1-A179	0.9737	0.9516	0.2309	0.5062	0.5732	0.7948	0.9894	0.2682	0.5676	0.3347	0.2308	0.9965	1	0.6524	0.9599	0.7191	1
TCGA-D1-A102	0.9882	0.9567	0.1223	0.0125	0.3484	0.8058	1	0.3409	0.5694	0.2523	0.1406	1	1	0.9605	0.8482	0.8077	1
TCGA-AP-A0L8	0.9161	0.9642	0.3041	0.0126	0.6655	0.8	1	0.2718	0.4605	0.1047	0.2653	0.993	1	0.8576	0.971	0.9083	0.9351
TCGA-AP-A0LV	0.9923	0.9113	0.0623	0.0262	0.1825	0.8657	1	0.2583	0.5118	0.09	0.1655	0.9961	0.978	0.847	0.8312	0.8547	1
TCGA-AX-A1C4	0.9868	0.9197	0.0163	0	0.2775	0.928	1	0.2421	0.49	0.1314	0.2479	0.9877	0.9797	0.6673	0.7843	0.8182	0.9866
TCGA-AP-A1DM	0.9721	0.9465	0.1741	0.0775	0.5152	0.7692	0.9803	0.2683	0.4208	0.1311	0.1022	0.9976	1	0.7965	0.9407	0.8684	0.9496
TCGA-AX-A0IZ	0.9756	0.9474	0.1755	0.0582	0.2383	1	1	0.253	0.46	0.0703	0.1923	0.995	0.9617	0.8152	0.9029	0.9231	0.9605
TCGA-A5-A0GV	0.9791	0.9283	0.2179	0.0474	0.241	0.78359	1	0.1837	0.4763	0.6923	0.1109	1	1	0.6335	0.8383	0.7656	1
TCGA-EY-A549	0.9818	0.9561	0.0289	0.0861	0.2908	0.8312	0.9923	0.3496	0.5173	0.2453	0.206	0.9977	0.9827	0.6018	0.8866	0.8446	0.9858
TCGA-DI-A1BY	1	0.9059	0.2211	0.0296	0.3498	0.85963	1	0.1876	0.5505	0.35581	0.225611	0.98	1	0.4535	0.8517	0.555894	1
TCGA-BG-A0MI	1	0.4069	0.19	0	0.4837	0.75	0.8759	0.2238	0.46	0.11672	0.325	0.8494	0.7585	0.9149	0.8933	0.8045	1
TCGA-BG-A2L7	0.9813	0.9733	0.019	0	0.438	0.7939	1	0.2968	0.4169	0.125	0.1529	1	0.8604	0.6127	0.823	0.9497	0.9863
TCGA-AX-A0J0	0.984	0.9639	0.0531	0.0191	0.4559	0.7619	1	0.2493	0.4799	0.0703	0.2644	0.9884	0.9809	0.7826	0.9112	0.7059	0.962
TCGA-D1-A16G	1	0.9249	0.1711	0.1519	0.335	0.6769	1	0.2731	0.3648	0.1076	0.2588	0.9959	0.9742	0.6634	0.9778	0.9609	0.9893
TCGA-BG-A0MT	0.8002	0.9327	0.2919	0.0178	0.6193	0.6457	0.9871	0.3216	0.6719	0.2432	0.1923	0.9958	0.9765	0.9369	0.8972	0.7895	0.9727
TCGA-AJ-A3NG	0.9771	0.9397	0.2403	0.1334	0.3828	0.9105	1	0.2451	0.5016	0.1778	0.2227	0.9972	0.9692	0.7631	0.8882	0.7876	0.9941
TCGA-EO-A3L0	0.9828	0.5699	0.28	0.021	0.4085	0.7445	0.956	0.2388	0.4583	0.2177	0.4289	0.908	0.8977	0.707	0.6618	0.7717	0.985
TCGA-AJ-A3OJ	0.9886	0.9623	0.1466	0.0244	0.2699	0.6753	1	0.2321	0.4495	0.1618	0.1906	0.995	0.9825	0.5968	0.8807	0.794	0.974
TCGA-BK-A139	0.8323	0.9418	0.4489	0.0183	0.2991	0.89	1	0.3236	0.5425	0.3396	0.1308	1	1	0.661	0.9874	0.8936	0.8754
TCGA-B5-A0K8	1	0.9496	0.6472	0.0474	0.5497	0.8916	0.9869	0.2482	0.5387	0.3253	0.1978	0.9942	0.8915	0.7173	0.9706	0.931	0.9841
TCGA-EO-A22R	0.9911	0.971	0.5322	0.031	0.3002	0.9143	1	0.3991	0.5537	0.1552	0.2303	0.9945	0.9735	0.8374	0.8798	0.875	0.9567
TCGA-QS-A744	0.9863	0.9692	0.1938	0.0456	0.4689	0.8544	0.9952	0.2068	0.519	0.1713	0.2364	0.9961	0.9771	0.7307	0.8338	0.8008	0.9729
TCGA-BS-A0V6	1	0.9228	0.1835	0.0157	0.1395	0.7477	1	0.2738	0.3973	0.0691	0.2911	0.996	0.9426	0.9472	0.8719	0.7059	0.9875
TCGA-D1-A16S	0.9465	0.9552	0.2703	0.0959	0.4005	1	1	0.2564	0.4751	0.1385	0.1676	1	1	0.5857	0.7687	0.9	1
TCGA-D1-A1O0	0.8529	0.9486	0.0168	0.2364	0.5244	0.6842	1	0.4017	0.5091	0.2712	0.2562	0.996	0.9355	0.7546	0.9478	0.7423	1
TCGA-AX-A1C7	1	0.9446	0.7768	0.04368	0.4865	0.83428	1	0.2445	0.684	0.3193	0.1791	0.9972	0.9595	0.7662	0.9269	0.812633	0.9932
TCGA-D1-A3DA	0.9897	0.897	0.041	0.0098	0.5352	0.9059	1	0.2489	0.4736	0.2759	0.1253	0.9932	0.9642	0.7542	0.8816	0.9238	0.9813
TCGA-D1-A1O5	1	0.9764	0.0849	0.171	0.5896	0.9174	1	0.1542	0.4705	0.2195	0.3529	0.9898	0.941	0.7668	0.9537	0.7917	0.971
TCGA-B5-A5OC	0.9942	0.9483	0.0469	0.0286	0.4941	0.9397	1	0.3017	0.5079	0.2857	0.195	0.9955	0.9866	0.6457	0.9481	0.9425	0.9916
TCGA-B5-A11S	0.9827	0.9305	0.2092	0.0243	0.3169	0.8548	1	0.2432	0.5084	0.1385	0.2355	0.9954	0.9691	0.7649	1	0.6705	1
TCGA-B5-A0JX	0.9841	0.961	0.1116	0.053	0.2485	0.6897	1	0.3085	0.2924	0.1226	0.3309	0.9886	0.9696	0.7725	0.9692	0.7852	0.9839
TCGA-D1-A103	0.9716	0.9207	0.4157	0.02	0.4937	0.8249	1	0.2556	0.4731	0.1765	0.2167	0.9976	1	0.8972	0.9949	0.8325	1
TCGA-BG-A0RY	0.9681	0.9676	0.1584	0.0082	0.4449	0.7568	0.9874	0.2129	0.5924	0.2432	0.1486	0.9961	1	0.8344	0.9558	0.7706	1
TCGA-B5-A0KB	0.9165	1	0.7049	0.0243	0.4966	0.8714	1	0.3465	0.3864	0.0311	0.325	0.9901	0.94683	0.737	1	0.9558	0.9682
TCGA-EO-A3AY	1	0.9475	0.2407	0	0.216	0.82843	1	0.2368	0.4527	0.8627	0.279011	0.9959	0.9844	0.7923	0.9385	0.806033	1
TCGA-AX-A2HG	1	0.9332	0.2317	0.1329	0.3418	0.7805	1	0.2643	0.4214	0.09	0.201611	0.9869	1	0.7213	0.9815	0.5745	0.9485
TCGA-B5-A3FC	0.9903	0.9336	0.429	0.0291	0.5933	0.8874	1	0.3327	0.4856	0.0794	0.2483	0.9946	0.9529	0.6727	0.6687	0.7051	0.9744
TCGA-AX-A1CR	0.9565	0.9795	0.0883	0.1007	0.6608	1	1	0.4324	0.4297	0.3	0.28298	0.9876	0.97903	0.5616	0.9326	0.800433	1
TCGA-AX-A064	0.9419	0.9703	0.2517	0.0601	0.3368	0.80103	1	0.3049	0.452	0.6585	0.23251	1	1	0.6678	0.9731	1	1
TCGA-FI-A3PX	0.9848	0.9202	0.6386	0.1106	0.6239	0.9084	1	0.2585	0.5957	0.3939	0.3394	0.9948	0.9409	0.6938	0.9793	0.9426	0.9751
TCGA-A5-A7WJ	0.9974	0.9402	0.0121	0.0901	0.6311	0.7689	1	0.2715	0.4431	0.1865	0.258	0.9769	0.9875	0.8174	0.9542	0.8832	0.9831
TCGA-A5-A3LO	0.9537	0.9599	0.3661	0.0697	0.3358	0.7736	0.996	0.2984	0.503	0.2245	0.2452	0.9966	0.9801	0.7258	0.8581	0.7678	0.9908
TCGA-DI-A1NN	0.9536	0.9667	0.6012	0.0183	0.4284	0.7158	1	0.3391	0.6921	0.1064	0.1335	0.9956	0.9617	0.5809	0.9646	0.9231	0.9788
TCGA-JU-AAVI	0.9681	0.9588	0.0807	0.051	0.5568	1	1	0.2373	0.4647	0.3438	0.4467	0.9919	0.9765	0.7343	0.9401	1	0.967
TCGA-B5-A11V	0.9709	0.9268	0.1895	0.0469	0.5658	1	1	0.3276	0.5349	0.3396	0.1369	0.9978	0.9705	0.9306	0.7233	0.7552	0.9876
TCGA-AP-A056	0.9887	0.9385	0.1201	0.0031	0.3092	0.9231	1	0.2366	0.3181	0.1309	0.1751	0.994	0.93	0.743	0.9218	0.8077	0.9415
TCGA-AP-A0LI	1	0.9572	0.4361	0.1299	0.2795	0.5424	0.9607	0.2805	0.4749	0.20508	0.1951	1	0.8529	0.8315	1	1	0.9643
TCGA-AX-A0IS	0.9467	0.9615	0.1779	0.0191	0.3103	0.8163	0.9769	0.3636	0.5157	0.0471	0.466	0.9957	0.9801	0.8217	0.9339	0.8182	0.9545
TCGA-D1-A163	0.9826	0.9565	0.2225	0.025	0.588	0.9159	1	0.2578	0.4117	0.14472	0.1322	0.9941	0.9283	0.8696	0.8795	0.7959	0.9479
TCGA-D1-A168	0.9149	0.9615	0.1853	0.0123	0.6485	0.7458	1	0.1315	0.4554	0.11982	0.1225	0.9977	0.9426	0.7446	0.9791	0.5455	0.9613
TCGA-E6-A1LX	1	1	0.4636	0.05505	0.5025	0.7805	1	0.1653	0.4283	0.507	0.4399	0.9919	1	0.7744	0.8654	0.8077	0.9736
TCGA-AX-A063	0.9648	0.9262	0.0403	0.0183	0.349	1	1	0.369	0.3432	0.24928	0.2254	1	1	0.6466	0.9349	1	1
TCGA-BG-A222	0.9815	0.9241	0.4548	0.036	0.5897	0.8665	1	0.2809	0.3238	0.1849	0.2075	0.9955	0.9805	0.7289	0.9566	0.9153	1
TCGA-B5-A0JU	0.9715	0.9374	0.141	0.0853	0.3794	0.784	1	0.2844	0.485	0.1385	0.2805	0.9978	1	0.8629	0.8717	0.7337	1
TCGA-B5-A11H	0.9902	0.9008	0.0075	0.065	0.2176	0.7059	1	0.3084	0.6045	0.3708	0.1529	0.9962	0.9321	0.6814	0.8983	0.8864	0.9809
TCGA-AP-A05N	0.9349	0.988	0.1192	0.0325	0.2068	0.8696	1	0.2918	0.5523	0.1617	0.3038	0.992	0.9551	0.7254	0.7576	0.9324	0.9669
TCGA-BG-A0MK	0.9984	0.9573	0.2533	0.0401	0.2785	0.7643	1	0.2458	0.4751	0.2821	0.2344	0.9962	0.9457	0.6731	0.88	0.8331	0.9964
TCGA-AP-A0LJ	0.9733	0.9727	0.0646	0.031	0.1958	0.8302	1	0.2061	0.4655	0.1651	0.3373	0.9963	1	0.767	0.8525	0.8611	1
TCGA-BG-A0MU	1	0.9329	0.1822	0	0.4124	0.7568	1	0.2035	0.6	0.1139	0.1575	0.9972	1	0.8168	0.8839	0.759	1
TCGA-AJ-A3TW	0.9587	0.9258	0.5917	0.0361	0.2456	0.6825	1	0.1831	0.4071	0.1499	0.341	0.9959	0.9706	0.7211	0.9255	0.9293	0.9748
TCGA-BG-A2AE	0.9918	0.9505	0.1839	0.03	0.4661	0.7652	0.9902	0.2796	0.4948	0.2656	0.1655	0.9958	0.952	0.8559	0.9782	0.8201	1
TCGA-D1-A17T	1	0.9518	0.1331	0.0409	0.3424	0.8767	1	0.1653	0.6189	0.1019	0.0735	0.998	0.9672	0.8418	0.8837	0.8658	0.989
TCGA-AJ-A3BD	1	0.7776	0.253	0	0.5557	0.8874	0.7936	0.3239	0.4597	0.1904	0.3978	0.9386	0.9177	0.6786	0.9854	0.8115	0.9782
TCGA-BS-A0UA	1	0.9183	0.0263	0.0169	0.2692	0.8525	1	0.2779	0.3761	0.2432	0.0984	0.9968	0.9751	0.8693	0.8654	0.7651	1
TCGA-AJ-A8CV	0.9911	0.929	0.1436	0.0714	0.196	0.6406	0.9899	0.2173	0.4675	0.137	0.2876	0.9956	0.9862	0.6834	0.8117	0.8756	0.9969
TCGA-D1-A3JP	0.9798	0.9548	0.1411	0.0018	0.5406	0.7375	1	0.3013	0.5101	0.5277	0.1228	0.9965	0.9648	0.6892	0.9069	0.7428	0.9899
TCGA-D1-A3DG	0.996	0.9726	0.0926	0.0086	0.3319	0.6833	1	0.34	0.6791	0.1425	0.273	0.995	0.9261	0.5649	0.8605	0.7177	0.9623
TCGA-E6-A2P9	0.9957	0.9554	0.0153	0.0066	0.3507	0.7757	1	0.2953	0.3659	0.157	0.2161	0.9947	0.9738	0.7121	0.9562	0.8695	0.979
TCGA-AX-A0J1	0.9857	0.9595	0.0284	0.0403	0.3735	0.7692	0.9921	0.2835	0.488	0.0922	0.2631	0.9939	0.9492	0.8541	0.9128	1	0.9931
TCGA-AX-A1CA	1	0.9195	0.2657	0.2612	0.2465	0.6667	1	0.268	0.6773	0.6231	0.5045	0.9956	0.9456	0.7836	1	0.857486	1
TCGA-BG-A18B	0.9746	0.961	0.2734	0.04467	0.1501	0.8035	1	0.2189	0.4494	0.0913	0.2191	0.9901	0.9864	0.8519	0.8551	0.4898	1
TCGA-AX-A06F	0.9874	0.9799	0.0154	0.0243	0.2717	0.7907	1	0.284	0.3745	0.09	0.2722	0.9914	0.9288	0.8787	1	0.7603	0.9398
TCGA-AX-A1C5	1	0.9415	0.0036	0.0333	0.371	0.7368	0.9952	0.279	0.3745	0.1636	0.3508	0.9899	0.9793	0.8183	0.8902	0.8118	0.9515
TCGA-D1-A17M	0.9898	0.9499	0.1735	0.1076	0.4204	0.8889	1	0.2684	0.3629	0.09355	0.1996	0.9909	1	0.8763	0.9789	0.8039	1
TCGA-AJ-A23O	0.9494	0.931	0.0613	0.147	0.4426	0.6582	1	0.2353	0.5166	0.2045	0.5621	0.9948	0.9775	0.5995	0.9421	0.8473	0.9696
TCGA-AP-A0LN	0.9865	0.9824	0.0526	0	0.2946	0.597	1	0.259	0.5097	0.0744	0.2143	0.9935	1	0.9515	0.902	0.8333	0.9793
TCGA-D1-A16I	1	0.9658	0.20008	0.1483	1	0.8364	0.986	0.1113	0.5212	0.30253	0.2744	0.9937	0.9103	0.6353	1	0.8789	1
TCGA-BK-A0C9	0.9915	0.9769	0.0639	0.0375	0.3027	0.6617	1	0.1675	0.4948	0.1765	0.3038	0.9986	1	0.8157	0.8911	0.7273	1
TCGA-D1-A101	0.9444	0.9845	0.0666	0.0905	0.2727	1	1	0.3192	0.4375	0.0386	0.2254	0.9879	1	0.6332	1	0.8361	1
TCGA-PG-A6IB	1	0.9451	0.0221	0.0181	0.2803	0.7362	1	0.196	0.4107	0.2571	0.2615	0.9978	0.9599	0.7963	0.871778	0.782	0.9743
TCGA-AX-A06J	0.9885	0.989	0.1335	0.05781	0.3952	0.6107	1	0.1702	0.4154	0.12474	0.1638	0.9948	1	0.8214	0.9778	0.6711	0.9808
TCGA-D1-A16Q	1	0.9723	0.1051	0.1299	0.2277	0.81639	1	0.2069	0.4948	0.3488	0.1575	0.9926	0.9456	0.7514	0.8876	0.7059	1
TCGA-D1-A160	0.9637	0.9332	0.3557	0.1007	0.1875	1	1	0.2791	0.3951	0.2727	0.1791	0.9958	0.9696	0.7638	0.8989	0.9296	0.9609
TCGA-B5-A11N	0.9643	0.9275	0.4056	0.0157	0.3599	0.8302	0.9874	0.2658	0.3233	0.15192	0.4832	0.9929	1	0.76	0.9598	0.8214	1
TCGA-AJ-A23N	1	0.9262	0.4532	0.0476	0.6548	0.8816	0.9972	0.3075	0.5733	0.2805	0.3263	0.9961	0.9476	0.8059	0.9878	0.9669	0.9839
TCGA-AX-A3GB	0.9822	0.6395	0.2379	0.0258	0.2231	1	0.9461	0.2167	0.4622	0.1473	0.1453	0.9955	0.9715	0.5307	0.969	0.8056	0.9949
TCGA-D1-A17H	0.9941	0.9724	0.0091	0.0079	0.3088	0.6747	1	0.2533	0.4869	0.09265	0.1335	0.997	1	0.6521	0.9544	0.8485	0.9925
TCGA-D1-A17B	0.9914	0.9595	0.13745	0.0409	1	0.7321	1	0.1243	0.4685	0.13384	0.1624	0.9907	0.9696	0.7451	0.9643	0.6396	0.9635
TCGA-B5-A11E	0.9545	0.9456	0.4056	0.1222	0.7335	0.9109	1	0.3419	0.5176	0.0667	0.3217	0.9889	0.9456	0.8846	0.9172	0.8141	0.958
TCGA-KP-A3VZ	1	0.9797	0.3583	0.269	0.6225	0.8541	0.9853	0.228	0.5041	0.1725	0.3373	0.9927	0.9932	0.7269	0.9397	1	0.9738
TCGA-B5-A11Z	0.9596	0.9549	0.1155	0.0077	0.4028	0.9412	1	0.2561	0.5154	0.0841	0	0.9939	0.9617	0.956	0.9716	0.7727	0.9817
TCGA-AX-A2HC	1	0.9439	0.3028	0.0494	0.3873	0.784	0.9901	0.271	0.595	0.0582	0.2549	0.9903	0.9401	0.8622	0.90982	0.924	0.9747
TCGA-AX-A2HJ	0.9692	0.9753	0.0092	0.0281	0.2843	0.8344	1	0.3887	0.3833	0.1068	0.1168	0.9867	1	0.7688	0.9416	0.8361	0.9853
TCGA-A5-A1OG	0.9806	0.9245	0.7049	0.0403	0.424	0.6747	1	0.4041	0.5587	0.4197	0.3283	0.9932	0.9442	0.7314	0.9635	0.9533	0.9871
TCGA-BS-A0TA	0.9756	0.969	0.0327	0.0157	0.1804	0.8421	1	0.2542	0.4763	0.1211	0.1369	0.9964	0.9713	0.9204	1	0.8214	1
TCGA-A5-A0GG	1	0.9757	0.0358	0	0.2	0.6	1	0.3038	0.536	0.1895	0.2502	0.9973	1	0.8188	0.8417	1	1
TCGA-BK-A13B	0.9855	0.9541	0.0968	0	0.3362	1	1	0.2685	0.3974	0.2025	0.2555	0.9975	0.9715	0.7305	0.8122	0.8997	0.9735
TCGA-D1-A174	0.9767	0.9834	0.0176	0.0134	0.8539	0.6792	1	0.1333	0.4948	0.16014	0.1603	0.9986	0.9334	0.7551	0.9097	0.8276	0.9419
TCGA-BS-A0U5	0.9819	0.9584	0.19	0.0325	0.2972	0.9174	0.9841	0.2194	0.499	0.2082	0.1168	0.9966	1	0.6822	0.779	0.7941	0.9824
TCGA-B5-A1N2	0.9853	0.9289	0.7791	0.0959	0.6818	0.7033	1	0.2819	0.6621	0.3253	0.3719	0.9939	0.8417	0.7536	1	0.9153	0.9886
TCGA-BS-A0UM	0.9627	0.983	0.1117	0.05401	0.2054	0.7805	1	0.3275	0.4948	0.0744	0.3225	0.9896	0.9603	0.8496	1	1	1
TCGA-A5-A0R9	1	0.9532	0.1335	0.006	0.139	0.81676	1	0.2725	0.3887	0.0691	0.0418	0.996	0.9617	0.9473	0.7588	0.6429	1
TCGA-B5-A3S1	0.9902	0.9232	0.6327	0.0316	0.5452	0.8499	1	0.3022	0.5864	0.2714	0.2457	0.9947	0.976	0.5778	0.8721	0.9474	1
TCGA-EO-A3AU	0.9529	0.9341	0.0495	0.0283	0.4602	0.7797	0.994	0.2456	0.4167	0.1358	0.255	0.9963	0.9848	0.7136	0.8881	0.8388	0.9802
TCGA-D1-A16N	0.9212	0.9253	0	0.0415	0.8051	0.6576	0.9848	0.1804	0.7538	0.18714	0.2613	0.9947	0.8788	0.5814	0.894	0.7345	0.9211
TCGA-AX-A2HK	1	0.9399	0.6223	0.1787	0.4473	0.7955	1	0.4851	0.6773	0.4108	0.2075	0.9876	0.9748	0.7172	1	0.8276	0.9847
TCGA-B5-A3FH	0.9974	0.9304	0.2727	0.02	0.4716	0.8624	1	0.2284	0.5031	0.0585	0.1761	0.9943	0.979	0.769	0.8719	0.6732	0.9264
TCGA-E6-A8L9	1	0.9483	0.4392	0.0376	0.448	0.6686	0.9936	0.2351	0.462	0.2408	0.2534	0.9982	0.9893	0.7044	0.6809	0.9599	0.9696
TCGA-B5-A1MZ	0.9791	0.9168	0.2239	0.0506	0.4585	0.8383	1	0.2856	0.3288	0.0703	0.3529	0.9895	0.909	0.7837	0.837	0.7927	0.9831
TCGA-B5-A0K3	0.9283	0.9736	0.5322	0.0542	0.5151	0.5161	1	0.3481	0.6868	0.13036	0.2206	0.9925	0.928	0.7615	0.9648	0.8507	0.9794
TCGA-A5-A0G2	0.9874	0.9485	0.734	0.1549	0.1642	0.8249	1	0.1986	0.4283	0.1385	0.466	0.9914	0.9033	0.7272	0.8863	0.8684	0.9735
TCGA-AP-A1DV	0.966	0.9557	0.5143	0.0429	0.3999	0.7652	1	0.1955	0.3252	0.2093	0.2254	0.9979	1	0.5409	0.8351	0.8485	0.9923
TCGA-AP-A059	1	0.9629	0.2368	0.0147	0.3973	0.8085	1	0.2696	0.5801	0.2553	0.3609	0.9978	0.9852	0.9363	0.91429	0.9074	0.9951
TCGA-AX-A2IO	1	0.9451	0.5812	0.0934	0.3864	0.8163	1	0.297	0.5882	0.3	0.2466	1	0.9456	0.7324	0.9855	0.7297	1
TCGA-EY-A1GW	0.9728	0.9733	0.4136	0.05316	0.1902	1	1	0.2993	0.5783	0.2368	0.3038	0.9827	0.9426	0.5431	0.7818	1	0.9519
TCGA-EY-A1H0	1	0.9605	0.1503	0.0333	0.13	0.7399	0.9829	0.2148	0.4789	0.2519	0.3529	0.9879	0.9626	0.6596	0.8611	0.75	0.9951
TCGA-AP-A1DK	1	0.9583	0.2796	0.1735	0.1625	1	1	0.2668	0.569	0.1463	0.1868	0.9897	1	1	0.6589	0.789143	1
TCGA-DI-A2QU	0.7045	0.9399	0.4764	0.1632	0.5194	1	1	0.4223	0.595	0.4024	0.5856	1	0.977	0.8248	0.9853	0.7059	1
TCGA-AX-A05Z	0.9425	0.9546	0.0659	0.0333	0.377	0.7731	1	0.2053	0.5616	0.0552	0.1486	0.9935	0.9355	0.8533	0.9608	1	1
TCGA-AJ-A2QM	0.9681	0.9392	0.6015	0.0068	0.6155	0.8679	0.9952	0.3557	0.5945	0.3759	0.1605	0.994	0.959	0.6959	0.8249	0.8982	1
TCGA-AJ-A3EK	0.9892	0.9262	0.3359	0.0187	0.4466	0.92	1	0.2954	0.3876	0.114	0.2715	0.9969	0.9745	0.6935	0.812	0.9139	0.9224
TCGA-FI-A2EW	1	0.9177	0.4712	0.1228	0.2102	0.7568	1	0.3265	0.5043	0.36221	0.284	0.993	0.9551	0.7999	0.9619	1	1
TCGA-AP-A1E1	1	0.9791	0.013	0.0116	0.4728	0.8058	1	0.2934	0.4539	0.0552	0.2092	0.9912	0.9833	0.8543	0.8911	0.7174	0.9923
TCGA-EY-A2OP	0.9787	0.9572	0.0954	0.0215	0.387	0.782	0.9953	0.2573	0.4989	0.0822	0.2218	0.9952	0.9486	0.6776	0.8317	0.8362	0.9549
TCGA-B5-A1MW	0.9621	0.9555	0.122	0.0259	0.5609	0.8442	0.996	0.2456	0.5132	0.1226	0.2469	0.9957	0.9729	0.7527	0.9092	0.8389	0.979
TCGA-BG-A0M9	1	0.9905	0.16	0.0474	0.1828	0.7477	1	0.339	0.5414	0.0968	0.375	0.9898	0.914	1	0.7986	0.802	1
TCGA-AX-A2H5	0.9877	0.9181	0.485	0.0733	0.4091	0.7857	1	0.3137	0.5616	0.4671	0.3148	1	0.9319	0.6483	0.8602	0.6429	0.9948
TCGA-BG-A0YV	0.9892	0.9634	0.205	0.1264	0.5316	0.6834	1	0.3647	0.5924	0.3022	0.1996	0.9971	1	0.8969	0.9572	0.8734	0.9895
TCGA-B5-A11F	0.9916	0.9532	0.2661	0.029	0.4176	0.8421	1	0.2156	0.4047	0.1139	0.1833	0.9972	0.9221	0.8324	1	0.7608	0.9552
TCGA-AP-A05H	0.8666	0.9599	0.0186	0.0862	0.4162	0.791244	1	0.1507	0.3702	0.3636	0.1923	1	0.96507	0.9298	1	1	1
TCGA-B5-A0JN	0.9911	0.9475	0.0648	0.068	0.5239	0.9137	1	0.2364	0.5289	0.0824	0.2431	0.9977	0.9825	0.6631	0.9768	0.9432	0.9924
TCGA-EC-A24G	0.9788	0.9923	0.0282	0	0.1478	0.9231	1	0.2876	0.4049	0.09	0.1791	0.9962	1	0.672	0.867	0.75	1
TCGA-A5-A0G3	1	0.9366	0.2669	0.2149	0.5129	0.8421	1	0.2268	0.5783	0.1552	0.2131	0.9949	0.8788	1	0.8517	0.8667	0.9505
TCGA-D1-A16E	0.9954	0.9529	0.1021	0	0.2883	0.7458	1	0.253	0.4272	0.216	0.2206	0.9915	1	0.722	0.8723	0.7948	1
TCGA-D1-A1O7	0.9907	0.9565	0.0639	0.0243	0.1561	0.7731	0.9774	0.2709	0.413	0.1566	0.055	0.9965	0.9833	0.7261	0.9046	0.878	0.9835
TCGA-A5-A3LP	0.9616	0.9364	0.111	0.0543	0.6017	0.872	1	0.3289	0.4711	0.2904	0.4031	0.996	1	0.5891	0.9706	0.7403	0.9683
TCGA-D1-A16B	0.986	0.9587	0.1054	0.0169	0.2877	0.8043	0.9889	0.2599	0.7168	0.0789	0.1755	0.9982	0.9825	0.7991	0.9521	0.8466	1
TCGA-EY-A1GP	0.992	0.9543	0.1367	0.0853	0.5445	0.7572	0.9756	0.3043	0.5006	0.3713	0.1605	0.9981	0.9516	0.6531	0.9205	0.8376	0.9909
TCGA-AX-A2H4	0.9522	0.9236	0.7175	0.1836	0.6185	0.6436	1	0.3129	0.5517	0.3161	0.2344	0.9905	0.96	0.6714	0.9139	0.8758	0.9643
TCGA-A5-A0G9	0.9849	0.9579	0.0181	0.0111	0.5187	0.8457	1	0.2025	0.5903	0.216	0.1348	0.9961	0.9687	0.9001	0.9005	0.878	1
TCGA-D1-A0ZQ	0.9325	0.8222	0.0911	0.0844	0.5956	0.8344	0.8838	0.2087	0.5799	0.4417	0.1791	0.9951	0.8986	0.8459	0.9363	0.5956	0.991
TCGA-BG-A187	0.9856	0.9592	0.1134	0.02	0.6021	0.5921	0.9878	0.1103	0.4626	0.12522	0.2285	1	0.9288	0.6606	0.9798	0.7706	1
TCGA-AP-A1DP	1	1	0.0178	0.07686	0.233	0.84148	1	0.3471	0.2063	0.2288	0.244556	1	0.9355	0.5094	0.8764	1	0.9848
TCGA-B5-A0K2	1	0.9684	0.1485	0	0.0999	0.81904	1	0.3356	0.5232	0.1292	0.1791	1	0.976	0.79496	0.8922	0.61295	0.98
TCGA-PG-A915	0.9748	0.9402	0.2546	0.0291	0.8859	0.8774	1	0.2759	0.55	0.1995	0.2957	0.996	0.9713	0.6601	0.9177	0.9088	0.9872
TCGA-AJ-A3QS	0.9924	0.9752	0.0853	0.0596	0.5141	0.768	0.9884	0.297	0.406	0.1947	0.3168	0.9967	0.9867	0.6452	0.9956	0.9505	0.9782
TCGA-AX-A05S	1	0.9643	0.0275	0.02	0.4942	0.8615	1	0.3368	0.4731	0.18442	0	0.9932	0.8788	1	0.9612	0.8148	0.9701
TCGA-BS-A0T9	0.9543	0.9631	0.036	0.0193	0.3902	0.9143	1	0.2953	0.5799	0.2308	0.127	0.9923	0.9551	0.7974	0.8064	0.863	0.9674
TCGA-AX-A06H	0.9437	0.9096	0.0197	0	0.368	0.83021	1	0.2612	0.3989	0.1226	0.0803	0.9839	1	0.7577	1	0.7188	1
TCGA-AX-A05Y	0.989	0.9776	0.0106	0.0157	0.4719	0.7255	1	0.1753	0.482	0.1076	0.174	0.9923	0.9569	0.8537	0.9701	0.8193	0.9771
TCGA-A5-A2K4	0.9832	0.9614	0.4308	0.0167	0.5792	0.9118	0.9895	0.2944	0.5023	0.3656	0.2071	0.9955	0.9687	0.6376	0.9196	0.8425	0.9696
TCGA-D1-A17L	0.9879	0.9481	0.1804	0.036	0.517	0.8	1	0.1779	0.4432	0.32312	0.2117	0.9975	0.9677	0.5248	0.9628	0.7674	0.9844
TCGA-AP-A0LP	0.9766	0.9325	0.1377	0.0753	0.2995	0.8889	1	0.2671	0.4045	0.0841	0.1575	0.9956	0.9721	0.7354	0.8917	0.7642	0.9899
TCGA-FI-A2D2	0.9641	0.9438	0.7217	0.0296	0.6729	0.8977	1	0.3633	0.3137	0.308	0.3956	1	0.9569	0.6611	0.9281	0.7204	0.9741
TCGA-EY-A4KR	0.9912	0.9571	0.4335	0.0717	0.648	1	1	0.2623	0.4704	0.3215	0.2917	0.9961	0.9895	0.5836	0.9608	0.9221	0.9657
TCGA-AX-A1C8	1	0.9412	0.3697	0.0576	0.7922	0.9231	1	0.3889	0.4235	0.3913	0.2254	0.9958	0.9617	0.8514	1	1	1
TCGA-EY-A1G8	0.9889	0.2047	0.3786	0.0333	0.3912	0.85335	0.6871	0.2759	0.5992	0.1636	0.3129	0.8445	0.8164	0.822	0.9264	0.75	0.9892
TCGA-D1-A17U	0.9844	0.9671	0.203	0.0793	0.1638	0.749	1	0.2619	0.4117	0.021	0.1751	0.9955	0.9551	0.8191	0.9238	0.6746	0.9855
TCGA-EY-A1GO	0.989	0.9511	0.1491	0.0352	0.6073	0.7385	0.9842	0.2198	0.4322	0.3372	0.2483	0.9946	0.9463	0.6821	0.929	0.7787	0.9945
TCGA-BS-A0TE	0.9593	0.9436	0.2179	0.03027	0.1932	1	1	0.2903	0.5847	0.1942	0.2254	0.9942	1	0.9106	1	0.836217	0.9733
TCGA-D1-A161	0.9819	0.9031	0.0741	0.0844	0.1807	0.8	1	0.1434	0.4602	0.2395	0.2099	0.9947	0.9801	0.8677	0.8048	0.7895	1
TCGA-QF-A5YT	0.9888	0.9607	0.1785	0.0084	0.2258	0.8401	1	0.2659	0.479	0.1878	0.1291	0.9962	0.9936	0.6954	0.8936	0.8924	0.9571
TCGA-A5-A2K2	1	0.9224	0.7613	0.0554	0.296	0.8248	1	0.2836	0.5148	0.2526	0.2168	0.9961	0.9701	0.8097	0.9681	0.8621	0.9809
TCGA-AP-A0LS	0.9858	0.9603	0.0177	0.0183	0.2947	1	1	0.2591	0.4419	0.0186	0.2254	0.9924	1	0.8456	0.8908	0.6983	0.9687
TCGA-QF-A5YS	0.9817	0.9564	0.2257	0.0382	0.251	0.6329	1	0.2669	0.4916	0.2075	0.2401	0.9974	0.9815	0.7453	0.8013	0.9144	0.9817
TCGA-AX-A1CJ	1	0.9064	0.1485	0.0576	0.23	0.82556	1	0.2235	0.4624	0.3619	0.211156	1	1	0.8285	0.7221	0.697667	1
TCGA-EY-A1GS	1	0.9343	0.3839	0.0876	0.2767	0.81542	0.9764	0.2073	0.6335	0.4525	0.3176	0.994	1	0.779	0.89216	0.949	0.9887
TCGA-B5-A0JZ	1	0.9831	0.0461	0.0191	0.2572	0.5424	1	0.2602	0.5229	0.125	0.194	0.9929	0.9447	0.9641	0.9092	0.8377	0.9782
TCGA-AP-A052	0.9768	0.9667	0.4056	0.0078	0.4979	0.8696	1	0.4309	0.6114	0.4737	0.0517	0.998	1	0.8518	0.8438	1	1
TCGA-EY-A1GK	0.9859	0.9209	0.0206	0.0876	0.1875	1	0.9734	0.3166	0.5387	0.1314	0.0931	0.9922	0.9569	0.7603	0.8662	1	0.9877
TCGA-A5-A7WK	0.9959	0.9639	0.5336	0.0401	0.8127	0.8553	1	0.3566	0.4291	0.4462	0.2528	0.9982	0.9769	0.7202	0.9485	0.8945	0.986
TCGA-D1-A169	0.9521	0.973	0.13317	0.0272	1	0.5872	1	0.148	0.5601	0.14015	0.232	0.998	1	0.8518	1	0.6535	0.9635
TCGA-SJ-A6ZJ	0.9934	0.9609	0.1194	0.0169	0.1847	0.5964	1	0.2337	0.4316	0.1975	0.2172	0.9946	0.9939	0.7692	0.7413	0.8007	0.9894
TCGA-AX-A1CP	0.9892	0.8639	0.0928	0	0.5171	1	1	0.3865	0.6397	0.405	0.4279	1	1	0.8563	1	0.8901	1
TCGA-AP-A05P	0.987	0.9474	0.424	0.012	0.3189	0.7353	1	0.332	0.5054	0.3121	0.2173	0.9958	0.9805	0.7394	0.8688	0.6983	0.9886
TCGA-B5-A11I	0.9788	0.9062	0.2256	0.0123	0.5959	0.7239	1	0.2891	0.7016	0.2143	0.277	0.9953	0.976	0.8524	1	0.9635	0.9945
TCGA-AX-A2HA	1	0.9399	0.0326	0.0272	0.2968	0.928	1	0.3232	0.6087	0.1492	0.2867	0.996	1	0.754	0.9577	1	0.9334
TCGA-AJ-A3BK	0.9703	0.9626	0.1061	0.0566	0.2045	0.4745	1	0.1842	0.3636	0.1382	0.1748	0.9959	1	0.7255	0.7701	0.6223	0.991
TCGA-AX-A060	0.9598	0.9388	0.0085	0.02	0.2267	0.4857	1	0.1645	0.3931	0.04925	0.1184	0.9941	1	0.7593	0.9889	0.7131	0.9937
TCGA-D1-A2G6	0.8892	0.9583	0.0758	0.0296	0.3145	1	0.9908	0.2463	0.4887	0.1617	0.2931	0.9969	1	0.7932	0.9221	0.7561	0.9882
TCGA-A5-A0VO	0.9793	0.9415	0.1005	0.0552	0.2699	1	1	0.2594	0.5229	0.11	0.232	0.9982	0.9516	0.9602	0.8914	0.9664	0.9903
TCGA-AP-A05D	0.9804	0.9684	0.0518	0.0147	0.808	0.6049	1	0.1805	0.4902	0.1292	0.1923	0.9974	1	0.6924	1	0.6694	0.9771
TCGA-EY-A1GR	0.9092	0.9454	0.1761	0.0321	0.4006	0.6197	1	0.3087	0.5673	0.1408	0.1771	0.9983	1	0.5834	0.7869	0.7368	0.9679
TCGA-A5-A0G5	0.8733	0.9353	0.2288	0.0138	0.4908	0.7407	1	0.2899	0.5425	0.1765	0.3494	0.9894	1	0.8529	0.9625	0.759	0.9574
TCGA-D1-A17K	0.9115	0.9079	0.0851	0.1089	0.461	0.6486	1	0.2959	0.6468	0.1942	0.1518	0.9942	0.97	0.9257	0.939	0.9029	0.9885
TCGA-AX-A3G1	0.9508	0.9287	0.4316	0.0361	0.3848	0.808	0.9948	0.3151	0.5778	0.3781	0.2015	0.9957	0.9901	0.4974	0.9423	0.8427	0.9833
TCGA-AJ-A3I9	0.9493	0.9486	0.6551	0.0604	0.1983	0.8119	1	0.3155	0.5016	0.2789	0.1928	0.9967	0.9767	0.6367	0.9528	0.9032	0.9544
TCGA-B5-A1MR	1	0.9479	0.1936	0.1119	0.4387	0.775	1	0.1701	0.4721	0.5858	0.0855	1	0.8763	0.7228	1	0.9375	0.9861
TCGA-BG-A18C	0.9913	0.9457	0.6669	0.0593	0.3685	0.8767	1	0.4163	0.5221	0.3913	0.2722	0.9897	0.8933	0.8063	0.9367	0.8864	0.987
TCGA-AX-A1CN	0.953	0.9281	0.0239	0.0096	0.5248	0.7662	1	0.2366	0.6121	0.1765	0.2129	0.9948	0.9825	0.7867	1	0.8604	1
TCGA-FI-A3PV	0.9339	0.9343	0.5873	0.0756	0.3121	0.8442	1	0.2651	0.555	0.2424	0.3157	0.9962	0.9786	0.6868	0.9743	0.8596	0.9743
TCGA-AJ-A3NE	0.9783	0.9452	0.1944	0.046	0.459	0.8401	1	0.2278	0.5823	0.1855	0.141	0.9969	0.9836	0.7732	0.8913	0.8697	0.992
TCGA-BG-A0MG	1	0.9715	0.221	0.0645	0.434	0.8767	1	0.2915	0.6423	0.0577	0.1529	0.9913	0.9789	0.8842	0.9284	0.759	1
TCGA-BS-A0U9	0.9586	0.926	0.604	0.3907	0.395	0.648	1	0.425	0.6158	0.2113	0.2565	0.9949	1	0.8904	0.9278	1	1
TCGA-AX-A05T	0.9803	0.920167	0.1436	0.026675	0.1992	0.7429	1	0.2181	0.4787	0.102422	0	0.9933	1	0.8347	0.8686	0.811971	1
TCGA-BG-A0VV	0.9803	0.9922	0.1743	0.0157	0.2173	0.5622	1	0.2307	0.4504	0.0744	0.1425	0.9913	0.9492	0.807	0.9689	0.759	1
TCGA-BG-A0M6	0.9545	0.9673	0.3671	0.0111	0.6397	0.858	1	0.2298	0.4948	0.308	0.3303	0.9933	1	0.9346	1	0.8621	0.9695
TCGA-D1-A0ZV	1	0.9906	0.2296	0.0564	0.2389	0.8085	1	0.3116	0.4096	0.1867	0.2546	1	1	0.8865	0.8684	0.9107	1
TCGA-EY-A1GX	0.9877	0.9533	0.164	0.1406	0.3648	0.8619	0.9936	0.2542	0.4624	0.099	0.2571	0.9976	0.9561	0.619	0.9233	0.595	0.9713
TCGA-EO-A22T	0.9926	0.9203	0.0359	0.063	0.3228	0.7692	0.9917	0.2396	0.5466	0.2113	0.1829	0.9915	0.9639	0.7416	0.9661	0.8655	0.9966
TCGA-FI-A2F8	0.8564	0.9433	0.4826	0.0839	0.4283	0.7761	1	0.388	0.4784	0.4105	0.1529	0.9965	0.9713	0.714	0.9593	0.9438	1
TCGA-EY-A1GU	0.9749	0.9493	0.0242	0.0839	0.7578	1	0.9916	0.2822	0.3898	0.2432	0.1145	0.9957	0.9154	0.6965	0.9471	0.8462	0.9873
TCGA-DI-A2QT	0.9428	0.9331	0.1642	0.0048	0.656	0.8372	1	0.2374	0.4826	0.2588	0.2517	0.9958	0.9911	0.7475	0.9083	0.9132	0.9769
TCGA-AJ-A3OL	0.996	0.7705	0.3743	0.0276	0.4681	0.9594	0.9872	0.2664	0.574	0.1655	0.3553	0.9701	0.9165	0.7051	0.857	0.8323	0.9724
TCGA-AJ-A6NU	0.9933	0.9471	0.0688	0.021	0.6665	0.8745	0.9973	0.2284	0.5558	0.2068	0.212	0.9967	0.9835	0.6968	0.9415	0.8571	0.9863
TCGA-AJ-A3NF	0.9956	0.9569	0.4257	0.0034	0.7345	0.8567	0.9901	0.1836	0.3715	0.2028	0.2441	0.9959	0.9771	0.6759	0.9817	0.844	1
TCGA-BG-A0VT	1	0.9736	0.2187	0	0.274	0.82907	1	0.3234	0.5854	0.1076	0.2254	0.9897	1	1	0.9418	1	0.9721
TCGA-AP-A0LD	1	0.9302	0.0158	0.1063	0.2689	0.82339	1	0.3181	0.5664	0.1034	0.1996	0.9956	1	0.9491	0.7659	0.542586	1
TCGA-EY-A215	0.9938	0.8943	0.0264	0.1411	0.4465	1	1	0.4214	0.5065	0.0968	0.3546	0.9927	0.938	0.8383	0.9458	0.9721	0.9924
TCGA-D1-A3JQ	0.992	0.9479	0.2235	0.0446	0.3695	0.8627	1	0.2445	0.5391	0.2156	0.2774	0.9981	0.9866	0.7263	0.846	0.8949	0.9957
TCGA-EO-A3AV	1	0.9652	0.3314	0.0249	0.2772	1	1	0.2071	0.4006	0.4187	0.2876	0.9957	0.9831	0.7166	1	0.8881	0.9838
TCGA-EY-A1G7	1	0.9527	0.2446	0.0458	0.3779	0.8235	1	0.2593	0.3951	0.3296	0.0984	0.9864	0.986	0.7388	0.9441	0.8744	1
TCGA-BG-A0W1	0.9705	0.9797	0.1655	0.0876	0.3588	0.8732	1	0.2842	0.3951	0.5243	0.23533	0.9951	1	0.8308	0.9264	0.7619	1

## Sheet: AP
id	CYB561|42921|AP	MAGED1|89145|AP	STK32C|13483|AP	WWTR1|67227|AP	SULT1A3|94136|AP	MAGED1|89146|AP	CREB3L4|7769|AP	ARHGEF11|8336|AP	STK32C|13486|AP	TPM4|48124|AP	TPM4|48125|AP	EVL|29239|AP	CYB561|42925|AP	GRB2|43438|AP	SCRN2|42115|AP	SCRN2|42116|AP	SIAH1|36338|AP	RGS5|8770|AP	CENPM|62466|AP
TCGA-D1-A2G0	0.211	0.035	0.1412	0.9865	0.7354	0.965	0.0364	1	0.7312	0.0259	0.9741	0.1527	0.6975	0.0369	0.8588	0.1412	0.0887	1	0.008
TCGA-B5-A121	0.3677	0.0484	0.0325	1	0.5005	0.9516	0.8061	1	0.9675	0.0359	0.9641	0.1998	0.6008	0.1678	0.8329	0.1671	0.0169	1	0.6408
TCGA-A5-A0G1	0.4041	0	0.0758	1	0.4794	1	0.5569	1	0.7767	0.6736	0.3264	0	0.5959	0.0967	0.72	0.28	0.0368	1	0.1604
TCGA-BK-A0CB	0.1312	0.044	0.0335	1	0.7464	0.956	0.7756	1	0.9665	0.0928	0.9072	0.8695	0.8688	0.0494	0.9241	0.0759	0.0689	1	0.0316
TCGA-DI-A1BU	0.3408	0.087	0.0137	0.8431	0.5097	0.913	0.4977	1	0.977	0.0182	0.9818	0.511	0.6592	0.0352	0.7818	0.2182	0	1	0
TCGA-D1-A17R	0.2077	0.0683	0	1	0.5907	0.9317	0.8281	1	0.7835	0.06	0.94	0.586	0.783	0.1953	0.6802	0.3198	0.0763	1	0.0256
TCGA-FI-A2D4	0.4505	0	0.0714	1	0.2202	1	0.6088	1	0.7721	0.0462	0.9538	0.7588	0.5495	0.1915	0.8236	0.1764	0	1	0
TCGA-AP-A0LO	0.2112	0.0266	0.0606	1	0.5249	0.9734	0.879	0.8585	0.9028	0.0125	0.9875	0.7588	0.7888	0.2086	0.8839	0.1161	0.0897	1	0
TCGA-B5-A11P	0.138	0	0.0272	1	0.5253	1	0.5695	1	0.6545	0.0464	0.9536	0.7712	0.862	0.18	0.9103	0.0897	0.1198	1	0.1869
TCGA-AJ-A3BG	0.5243	0.0101	0.038	1	0.36	0.9899	0.9287	0.9504	0.8524	0.0433	0.9567	0	0.4609	0.0694	0.9287	0.0713	0.0824	1	0.2871
TCGA-5B-A90C	0.4286	0.3946	0	1	0.3941	0.6054	0.4253	0.986	1	0.2462	0.7538	0.5784	0.5498	0.2309	0.7428	0.2572	0.1213	1	0.0124
TCGA-EO-A3B1	0.4497	0.1638	0	1	0.4211	0.8362	0.2071	1	0.7764	0.0952	0.9048	0.1989	0.5213	0.2363	0.7488	0.2512	0.1341	1	0.0225
TCGA-B5-A3FA	0.3644	0.0101	0.0105	1	0.5812	0.9899	0.4872	1	0.8135	0.2067	0.7933	0.6755	0.6131	0.2439	0.8571	0.1429	0.0884	1	0.0281
TCGA-D1-A1NS	0.2001	0.0782	0	0.898	0.5782	0.9218	0.7649	1	1	0.0209	0.9791	0.6223	0.7999	0.2086	0.7882	0.2118	0.0803	1	0.5819
TCGA-AJ-A5DV	0.2561	0.049	0.0264	0.9752	0.3503	0.951	0.7346	1	0.9292	0.0381	0.9619	0.2712	0.7293	0.0607	0.7974	0.2026	0.0851	1	0.5826
TCGA-AJ-A5DW	0.4286	0.1106	0.0514	0.9756	0.4165	0.8894	0.791	0.9864	0.8623	0.0411	0.9589	0.551	0.5172	0.1235	0.8388	0.1612	0.1028	1	0.0313
TCGA-KP-A3W1	0.4192	0	0.0396	1	0.4219	1	0.127	1	0.9604	0.0394	0.9606	0.0505	0.563	0.026	0.8544	0.1456	0.0558	1	0.0574
TCGA-EY-A72D	0.3543	0.095	0.2548	0.9969	0.5748	0.905	0.2702	1	0.6384	0.2524	0.7476	0.7953	0.6314	0.0244	0.8405	0.1595	0.0511	1	0.0681
TCGA-FI-A2EY	0.30015	0.192	0.0143	0.9567	0.4684	0.808	0.2838	1	0.9375	0.1451	0.8549	1	0.67491	0.0777	0.9267	0.0733	0.0874	1	0.1672
TCGA-AJ-A3EL	0.3253	0.0118	0	0.9487	0.3049	0.9882	0.5023	1	0.859	0.131	0.869	0.4999	0.6324	0.179	0.7849	0.2151	0.1446	1	0.0533
TCGA-EO-A2CH	0.4838	0.3012	0.2655	1	0.2563	0.6988	0.5308	1	0.6376	0.501	0.499	1	0.5162	0	0.5371	0.4629	0.1329	1	0
TCGA-EO-A22S	0.2999	0.0697	0.0798	1	0.4563	0.9303	0.7742	1	0.9202	0.0171	0.9829	0.52981	0.6878	0.1764	0.7804	0.2196	0.027	1	0
TCGA-D1-A0ZZ	0.7332	0.1363	0.0404	1	0.5642	0.8637	0.0789	1	0.3691	0.0101	0.9899	0.818	0.2466	0.1959	0.7852	0.2148	0.0156	1	0
TCGA-BS-A0UV	0.4549	0.0933	0.047	1	0.3435	0.9067	0.6376	1	0.8426	0.0591	0.9409	0.5451	0.5451	0.2265	0.853	0.147	0.0563	1	0.0744
TCGA-E6-A1LZ	0.8378	0	0	0.9113	0.2859	1	0	1	0.644	0.0455	0.9545	0.487844	0.1622	0.2453	0.8297	0.1703	0.1114	1	0
TCGA-D1-A17N	0.2708	0.1872	0	1	0.7382	0.8128	0.64896	1	0.8444	0.0087	0.9913	0.4573	0.7292	0.2552	0.5919	0.4081	0	1	0.4182
TCGA-B5-A5OD	0.6364	0.1255	0.047	0.9656	0.3773	0.8745	0.4354	1	0.8332	0.0069	0.9931	0.3347	0.3412	0	0.7352	0.2648	0.0278	1	0.0134
TCGA-BG-A0M8	0.2907	0.1722	0	1	0.5825	0.8278	0.7154	1	1	0.0163	0.9837	0.2224	0.7093	0.0789	0.8504	0.1496	0.0748	1	0.1123
TCGA-BG-A0LW	0.2978	0.04	0.0274	1	0.4312	0.96	0.7233	1	0.9726	0.0812	0.9188	0.6652	0.7022	0.6515	0.8024	0.1976	0	1	0.4427
TCGA-EY-A214	0.4969	0.0264	0.06634	0.9775	0.4808	0.9736	0.8022	1	0.83287	0.0282	0.9718	0.4733	0.5031	0.3089	0.5637	0.4363	0.1405	1	0.0538
TCGA-BG-A0MS	0.2343	0	0	1	0.7322	1	0.7564	1	0.8075	0.0511	0.9489	0.6425	0.7657	0.1871	0.8354	0.1646	0.1284	1	0.4519
TCGA-D1-A1NY	0.3062	0.0167	0.0433	1	0.4988	0.9833	0.6263	1	0.9567	0.0902	0.9098	0.465	0.6938	0.3858	0.7941	0.2059	0.0359	1	0.0496
TCGA-DI-A1C3	0.26774	0.0873	0	1	0.5645	0.9127	0.6781	1	0.9874	0.0367	0.9633	0.1865	0.66771	0.21974	0.6959	0.3041	0.0055	1	0.3508
TCGA-AX-A2HD	0.4869	0.1677	0.147	1	0.459	0.8323	0.2789	1	0.4237	0.048	0.952	0.5314	0.5131	0.1403	0.5238	0.4762	0.0447	1	0
TCGA-D1-A176	0.2976	0.011	0.0314	1	0.6891	0.989	0.8693	0.9508	0.6024	0.0272	0.9728	0.471	0.7024	0.0981	0.8375	0.1625	0.0719	1	0.2179
TCGA-AJ-A3BF	0.6402	0.2078	0.1088	0.9694	0.4076	0.7922	0.111	1	0.7087	0.0306	0.9694	0.5799	0.3307	0.1483	0.6338	0.3662	0.0467	1	0.0184
TCGA-BK-A0CC	0.2582	0.0219	0.5089	1	0.1795	0.9781	0.1435	0.8902	0.1397	0.4209	0.5791	0.1424	0	0.3943	0.729671	0.306129	0.3997	0.8914	0.30965
TCGA-EO-A1Y5	0.4233	0.1574	0.1058	1	0.4171	0.8426	0.3042	1	0.7226	0.4757	0.5243	0.3393	0.5365	0.1348	0.7114	0.2886	0.0645	1	0
TCGA-EY-A1GD	0.1701	0.0568	0	1	0.5609	0.9432	0.6122	1	1	0.0319	0.9681	0.1843	0.8299	0.4416	0.7302	0.2698	0.0799	1	0.2823
TCGA-DF-A2KN	0.1806	0.0222	0.058	0.9854	0.416	0.9778	0.6841	0.9719	0.898	0.2068	0.7932	0.1125	0.7812	0.1214	0.8325	0.1675	0.0387	1	0.0527
TCGA-BG-A0VZ	0.092	0.0246	0	1	0.5907	0.9754	0.8217	1	0.8953	0.1218	0.8782	0.3519	0.908	0.1438	0.8684	0.1316	0.1012	1	0.1584
TCGA-AX-A1CE	0.5344	0.1014	0	0.8499	0.5224	0.8986	0.7388	1	1	0.0622	0.9378	1	0.4656	0.186	0.8204	0.1796	0.0491	1	0.142
TCGA-AP-A1DO	0.1444	0.07927	0	1	0.7886	0.95051	0.8104	1	0.8315	0.2236	0.7764	0.1835	0.8556	0	0.859	0.141	0.0129	1	0.0225
TCGA-A5-A0GW	0.2469	0.037	0	1	0.4428	0.963	0.50194	1	1	0.0519	0.9481	0.1415	0.7531	0.1599	0.8481	0.1519	0	1	0.0317
TCGA-5S-A9Q8	0.0891	0	0	1	0.6656	1	0.7711	1	0.9406	0.0182	0.9818	0.3734	0.9109	0.4809	0.9112	0.0888	0.0429	1	0.6984
TCGA-A5-A0GA	0.2935	0.0151	0	1	0.7342	0.9849	0.6358	1	0.881	0.1092	0.8908	0.5773	0.6873	0.0437	0.859	0.141	0	1	0.0444
TCGA-AX-A1C9	0.6711	0	0.1183	0.9167	0.544	1	0.6501	1	0.7954	0.0207	0.9793	0.3687	0.3289	0.1599	0.7627	0.2373	0.0189	1	0.1232
TCGA-B5-A11R	0.2881	0.0036	0.0602	0.9733	0.5605	0.9964	0.8638	1	0.8609	0.3526	0.6474	0.5903	0.705	0.3612	0.9175	0.0825	0.0321	1	0.7853
TCGA-D1-A15X	0.3741	0.08668	0.263	1	0.5859	0.95638	0.162	1	0.737	0.0574	0.9426	0.1835	0.6259	0	0.7966	0.2034	0.0322	1	0.0257
TCGA-B5-A11U	0.3156	0.0703	0.0611	1	0.4659	0.9297	0.3671	1	0.9389	0.1006	0.8994	0.6607	0.611	0.1501	0.6889	0.3111	0.0335	1	0
TCGA-EY-A1GV	0.4742	0.1163	0.03834	1	0.4499	0.8837	0	1	0.84497	0.0649	0.9351	0.4405	0.5258	0.3395	0.67	0.33	0	1	0.4832
TCGA-B5-A3FD	0.3806	0.1738	0.0412	0.8931	0.3725	0.8262	0.5896	1	0.9193	0.2604	0.7396	0.3171	0.6194	0.3373	0.8493	0.1507	0	1	0.1089
TCGA-BG-A220	0.4888	0	0	1	0.3468	1	0.4425	1	1	0.012	0.988	1	0.3833	0.0741	0.8654	0.1346	0.0267	1	0
TCGA-A5-A0R7	0.29254	0.1001	0	1	0.3303	0.8999	0.5296	1	0.881	0.114	0.886	0.1079	0.61136	0.24223	0.76676	0.23909	0	1	0
TCGA-AJ-A23M	0.6145	0.2025	0.2057	0.9733	0.5002	0.7975	0.211	1	0.494	0.0467	0.9533	0.7294	0.3672	0.2432	0.5554	0.4446	0.0699	1	0
TCGA-AP-A0LT	0.3076	0	0	1	0.6423	1	0.89	1	0.9221	0.0098	0.9902	0.46565	0.6924	0	0.8155	0.1845	0.0614	1	0.0363
TCGA-A5-A0GX	0.0718	0.1184	0.0324	1	0.7626	0.8816	0.8009	1	0.6841	0.0428	0.9572	0.41495	0.9173	0.4985	0.8904	0.1096	0	1	0.3263
TCGA-EY-A1GL	0.2242	0.0582	0.0151	1	0.3749	0.9418	0.6781	1	0.9849	0.084	0.916	0.8824	0.7697	0.1819	0.8709	0.1291	0.0757	1	0.927
TCGA-FI-A2CY	0.5635	0.0527	0.118	1	0.4036	0.9473	0.0966	1	0.6235	0.1811	0.8189	0.1835	0.4365	0.029	0.5038	0.4962	0.1969	1	0
TCGA-AX-A0IW	0.4969	0.1473	0	1	0.717	0.8527	0.1137	1	0.8709	0	1	0.45007	0.3247	0.3472	0.6777	0.3223	0	1	0.1147
TCGA-BG-A0M2	0.4132	0	0	1	0.4718	1	0.7154	1	1	0.0223	0.9777	0.4733	0.5868	0.2086	0.9571	0.0429	0.0521	1	0.0555
TCGA-DF-A2KV	0.5436	0.06	0.0144	1	0.501	0.94	0.8686	1	0.9856	0.0123	0.9877	0.4798	0.3676	0.1016	0.8521	0.1479	0	1	0.1034
TCGA-A5-AB3J	0.2405	0.1124	0.0388	1	0.3886	0.8876	0.9006	0.9957	0.8598	0.2537	0.7463	0.4382	0.6593	0.1663	0.8975	0.1025	0.0918	1	0.3096
TCGA-BG-A0W2	0.2069	0	0	0.982171	0.5184	1	0.5435	0.9287	1	0	1	0.45474	0.7931	0.3635	0.6917	0.3083	0.0803	1	0.5485
TCGA-AX-A05W	0.24415	0	0.007	1	0.5126	1	0.7581	1	0.993	0.023	0.977	0.1865	0.63885	0.2318	0.8042	0.1958	0	1	0.415
TCGA-EY-A547	0.319411	0.08247	0.025	1	0.6013	0.84285	0.1522	1	0.933	0.235	0.765	0.45544	0.62901	0.240789	0.77622	0.23331	0	1	0
TCGA-AP-A1E0	0.3268	0.0928	0	1	0.2801	0.9072	0.4067	1	1	0.0936	0.9064	0.6376	0.6732	0.4531	0.8684	0.1316	0.0834	1	0.084
TCGA-PG-A7D5	0.4088	0.1447	0.0548	0.9549	0.4715	0.8553	0.1223	1	0.8482	0.5869	0.4131	0.604	0.5718	0.1808	0.7632	0.2368	0.0577	1	0.0405
TCGA-AP-A3K1	0.2119	0.0781	0.0319	1	0.4956	0.9219	0.5663	1	0.8611	0.0903	0.9097	1	0.7881	0.1955	0.898	0.102	0	1	0.1458
TCGA-D1-A16J	0.2482	0.1519	0.4862	1	0.7954	0.8481	0.6802	0.9497	0.5138	0.3221	0.6779	0.4139	0.7518	0.0884	0.5554	0.4446	0.0543	1	0.0171
TCGA-AX-A2H8	0.5689	0	0	1	0.5481	1	0.1025	0.9645	0.8786	0.0749	0.9251	0.6053	0.4311	0.0569	0.5038	0.4962	0.0732	1	0
TCGA-D1-A1NU	0.4287	0.0563	0.0975	1	0.5714	0.9437	0.1025	1	0.6746	0.0058	0.9942	0.7824	0.5713	0	0.8384	0.1616	0.0403	1	0.0223
TCGA-AX-A1CI	0.29544	0	0	1	0.2493	1	0.9703	1	1	0.3955	0.6045	0.407525	0.63168	0.21524	0.5751	0.4249	0.0958	1	0.0975
TCGA-PG-A914	0.4935	0.087	0.2198	1	0.5299	0.913	0.1183	1	0.4488	0.0404	0.9596	0.4586	0.4588	0.1873	0.7598	0.2402	0.1322	1	0.1702
TCGA-EY-A1GI	0.2229	0.0942	0	1	0.4149	0.9058	0.5116	1	1	0	1	0.2363	0.7771	0.1966	0.7528	0.2472	0.089	1	0.0933
TCGA-AX-A05U	0.1812	0.1055	0.026	1	0.6406	0.8945	0.6988	1	0.8982	0.0409	0.9591	0.7056	0.8121	0.1463	0.8088	0.1912	0	1	0.429
TCGA-AJ-A3EJ	0.5546	0.0772	0.0569	0.9426	0.5462	0.9228	0.2586	1	0.7836	0.2052	0.7948	0.4911	0.4454	0.1798	0.798	0.202	0.1139	1	0
TCGA-BG-A18A	0.1233	0.0544	0.0849	1	0.7516	0.9456	0.9437	1	0.8159	0.0359	0.9641	0.2481	0.8728	0.2221	0.7276	0.2724	0.0206	1	0.6307
TCGA-D1-A15W	0.2874	0.0634	0.0281	1	0.4459	0.9366	0.7154	1	0.89	0.0687	0.9313	0.4026	0.7126	0	0.7528	0.2472	0.0423	1	0.3751
TCGA-BK-A26L	0.4896	0.2237	0.1973	1	0.3885	0.7763	0.3584	1	0.6107	0.0681	0.9319	0.4905	0.4266	0.093	0.3606	0.6394	0.0125	1	0
TCGA-B5-A1MX	0.1471	0.0333	0.1004	1	0.5381	0.9667	0.8916	1	0.7959	0.5947	0.4053	0	0.8389	0.2502	0.926	0.074	0.082	1	0.0366
TCGA-AP-A054	0.2907	0.0238	0.1981	1	0.6016	0.9762	0.2758	0.9824	0.8019	0.0327	0.9673	0.9042	0.7093	0.3047	0.6579	0.3421	0.0675	1	0.007
TCGA-EY-A5W2	0.2892	0.0605	0	1	0.7404	0.9395	0.9397	1	0.9504	0.0698	0.9302	0.0663	0.6686	0.0238	0.9474	0.0526	0.0227	1	0.113
TCGA-EY-A1GQ	0.152	0.0822	0.0598	1	0.4733	0.9178	0.8972	1	0.7657	0.5475	0.4525	0.5451	0.7949	0.4877	0.9343	0.0657	0.025	1	0.1207
TCGA-EO-A1Y8	0.6298	0.292	0.0739	1	0.2779	0.708	0.2642	1	0.7102	0.4192	0.5808	0.6607	0.2744	0.3635	0.9343	0.0657	0	1	0
TCGA-A5-A0GE	0.2767	0.0397	0	1	0.3977	0.9603	0.7866	1	1	0.0809	0.9191	0.4617	0.7233	0.19949	0.7941	0.2059	0.106	1	0.4634
TCGA-K6-A3WQ	0.6666	0.0989	0.0268	0.6417	0.3203	0.9011	0.2501	1	0.7145	0.03	0.97	0.8018	0.2479	0.2208	0.5412	0.4588	0.0533	1	0.0373
TCGA-B5-A11W	0.1914	0.0453	0.0472	1	0.3402	0.9547	0.6423	1	0.9528	0.1088	0.8912	0.2189	0.7623	0.20429	0.8766	0.1234	0.1063	1	0.554
TCGA-AP-A1E4	0.3646	0.051	0.017	1	0.5518	0.949	0.2437	0.7823	0.8339	0.3098	0.6902	1	0.6354	0.4614	0.6258	0.3742	0.1159	1	0.0537
TCGA-EC-A1QX	0.3715	0.0713	0.129	1	0.2354	0.9287	0.3981	1	0.6198	0.1128	0.8872	0.1025	0.6133	0.3912	0.8024	0.1976	0	1	0.1216
TCGA-QS-A5YQ	0.3691	0.0333	0.0082	1	0.5594	0.9667	0.8129	1	0.9919	0	1	0.4693	0.6221	0.0631	0.8704	0.1296	0.012	1	0.5752
TCGA-B5-A0JY	0.2686	0.0095	0	1	0.4673	0.9905	0.4959	1	1	0.0787	0.9213	0.31	0.7314	0	0.5038	0.4962	0.0746	1	0
TCGA-AJ-A3NC	0.2227	0.0225	0	0.9782	0.338	0.9775	0.7087	1	0.9681	0.4451	0.5549	0.5609	0.7082	0.2639	0.9309	0.0691	0.0854	1	0.4379
TCGA-AJ-A3NH	0.4588	0.1662	0.0994	1	0.5745	0.8338	0.3128	1	0.6843	0.0356	0.9644	1	0.5332	0.1562	0.7097	0.2903	0.0567	1	0
TCGA-AX-A2HF	0.476	0.154	0	0.891	0.4406	0.846	0.0482	1	0.3792	0.0274	0.9726	0.6727	0.524	0.3057	0.5301	0.4699	0	1	0
TCGA-EO-A3KW	0.4568	0.135	0.0161	0.9728	0.4703	0.865	0.7138	0.9573	0.7859	0.3426	0.6574	0.1113	0.5323	0.1134	0.8889	0.1111	0.018	1	0.0525
TCGA-D1-A17D	0.0916	0.0782	0.0888	1	0.6933	0.9218	0.9095	1	0.7816	0.005	0.995	0.1303	0.905	0.353	0.8297	0.1703	0.0873	1	0.6204
TCGA-AP-A0LH	0.2112	0.2916	0.1151	1	0.3555	0.7084	0.8386	1	0.8849	0.2859	0.7141	0.3597	0.7888	0.0827	0.9384	0.0616	0.1659	1	0.2009
TCGA-BS-A0U8	0.2469	0.0746	0	1	0.6161	0.9254	0.9296	1	1	0.0751	0.9249	0.422575	0.7531	0.1987	0.8257	0.1743	0.0411	1	0.0343
TCGA-D1-A17F	0.2015	0.08496	0	1	0.558	0.921233	0.8009	1	1	0.0359	0.9641	0.33092	0.64647	0.211	0.9531	0.0469	0.013	1	0.6716
TCGA-D1-A15Z	0.2723	0.0705	0	1	0.768	0.9295	0.2603	1	1	0.0047	0.9953	0.818	0.7277	0.3552	0.7252	0.2748	0.0348	1	0.0693
TCGA-D1-A0ZU	0.1922	0.1007	0.02	1	0.5325	0.8993	0.5142	1	0.98	0.136	0.864	0.7449	0.8078	0.3511	0.7966	0.2034	0.0137	1	0.1591
TCGA-EO-A3B0	0.3755	0.1606	0.0176	1	0.4527	0.8393	0.6872	1	0.9824	0.2885	0.7115	0.1608	0.6155	0.1341	0.8711	0.1289	0.0489	1	0.0131
TCGA-KP-A3W4	0.2991	0.1841	0.081	0.9218	0.34	0.8159	0.2617	0.9839	0.8645	0.1119	0.8881	0.2586	0.6297	0.3994	0.6012	0.3988	0.159	1	0.14
TCGA-D1-A0ZN	0.4189	0	0.0323	1	0.5693	1	0.8423	0.9715	0.5901	0.0553	0.9447	0.3726	0.5811	0.1599	0.8024	0.1976	0.1102	1	0.1506
TCGA-EY-A2OM	0.2819	0.0822	0	1	0.2576	0.9178	0.1732	1	0.6728	0.068	0.932	0.9482	0.7181	0.2221	0.7479	0.2521	0.1508	1	0.2231
TCGA-BG-A0MO	0.2167	0.0212	0.0289	0.993333	0.7619	0.9788	0.9894	1	0.9711	0.3516	0.6484	0.0926	0.7833	0.3136	0.9648	0.0352	0.0859	1	0.2346
TCGA-EY-A1GM	0.5686	0.0721	0.4361	1	0.4885	0.9279	0.1947	1	0.5388	0.0213	0.9787	0.6536	0.368	0.1432	0.4838	0.5162	0.2293	1	0.0546
TCGA-D1-A16V	0.501	0.0275	0.1411	1	0.4238	0.9725	0.9081	1	0.8589	0.0774	0.9226	0.3747	0.499	0.2766	0.7804	0.2196	0.2239	1	0.0912
TCGA-A5-A0VQ	0.4069	0	0	1	0.6121	1	0.7154	1	1	0.0292	0.9708	0.419911	0.5157	0	0.818	0.182	0.0431	1	0.0471
TCGA-EO-A1Y7	0.177	0.0451	0.031	1	0.4338	0.9549	0.8152	1	0.9134	0.4765	0.5235	0.2833	0.823	0.4171	0.8684	0.1316	0.0393	1	0.209
TCGA-B5-A0K9	0.3991	0.0051	0.1206	1	0.3177	0.9949	0.8558	0.9964	0.7034	0.5885	0.4115	0.2102	0.5632	0.2282	0.8798	0.1202	0.1345	1	0.0743
TCGA-FI-A2D0	0.4041	0.0527	0.033	1	0.4836	0.9473	0.162	0.9708	0.9189	0.0751	0.9249	0.7824	0.5959	0.1463	0.4583	0.5417	0.0501	1	0
TCGA-BS-A0TC	0.3647	0	0.0889	1	0.7869	1	0.9065	1	0.9111	0.0025	0.9975	0.7588	0.6265	0	0.7746	0.2254	0.064	1	0.8093
TCGA-D1-A16D	0.3055	0	0.0325	1	0.3471	1	0.9065	1	0.9675	0.1043	0.8957	0.37814	0.6945	0.5624	0.8504	0.1496	0	1	0.5939
TCGA-AP-A053	0.4983	0.0915	0.0185	1	0.3461	0.9085	0.5569	0.9753	0.8731	0.0409	0.9591	0.8538	0.4342	0.1591	0.8988	0.1012	0.09394	1	0.0548
TCGA-AJ-A3OK	0.0692	0.0423	0.0228	1	0.2404	0.9577	0.798	1	0.9772	0.2347	0.7653	0.0418	0.8581	0	0.933	0.067	0.0195	1	0.9398
TCGA-DF-A2KR	0.3672	0.0185	0.1202	1	0.4226	0.9815	0.9183	1	0.733	0.8563	0.1437	0.3612	0.6229	0.1262	0.8022	0.1978	0.0443	1	0.1038
TCGA-QS-A5YR	0.2398	0	0.0038	1	0.673	1	0.7905	1	0.9446	0.016	0.984	0.4269	0.7434	0.0463	0.7991	0.2009	0.0286	1	0.6235
TCGA-A5-A0R8	0.27201	0	0.0165	1	0.4973	1	0.7154	0.8435	0.9835	0.104	0.896	0.35773	0.67494	0.20031	0.8186	0.1814	0	1	0.8943
TCGA-B5-A1MU	0.3961	0.0667	0.1952	1	0.5653	0.9333	0.251	1	0.7234	0.1072	0.8928	0.5649	0.6039	0.163	0.6955	0.3045	0.0482	1	0
TCGA-BG-A0MC	0.1738	0	0.0341	1	0.8301	1	0.71648	1	0.9659	0.0187	0.9813	0.1948	0.8262	0.0641	0.6889	0.3111	0.0859	1	0.8678
TCGA-KP-A3W3	0.4478	0.2494	0.0048	0.9625	0.426	0.7506	0.7159	1	0.8661	0.4567	0.5433	0.475	0.4627	0.3416	0.8566	0.1434	0.0414	1	0.0317
TCGA-BG-A3PP	0.406	0.0732	0.0271	0.9649	0.3777	0.9268	0.5764	1	0.8366	0.2571	0.7429	0.5523	0.5721	0.2988	0.8684	0.1316	0.1796	1	0.0287
TCGA-EO-A2CG	0.6325	0.2029	0.067	0.8499	0.3784	0.7971	0.2137	0.89	0.933	0.0224	0.9776	0.5996	0.3675	0.2164	0.5255	0.4745	0.0257	1	0
TCGA-EO-A22U	0.4543	0.0272	0.0975	1	0.3957	0.9728	0.7586	1	0.5547	0.3537	0.6463	0.5425	0.5351	0.1688	0.8502	0.1498	0.1456	1	0
TCGA-BG-A0LX	0.3146	0.0383	0	1	0.4527	0.9617	0.819	1	1	0.2953	0.7047	0.2305	0.6854	0.1438	0.7882	0.2118	0.0297	1	0.0193
TCGA-D1-A1O8	0.1929	0.2607	0.3418	1	0.4615	0.7393	0.2183	1	0.5473	0.0722	0.9278	0.0459	0.7566	0.3079	0.7173	0.2827	0.1492	1	0.0497
TCGA-BG-A3EW	0.3028	0.0215	0.0208	1	0.4966	0.9785	0.6825	1	0.7691	0.0302	0.9698	0.7051	0.6402	0.251	0.79	0.21	0.0448	1	0
TCGA-D1-A175	0.1149	0.1797	0	1	0.4039	0.8203	0.8781	1	1	0.0145	0.9855	0.4206	0.8741	0.2343	0.9142	0.0858	0.1261	1	0
TCGA-B5-A3F9	0.5091	0.0888	0.0346	1	0.5814	0.9112	0.6654	0.9631	0.9364	0	1	0.4586	0.483	0.142	0.6477	0.3523	0.056	1	0.3415
TCGA-AJ-A8CT	0.0495	0.0997	0.105	0.9384	0.473	0.9003	0.729	0.9695	0.8124	0.085	0.915	0.0427	0.9251	0.1442	0.8701	0.1299	0.0336	1	0.9224
TCGA-D1-A167	0.4245	0.0505	0.0179	1	0.637	0.9495	0.3345	1	0.9297	0.0505	0.9495	0.8317	0.5658	0	0.7961	0.2039	0.1188	1	0.086
TCGA-AP-A1DH	0.25883	0.07129	0	1	0.5513	0.940767	0.7787	1	1	0.0762	0.9238	0.37431	0.62829	0.21649	0.8481	0.1519	0.065	1	0.1567
TCGA-AP-A5FX	0.3782	0.0742	0.0265	1	0.2545	0.9258	0.826	1	0.9735	0.3853	0.6147	0.3862	0.5526	0.5027	0.9034	0.0966	0.0459	1	0.5852
TCGA-A5-A2K3	0.29203	0.0697	0.0841	1	0.7173	0.9303	0	1	0.9159	0.0374	0.9626	0.0083	0.65792	0.0211	0.8408	0.1592	0	1	0.187
TCGA-AP-A1DR	0.385	0	0	1	0.8074	1	0.8458	1	1	0.0896	0.9104	0.7712	0.615	0.1403	0.7302	0.2698	0	1	0
TCGA-A5-A0GN	0.265922	0.1769	0	0.96395	0.7336	0.8231	0.8578	1	1	0.0351	0.9649	0.426789	0.64492	0	0.83562	0.17096	0.0582	1	0.2765
TCGA-AX-A06D	0.335512	0.08217	0	0.55092	0.5478	0.974525	0.3584	0.6771	0.9292	0	1	0.36925	0.64363	0.3783	0.709	0.291	0	1	0.3041
TCGA-B5-A11O	0.1302	0.0642	0.0371	1	0.4713	0.9358	0.4299	1	0.9629	0	1	0.2644	0.8698	0.3635	0.5919	0.4081	0.1949	1	0.4029
TCGA-AP-A05J	0.3646	0.1184	0.1987	1	0.8404	0.8816	0.8033	1	0.5902	0.0053	0.9947	0.454467	0.6354	0.0615	0.8392	0.1608	0	1	0
TCGA-AX-A1CK	0.2561	0.08747	0	1	0.6996	0.950643	0.8769	1	1	0.0924	0.9076	0.472788	0.7439	0.20486	0.8904	0.1096	0.0239	1	0.0404
TCGA-SJ-A6ZI	0.2796	0.0284	0.0172	0.9947	0.5292	0.9716	0.7418	1	0.9059	0.0553	0.9447	0.1501	0.7148	0.0446	0.8645	0.1355	0.071	1	0.0859
TCGA-A5-A0R6	0.5223	0.2301	0.0445	1	0.8187	0.7699	0.251	1	0.8689	0.0065	0.9935	0.681	0.4312	0.0658	0.7826	0.2174	0.0507	1	0.2369
TCGA-B5-A0JV	0.2229	0.0257	0.0305	1	0.5823	0.9743	0.8266	1	0.8803	0.0146	0.9854	0.4713	0.7771	0.2651	0.9343	0.0657	0.0454	1	0.157
TCGA-A5-A0GI	0.1831	0	0.0196	1	0.6923	1	0.7482	1	0.9231	0.0069	0.9931	0.818	0.7798	0.2803	0.8829	0.1171	0	1	0.2686
TCGA-BG-A0M3	0.3463	0.0836	0	1	0.7259	0.9164	0.8756	1	1	0.058	0.942	1	0.6537	0.1599	0.8314	0.1686	0.0172	1	0.5111
TCGA-D1-A1NX	0.5523	0.0898	0.0758	1	0.437	0.9102	0.2122	1	0.7767	0.128	0.872	0.8779	0.3702	0.2432	0.6189	0.3811	0.0364	1	0.1215
TCGA-D1-A0ZO	0.172	0.0597	0.1616	1	0.5299	0.9403	0.8439	0.9636	0.8384	0.1602	0.8398	0.0294	0.828	0.2152	0.8354	0.1646	0.0541	1	0.3769
TCGA-AJ-A2QO	0.297	0.036	0.183	1	0.543	0.964	0.896	1	0.7738	0.3946	0.6054	0.1591	0.6999	0.1409	0.8897	0.1103	0.0882	1	0.0573
TCGA-AX-A3FX	0.386	0	0	0.8678	0.3328	1	0.7822	1	0.952	0.4955	0.5045	0.3319	0.5872	0.6137	0.7516	0.2484	0.0796	1	0.0819
TCGA-D1-A15V	0.2812	0.173	0.0385	1	0.501	0.827	0.2183	1	0.9615	0.0187	0.9813	0.692	0.7188	0.1249	0.7804	0.2196	0.0656	1	0.0963
TCGA-B5-A0K6	0.261	0.0713	0.067	1	0.7039	0.9287	0.6679	0.8317	0.933	0.0109	0.9891	0.38118	0.739	0.2221	0.8204	0.1796	0	1	0.2819
TCGA-BG-A0M7	0.2191	0.0225	0	1	0.7768	0.9775	0.8073	1	0.908	0.0196	0.9804	0.243	0.7809	0.2263	0.9045	0.0955	0.0224	1	0.2429
TCGA-A5-A2K7	0.2291	0.0485	0.0115	0.9103	0.6981	0.9515	0.6936	1	0.9594	0.0643	0.9357	0.8186	0.7709	0.0958	0.6942	0.3058	0.0555	1	0.0021
TCGA-BK-A13C	0.2307	0	0.0296	0.99114	0.4926	1	0.9462	1	0.625	0.0347	0.9653	0.3954	0.7693	0.2856	0.859	0.141	0.0514	1	0.8153
TCGA-EY-A2OQ	0.2975	0.0393	0.3626	1	0.5786	0.9607	0.1898	0.9945	0.5512	0.023	0.977	0.5083	0.6887	0.1739	0.7693	0.2307	0.0366	1	0.0307
TCGA-BS-A0TD	0.1885	0.1388	0.0236	1	0.7464	0.8612	0.6534	1	0.9764	0.0124	0.9876	0.5996	0.7664	0.0754	0.8204	0.1796	0.047	1	0.3871
TCGA-AJ-A3EM	0.4093	0.0389	0.0078	1	0.3353	0.9611	0.5441	1	0.9191	0.2637	0.7363	0.9371	0.5497	0.2316	0.7185	0.2815	0.0186	1	0.0133
TCGA-EO-A22Y	0.3046	0.019	0.0681	1	0.3971	0.981	0.8899	0.9743	0.8557	0.0987	0.9013	0.847	0.6796	0.0717	0.8807	0.1193	0.0419	1	0.5142
TCGA-BG-A0MQ	0.385	0	0.041	1	0.7757	1	0.8769	0.9574	0.8792	0	1	0.8842	0.615	0.2112	0.8766	0.1234	0.058	1	0.0835
TCGA-BK-A56F	0.2545	0.0338	0.0452	0.979	0.3782	0.9662	0.8405	0.9813	0.9134	0.2526	0.7474	0.3897	0.7059	0.226	0.8117	0.1883	0.1262	1	0.4557
TCGA-A5-A1OK	0.2807	0.0469	0.0321	1	0.3353	0.9531	0.8341	0.9879	0.7412	0.1685	0.8315	0.7524	0.6915	0.4234	0.7804	0.2196	0.0962	1	0.5775
TCGA-B5-A0K1	0.2546	0.0494	0	1	0.7065	0.9506	0.7344	1	0.7909	0.0323	0.9677	0.8251	0.7454	0.1936	0.5806	0.4194	0.0704	1	0.5336
TCGA-BK-A6W4	0.362	0.0917	0.2491	0.9877	0.3123	0.9083	0.6556	0.9907	0.5486	0.4784	0.5216	0.4241	0.588	0.1807	0.8374	0.1626	0.0955	1	0.1478
TCGA-FI-A2EX	0.303	0.146	0	1	0.5171	0.854	0	1	1	0.0124	0.9876	0.5613	0.6336	0	0.7646	0.2354	0.0567	1	0.0159
TCGA-AX-A2IN	0.0838	0.0568	0.2409	1	0.4792	0.9432	0.2654	1	0.7465	0.2706	0.7294	0.4101	0.9034	0.1912	0.6839	0.3161	0.0315	1	0.0058
TCGA-BS-A0WQ	0.25571	0.0746	0	1	0.5555	0.9254	0.5277	1	1	0.0368	0.9632	0.389375	0.65538	0.20504	0.6917	0.3083	0.0746	1	0.177033
TCGA-D1-A17C	0.1815	0.0655	0.0914	1	0.7691	0.9345	0.683	1	0.8196	0.0927	0.9073	0.4933	0.8185	0.1764	0.6955	0.3045	0.0525	1	0.0991
TCGA-BK-A6W3	0.3515	0.0193	0.0121	0.997	0.5448	0.9807	0.8077	1	0.9676	0.0478	0.9522	0.2919	0.6387	0.0807	0.857	0.143	0.0486	1	0.2029
TCGA-DI-A0WH	0.29551	0.1519	0	1	0.5549	0.8481	0.7388	1	0.9828	0.0439	0.9561	0.8317	0.63233	0	0.8723	0.1277	0	1	0.0465
TCGA-D1-A0ZS	0.4245	0.0105	0	1	0.4769	0.9895	0.5435	1	1	0.4149	0.5851	1	0.5755	0.3822	0.5919	0.4081	0.0765	1	0
TCGA-DF-A2KS	0.3512	0.0392	0.0322	1	0.277	0.9608	0.3671	0.9815	0.9207	0.1685	0.8315	0.2193	0.612	0	0.859	0.141	0.114	1	0
TCGA-AJ-A2QL	0.2459	0.0216	0	1	0.2312	0.9784	0.5569	1	0.8162	0.0924	0.9076	0	0.7284	0.2758	0.942	0.058	0.1021	1	0.3408
TCGA-DI-A1NO	0.6192	0.1635	0	1	0.2507	0.8365	0.2682	1	1	0.2313	0.7687	0.5603	0.3808	0.206	0.853	0.147	0.0244	0.7879	0
TCGA-B5-A0K0	0.31	0.0664	0.0611	1	0.3926	0.9336	0.3203	1	0.9389	0.0952	0.9048	0.1382	0.665	0.1403	0.709	0.291	0.0443	1	0
TCGA-AP-A0LM	0.24475	0.2438	0	1	0.3552	0.7562	0.4559	1	1	0.5067	0.4933	0	0.63569	0.5069	0.8024	0.1976	0	1	0.2354
TCGA-BG-A0MA	0.457	0.0328	0	1	0.3853	0.9672	0.5983	1	1	0.1963	0.8037	0.7925	0.543	0.18917	0.6818	0.3182	0.0745	1	0.1943
TCGA-EO-A22X	0.4106	0.0899	0	0.9348	0.4949	0.9101	0.3501	1	0.9751	0.0288	0.9712	0.4301	0.5894	0.2117	0.7823	0.2177	0.068	1	0.0162
TCGA-B5-A1MS	0.5434	0.257	0.0061	0.9707	0.3593	0.743	0.2391	0.9971	0.7903	0.3074	0.6926	0.5866	0.3024	0.0636	0.5562	0.4438	0.1492	1	0.081
TCGA-EY-A548	0.2984	0.0503	0.0131	1	0.4568	0.9497	0.9557	1	0.9869	0.1214	0.8786	0.315	0.698	0.3166	0.8805	0.1195	0.0416	1	0.342
TCGA-A5-A0GQ	0.1686	0	0.0306	1	0.4207	1	0.8236	1	0.9694	0.0824	0.9176	0.1303	0.7838	0	0.8684	0.1316	0.113	1	0.8207
TCGA-D1-A16X	0.1417	0.0339	0.2118	1	0.7925	0.9661	0.7457	1	0.5232	0.01	0.99	0.1718	0.8583	0.1071	0.8829	0.1171	0.0315	1	0.4926
TCGA-DF-A2KZ	0.3615	0.0108	0.0162	1	0.587	0.9892	0.8404	1	0.9565	0.1364	0.8636	0.2541	0.6385	0.179	0.7765	0.2235	0.075	1	0.4052
TCGA-AX-A0IU	0.5892	0.0446	0.1163	0.8737	0.7365	0.9554	0.1206	1	0.5866	0	1	0.8063	0.3851	0.1149	0.7562	0.2438	0.0247	1	0.0269
TCGA-BS-A0TJ	0.2146	0.0707	0	1	0.7505	0.9293	0.6922	1	1	0.1066	0.8934	0.6136	0.7854	0.0614	0.7397	0.2603	0.0386	1	0.0276
TCGA-EO-A3KU	0.4159	0.2195	0.013	1	0.3993	0.7805	0.1818	1	0.5726	0.3827	0.6173	0.2887	0.4759	0.2667	0.7691	0.2309	0.2114	1	0.1016
TCGA-BG-A0VW	0.20805	0	0.0281	1	0.6383	1	0.66361	1	0.9719	0.0508	0.9492	0.386689	0.65928	0.20298	0.7852	0.2148	0	1	0.7867
TCGA-A5-A0GJ	0.1131	0.1519	0	1	0.5115	0.8481	0.819	0.7449	0.954	0	1	0.1472	0.8869	0.20675	0.81948	0.19875	0.0982	1	0.3538
TCGA-B5-A11X	0.0346	0.0746	0.0692	1	0.5451	0.9254	0	1	0.9308	0.1678	0.8322	0.4787	0.9654	0.1114	0.9296	0.0704	0.1582	1	0.0486
TCGA-EY-A212	0.3646	0.1153	0.1443	1	0.6658	0.8847	0.2122	1	0.7855	0.0772	0.9228	0.8842	0.6354	0.1749	0.5422	0.4578	0.0888	1	0
TCGA-EY-A1GC	0.2484	0.041	0.0226	1	0.5856	0.959	0.7517	1	0.8456	0.1631	0.8369	0.0614	0.6493	0.1013	0.6371	0.3629	0.1393	1	0.0732
TCGA-PG-A917	0.1773	0.0661	0.0163	1	0.5043	0.9339	0.7681	1	0.9428	0.0842	0.9158	0.1662	0.748	0.197	0.8469	0.1531	0.0416	1	0.0839
TCGA-A5-A0GM	0.237	0.0629	0	1	0.6597	0.9371	0.7418	1	1	0.149	0.851	0.40196	0.5162	0.2999	0.8735	0.1265	0	1	0.2098
TCGA-A5-A0GR	0.28184	0.0822	0	1	0.4498	0.9178	0.57748	1	1	0	1	0.043	0.63786	0	0.8666	0.1334	0.124	1	0.215825
TCGA-BG-A0M0	0.3458	0	0.0117	1	0.6671	1	0.8236	1	0.9883	0.0199	0.9801	0.44917	0.6026	0.21865	0.932	0.068	0	1	0.124
TCGA-B5-A11G	0.271388	0.06946	0	1	0.5598	0.8868	0.8341	1	1	0	1	0.354	0.62811	0.21249	0.7804	0.2196	0.0473	1	0.4196
TCGA-D1-A177	0.4304	0	0.0358	1	0.8025	1	0.9152	1	0.9642	0.022	0.978	0.5656	0.5626	0.1379	0.8186	0.1814	0.0349	1	0.017
TCGA-A5-A2K5	0.25785	0	0	1	0.5472	1	0.8078	1	1	0.7207	0.2793	0.39128	0.6649	0.1312	0.8024	0.1976	0	1	0.0102
TCGA-AJ-A3IA	0.5754	0.2297	0.0673	0.9811	0.4987	0.7703	0.3317	0.9972	0.6894	0.1372	0.8628	0.3324	0.3852	0.2251	0.6628	0.3372	0.0773	1	0
TCGA-EY-A210	0.2243	0.0253	0.207	1	0.5482	0.9747	0.2087	1	0.7034	0.0101	0.9899	0.4122	0.6255	0.1324	0.5209	0.4791	0	1	0.1171
TCGA-A5-A1OH	0.3317	0.2122	0.0577	0.9015	0.3354	0.7878	0.0187	1	0.6841	0.0602	0.9398	0.5613	0.6683	0.3729	0.3774	0.6226	0.041	1	0
TCGA-BG-A2AD	0.5379	0.0843	0.2028	1	0.4483	0.9157	0	1	0.7972	0.0315	0.9685	1	0.45	0.1297	0.7382	0.2618	0.054	1	0
TCGA-EY-A3L3	0.637	0.2061	0	0.8931	0.4025	0.7939	0.1141	1	0.3655	0.0345	0.9655	0.8316	0.3489	0.1099	0.4961	0.5039	0.047	1	0
TCGA-E6-A2P8	0.3464	0.0465	0.0987	0.9745	0.4486	0.9535	0.0769	0.9844	0.7978	0.1775	0.8225	0.2695	0.6441	0.1902	0.7404	0.2596	0.0696	1	0.0098
TCGA-BS-A0TG	0.264	0.0782	0.0692	1	0.2902	0.9218	0.59015	0.818	0.9308	0.1497	0.8503	0.42656	0.736	0.17964	0.6036	0.3964	0.0813	1	0.4597
TCGA-D1-A0ZP	0.464	0.1451	0.1637	1	0.706	0.8549	0.2146	1	0.645	0.0164	0.9836	0.4282	0.5274	0.1474	0.6147	0.3853	0.0889	1	0
TCGA-AX-A2H7	0.4295	0.0988	0	0.973917	0.2885	0.9012	0.8469	0.9295	1	0.406	0.594	0.7487	0.3743	0.20226	0.7397	0.2603	0.0234	0.8479	0.2048
TCGA-AX-A062	0.0758	0.2438	0	1	0.7156	0.7562	0.509478	1	1	0.1922	0.8078	0.507978	0.9242	0	0.79594	0.1695	0	1	0.07
TCGA-AP-A1DQ	0.5138	0.0167	0.0877	1	0.6821	0.9833	0.2953	1	0.7075	0.2172	0.7828	0.5667	0.4477	0.2375	0.5301	0.4699	0.0321	1	0
TCGA-KP-A3W0	0.5478	0.0591	0.136	0.9503	0.3732	0.9409	0.2917	1	0.702	0.0874	0.9126	0.4052	0.4339	0.0461	0.9023	0.0977	0.1392	1	0.2959
TCGA-D1-A2G7	0.6965	0.1923	0	1	0.0974	0.8077	0.341	1	0.7835	0.0285	0.9715	0.31	0.3035	0.7552	0.8904	0.1096	0	1	0.054
TCGA-BS-A0UL	0.2567	0.1011	0.1294	1	0.6563	0.8989	0.7154	1	0.8706	0.1631	0.8369	0.24	0.6709	0.0558	0.7674	0.2326	0.085	1	0.0635
TCGA-D1-A3DH	0.3107	0.4736	0.1335	0.9921	0.4787	0.5264	0.2852	1	0.8665	0.0458	0.9542	0.7144	0.5778	0.4546	0.7873	0.2127	0.0884	1	0
TCGA-EY-A1GE	0.2494	0.0537	0.0274	1	0.4676	0.9463	0.8722	0.932	0.9726	0.072	0.928	0.1615	0.7506	0.2881	0.859	0.141	0.1754	1	0.9108
TCGA-B5-A11M	0.3146	0.0606	0.0288	1	0.5135	0.9394	0.7869	0.935	0.8869	0.096	0.904	0.2529	0.6854	0.1791	0.7337	0.2663	0.0855	1	0.5069
TCGA-EY-A3QX	0.3494	0.2	0.0245	0.9039	0.3126	0.8	0.7305	0.9569	0.8519	0.474	0.526	0.3414	0.5813	0.3355	0.8148	0.1852	0.1424	1	0.0121
TCGA-A5-A0GP	0.1521	0	0	0.7587	0.6299	1	0.8414	1	1	0.037	0.963	0.47578	0.8479	0	0.7961	0.2039	0	1	0.0431
TCGA-A5-A1OJ	0.2155	0.0764	0	1	0.3486	0.9236	0.5569	1	1	0.0932	0.9068	0.202	0.751	0.2339	0.6907	0.3093	0.0658	1	0.7823
TCGA-BG-A221	0.5774	0.1044	0.2062	1	0.4062	0.8956	0.4892	1	0.7077	0.0558	0.9442	0.38712	0.4025	0.273	0.7173	0.2827	0.1419	1	0.043
TCGA-B5-A11J	0.3009	0.0225	0	1	0.338	0.9775	0.8341	0.9792	0.8916	0.438	0.562	0.2088	0.6991	0.2061	0.8684	0.1316	0.0247	1	0.1916
TCGA-B5-A1MY	0.3343	0.1473	0.1583	0.9698	0.465	0.8527	0.1546	0.9566	0.4563	0	1	0.8473	0.6657	0.3486	0.4527	0.5473	0.3615	0.9177	0.1143
TCGA-A5-A0VP	0.2183	0.027	0.0724	1	0.6389	0.973	0.7154	1	0.9276	0.0371	0.9629	0.3597	0.6848	0.0827	0.6875	0.3125	0.0783	1	0.0419
TCGA-BG-A0M4	0.1459	0.0157	0	1	0.7977	0.9843	0.5353	1	0.6837	0.0066	0.9934	0.4282	0.8233	0.1336	0.8666	0.1334	0.0279	1	0.1529
TCGA-DF-A2KU	0.1964	0	0	1	0.7815	1	0.4062	1	1	0.0123	0.9877	0.242	0.8036	0.4603	0.9597	0.0403	0.0419	1	0.054
TCGA-FI-A2D5	0.3498	0.0438	0	1	0.414	0.9562	0.506	1	1	0.6659	0.3341	0.74	0.6502	0.3252	0.6435	0.3565	0.2959	1	0
TCGA-B5-A0JT	0.2893	0.0159	0.0241	1	0.4909	0.9841	0.5149	0.9835	0.7646	0.043	0.957	0.1615	0.6963	0.2152	0.8519	0.1481	0.1136	1	0.4861
TCGA-FI-A2D6	0.1541	0.1537	0.0319	1	0.4885	0.8463	0	1	0.7353	0.0153	0.9847	0.4815	0.8059	0.3044	0.261	0.739	0.105	1	0.0075
TCGA-B5-A0JR	0.2327	0.0085	0.0049	1	0.4886	0.9915	0.9365	1	0.8969	0.22	0.78	0.1678	0.7032	0.0196	0.8761	0.1239	0.0899	1	0.0123
TCGA-BG-A186	0.3696	0.0591	0.1089	1	0.6482	0.9409	0.8744	1	0.7322	0.0125	0.9875	0.4402	0.5797	0.382	0.853	0.147	0.1408	1	0.1047
TCGA-AP-A0L9	0.3031	0.0499	0.0155	1	0.6542	0.9501	0.54265	1	0.8487	0.0072	0.9928	0.8017	0.6338	0	0.6285	0.3715	0.0414	1	0.1267
TCGA-AX-A1CC	0.5465	0.1208	0.0415	1	0.5763	0.8792	0.2075	1	0.8373	0.106	0.894	0.6214	0.4535	0.1083	0.4886	0.5114	0.0244	1	0
TCGA-D1-A17Q	0.2034	0.0544	0.1008	1	0.6913	0.9456	0.9135	0.9669	0.6783	0.0371	0.9629	0.3586	0.7784	0.1391	0.72	0.28	0.0563	1	0.0431
TCGA-BG-A0VX	0.4064	0.1245	0.0385	0.9296	0.626	0.8755	0.423	1	0.9615	0.0085	0.9915	0.3848	0.5733	0.2461	0.6846	0.3154	0.031	1	0.381
TCGA-B5-A0K7	0.1606	0	0	1	0.6397	1	0.8666	1	1	0.0142	0.9858	0.078	0.8394	0.2248	0.6321	0.3679	0.0533	1	0
TCGA-D1-A162	0.3728	0.0158	0.0334	1	0.4874	0.9842	0.8788	0.9876	0.7712	0.1988	0.8012	0.7712	0.6272	0.1263	0.859	0.141	0.1127	1	0.3877
TCGA-FI-A2F9	0.1701	0.1217	0.0609	1	0.3693	0.8783	0.0565	1	0.7611	0.5749	0.4251	0.692	0.8045	0.5624	0.3907	0.6093	0.1904	1	0
TCGA-B5-A11Y	0.2182	0	0.0315	1	0.5534	1	0.8794	1	0.9685	0.3042	0.6958	0.0392	0.7818	0.1249	0.8441	0.1559	0.1187	1	0.045
TCGA-EY-A1GF	0.1626	0.1085	0	0.9985	0.373	0.8915	0.9378	1	1	0.0658	0.9342	0.45668	0.8185	0.1966	0.9531	0.0469	0.0926	1	0.1529
TCGA-EY-A2ON	0.3889	0.0999	0.2023	0.9774	0.4085	0.9001	0.2945	1	0.705	0.0347	0.9653	0.2807	0.6026	0.1056	0.8487	0.1513	0.1598	1	0.1344
TCGA-EY-A2OO	0.3415	0.0199	0.1001	0.9782	0.4958	0.9801	0.6048	0.9802	0.809	0.0983	0.9017	0.9141	0.6508	0.2422	0.8434	0.1566	0.095	1	0.0394
TCGA-FI-A2F4	0.3482	0.0641	0.0314	1	0.6038	0.9359	0.8619	1	0.785	0.0268	0.9732	0.2334	0.6518	0.0754	0.6862	0.3138	0.1257	1	0.0729
TCGA-D1-A16F	0.2	0.1614	0	1	0.623	0.8386	0.5459	1	1	0.0971	0.9029	0.4206	0.7801	0.1249	0.8072	0.1928	0.0487	1	0.5006
TCGA-EY-A1GT	0.3893	0	0.0225	0.9145	0.3843	1	0.4559	1	0.7143	0.1282	0.8718	0.8317	0.5816	0.3635	0.8537	0.1463	0.0633	1	0
TCGA-D1-A2G5	0.658	0	0.094	1	0.4903	1	0.2346	0.9644	0.6864	0.1119	0.8881	0.8756	0.3058	0.2457	0.65448	0.37839	0.0975	1	0.4359
TCGA-AP-A1E3	0.3997	0.1304	0.0315	1	0.6159	0.8696	0.49313	1	0.9685	0.2216	0.7784	0.7541	0.5225	0.24463	0.9045	0.0955	0.0403	1	0
TCGA-DF-A2KY	0.3699	0.1588	0.0871	1	0.5868	0.8412	0	1	0.8581	0.0489	0.9511	0.5467	0.5897	0.3698	0.8177	0.1823	0.0515	1	0.0129
TCGA-AX-A3G8	0.274122	0.0626	0.0286	1	0.8536	0.965167	0.6237	1	0.9354	0.0204	0.9796	0.40386	0.62252	0.1881	0.9585	0.0415	0	1	0.2684
TCGA-EY-A54A	0.267	0.3532	0.1208	0.8995	0.2746	0.6468	0.3205	0.9925	0.7316	0.1127	0.8873	0.3441	0.695	0.0811	0.8148	0.1852	0.1013	1	0.09
TCGA-FI-A2CX	0.4078	0.1713	0.1091	1	0.3438	0.8287	0	0.9748	0.8909	0	1	0.0083	0.5922	0.0401	0.8257	0.1743	0.1446	1	0
TCGA-EY-A1GH	0.1409	0.0357	0.0452	1	0.2018	0.9643	0.751	1	0.9548	0.0489	0.9511	0.1138	0.8591	0.1678	0.79545	0.23315	0.1174	1	0.1626
TCGA-E6-A1M0	0.3399	0.0118	0	1	0.5176	0.9882	0.7571	1	0.9736	0.0554	0.9446	0.4733	0.6347	0.5852	0.7868	0.2132	0	1	0.0174
TCGA-A5-A0GD	0.1896	0.0692	0.0254	1	0.3081	0.9308	0.8171	1	0.9746	0	1	0.39922	0.7812	0.3664	0.8131	0.1869	0.0301	1	0.2757
TCGA-A5-A0GB	0.2025	0.0241	0.0192	1	0.7417	0.9759	0.9263	1	0.8684	0.0241	0.9759	0.4905	0.7975	0.0494	0.942	0.058	0	1	0
TCGA-FI-A2EU	0.2907	0.0652	0	1	0.4004	0.9348	0.3744	1	0.6219	0	1	0.53205	0.6933	0.1912	0.8816	0.1184	0.0839	1	0
TCGA-DI-A2QY	0.27651	0.2714	0.0634	0.7817	0.4671	0.7286	0.63	1	0.8302	0.1297	0.8703	0.4983	0.66882	0.5367	0.6063	0.3937	0	1	0.0656
TCGA-EC-A1NJ	0.3276	0.0573	0	1	0.3148	0.9427	0.5569	1	0.7979	0.1935	0.8065	0.0266	0.6343	0.3287	0.8257	0.1743	0.0802	1	0.2773
TCGA-B5-A0K4	0.2596	0.0655	0	1	0.7536	0.9345	0.64777	1	1	0.3622	0.6378	1	0.7404	0.1827	0.7868	0.2132	0.1143	1	0.2399
TCGA-D1-A17A	0.23	0.0407	0.0335	1	0.7202	0.9593	0.7963	1	0.8199	0.1544	0.8456	0.8317	0.7444	0.1801	0.8713	0.1287	0.0351	1	0.8087
TCGA-BK-A0CA	0.2512	0.0312	0.27123	0.8398	0.2685	0.9688	0.5569	0.9223	0.63021	0.0565	0.9435	0.0622	0.1916	0.2026	0.73686	0.29481	0.4044	1	0.32218
TCGA-D1-A16Y	0.1462	0	0.0908	1	0.819	1	0.2009	1	0.803	0.0055	0.9945	0.42651	0.8442	0.1057	0.5434	0.4566	0.0538	1	0
TCGA-BK-A4ZD	0.3618	0.0473	0.005	1	0.4022	0.9527	0.5612	1	0.9613	0.1189	0.8811	0.0775	0.601	0.3343	0.7146	0.2854	0.0899	1	0.0371
TCGA-BS-A0UF	0.425	0.0227	0.0328	1	0.7092	0.9773	0.2469	1	0.9352	0.0132	0.9868	0.2909	0.5228	0.1102	0.8519	0.1481	0.0515	1	0
TCGA-AX-A3G9	0.3056	0.0873	0	1	0.5472	0.9127	0.508	1	1	0.5232	0.4768	0.43108	0.6945	0.236	0.8971	0.1029	0.0082	1	0.0232
TCGA-AJ-A2QK	0.3646	0.0606	0	1	0.4135	0.9394	0.7586	1	0.7247	0.0656	0.9344	0.2145	0.6354	0.2552	0.5593	0.4407	0.0947	1	0.17
TCGA-EO-A3KX	0.3782	0.0496	0	0.9633	0.4123	0.9504	0.6099	0.9743	0.9503	0.0083	0.9917	0.2004	0.6029	0.2661	0.8148	0.1852	0.0659	1	0.1108
TCGA-BS-A0U7	0.2637	0.1359	0	1	0.658	0.8641	0.9412	0.9694	0.4967	0.1568	0.8432	0.1082	0.7255	0.1599	0.9142	0.0858	0.1788	1	0.2337
TCGA-AX-A06B	0.2508	0.0905	0.2567	1	0.3614	0.9095	0.7154	1	0.4933	0.1532	0.8468	0.0908	0.7492	0.2317	0.8204	0.1796	0.0479	1	0
TCGA-AX-A3G3	0.3043	0.139	0.0257	0.9498	0.5222	0.861	0.4759	0.8938	0.7594	0.6387	0.3613	0.0718	0.6736	0.2357	0.6529	0.3471	0.2157	1	0.0198
TCGA-KJ-A3U4	0.2963	0.139	0.0222	0.9849	0.4339	0.861	0.3408	0.997	0.5907	0.2073	0.7927	0.0927	0.6821	0.0547	0.9065	0.0935	0.0454	1	0.1552
TCGA-2E-A9G8	0.3617	0.137	0.03	1	0.3966	0.863	0.164	0.7805	0.5466	0.3933	0.6067	0.1977	0.6221	0.2087	0.8428	0.1572	0.0871	1	0.4531
TCGA-B5-A3FB	0.2639	0.0248	0.0488	0.971	0.5654	0.9752	0.4736	1	0.7873	0.0213	0.9787	0.5984	0.7361	0.1535	0.8627	0.1373	0	1	0.3724
TCGA-AX-A2HH	0.2998	0.0162	0.0149	1	0.5194	0.9838	0.349	0.9955	0.7354	0.127	0.873	0.8931	0.6598	0.2626	0.8207	0.1793	0.0732	1	0.0237
TCGA-PG-A5BC	0.4449	0.1046	0.0895	0.8031	0.2599	0.8954	0.277	1	0.6531	0.2272	0.7728	0.6475	0.5239	0.3689	0.661	0.339	0.1844	1	0.1292
TCGA-AP-A0LE	0.204989	0.07996	0	1	0.726	0.87278	0.8009	1	0.9666	0.0524	0.9476	0.399288	0.63781	0.24112	0.8839	0.1161	0	1	0
TCGA-AX-A1CF	0.4063	0.0724	0.0213	1	0.6052	0.9276	0.5047	0.9719	0.8388	0.3521	0.6479	1	0.5793	0.2843	0.6274	0.3726	0.0819	1	0.0182
TCGA-AJ-A2QN	0.2899	0.1022	0	1	0.4509	0.8978	0.5966	0.9678	0.707	0.0966	0.9034	0.7351	0.6835	0.4806	0.6862	0.3138	0.0658	1	0.1005
TCGA-PG-A916	0.1606	0.0426	0.0462	0.9804	0.5204	0.9574	0.9288	0.9852	0.9014	0.0092	0.9908	0.4727	0.7934	0.3325	0.8396	0.1604	0.137	1	0.7188
TCGA-BG-A0MH	0.2887	0.0208	0.0442	0.9643	0.4848	0.9792	0.5728	1	0.8913	0.3213	0.6787	0.2644	0.6988	0.2713	0.67	0.33	0.077	1	0.3779
TCGA-D1-A1NZ	0.3551	0.0993	0.0137	1	0.5784	0.9007	0.8512	0.9479	0.8666	0.1147	0.8853	0.5741	0.5968	0.1528	0.77938	0.21941	0.0922	1	0.4727
TCGA-B5-A1MV	0.2358	0.0758	0	1	0.4884	0.9242	0.7768	1	1	0.0242	0.9758	0.7003	0.7459	0.156	0.8118	0.1882	0.0637	1	0.2341
TCGA-BS-A0UJ	0.3146	0	0	1	0.8039	1	0.9263	1	1	0.1013	0.8987	0.384567	0.6854	0	0.9264	0.0736	0.0218	1	0.2899
TCGA-EO-A3AS	0.3455	0.101	0.0997	1	0.3118	0.899	0.6512	1	0.9003	0.8092	0.1908	0.2674	0.6149	0.1326	0.7735	0.2265	0.1167	1	0.0835
TCGA-AP-A051	0.3483	0.0444	0	1	0.4896	0.9556	0.9188	1	1	0.0565	0.9435	0.4237	0.6408	0	0.8766	0.1234	0.1021	1	0.0488
TCGA-A5-A0GU	0.4361	0.0458	0	0.9434	0.6728	0.9542	0.8341	0.9756	1	0.0082	0.9918	0.4933	0.5639	0.2112	0.8766	0.1234	0.1639	1	0.3714
TCGA-AP-A0LG	0.2747	0.0141	0	1	0.6571	0.9859	0.7958	1	0.8621	0.0605	0.9395	0.8842	0.7103	0.1678	0.8257	0.1743	0	1	0.0234
TCGA-B5-A5OE	0.2827	0.0126	0.3081	1	0.3802	0.9874	0.2384	1	0.6574	0.0073	0.9927	0.7575	0.7008	0.1584	0.8196	0.1804	0.0227	1	0.0088
TCGA-A5-A1OF	0.6145	0.0655	0.1359	1	0.409	0.9345	0.4361	1	0.7053	0.0389	0.9611	0.1696	0.3855	0	0.9545	0.0455	0.0825	1	0
TCGA-BG-A0YU	0.1506	0.0642	0.0385	1	0.6137	0.9358	0.819	1	0.9054	0.171	0.829	0.5741	0.8494	0.263	0.8375	0.1625	0.0744	1	0.7969
TCGA-B5-A11L	0.501	0.1067	0.0452	1	0.3803	0.8933	0.5333	1	0.9548	0.2745	0.7255	0.41034	0.499	0.2221	0.6505	0.3495	0.0791	1	0.2859
TCGA-D1-A16O	0.3463	0.0436	0	1	0.3954	0.9564	0.8784	0.9021	1	0	1	0.36714	0.6537	0.4067	0.7719	0.2281	0.1632	1	0.363
TCGA-AX-A2H2	0.5686	0.2012	0.1946	0.7809	0.2479	0.7988	0	1	0.6917	0.1046	0.8954	0.4694	0.4129	0	0.7961	0.2039	0.0381	1	0
TCGA-B5-A0JS	0.2637	0.0246	0.1944	1	0.5857	0.9754	0.8487	1	0.7469	0.0348	0.9652	0.0565	0.6758	0	0.8333	0.1667	0	1	0.7033
TCGA-AP-A05O	0.3009	0.1789	0.0179	0.8149	0.4267	0.8211	0.8487	1	0.9297	0.2195	0.7805	0.5741	0.6991	0.2375	0.7904	0.2096	0	1	0.2406
TCGA-A5-A0GH	0.2082	0.0494	0.2006	1	0.4268	0.9506	0.1826	1	0.7158	0.0382	0.9618	0.47631	0.7918	0.5652	0.8118	0.1882	0.0449	1	0.0121
TCGA-D1-A179	0.6738	0.0283	0.1217	0.9673	0.6244	0.9717	0.4361	0.8732	0.7894	0.1581	0.8419	0.9485	0.3262	0.0438	0.6576	0.3424	0.0644	1	0
TCGA-D1-A102	0.2944	0.0332	0.0315	1	0.7437	0.9668	0.6769	1	0.9685	0.0432	0.9568	0.2481	0.7056	0.1599	0.9075	0.0925	0.0877	1	0.5306
TCGA-AP-A0L8	0.3009	0.0374	0.1147	0.9673	0.7227	0.9626	0.4776	1	0.5982	0.0502	0.9498	0.4471	0.6991	0.1825	0.6285	0.3715	0	1	0
TCGA-AP-A0LV	0.3278	0.0378	0.0208	1	0.6713	0.9622	0.5927	1	0.9792	0.0199	0.9801	0.6318	0.6722	0.2375	0.6856	0.3144	0	1	0.3093
TCGA-AX-A1C4	0.3996	0	0	0.996487	0.471	1	0.5186	1	0.7782	0.0517	0.9483	0.62638	0.6004	0.4067	0.8481	0.1519	0.0198	1	0
TCGA-AP-A1DM	0.3406	0.1184	0	0.983911	0.7034	0.8816	0.8377	1	0.9476	0.4589	0.5411	1	0.6594	0.2432	0.9211	0.0789	0.0803	1	0.0832
TCGA-AX-A0IZ	0.26475	0	0	1	0.5891	1	0.6769	1	1	0.1558	0.8442	0.2521	0.68606	0.19917	0.8481	0.1519	0.0483	1	0.1963
TCGA-A5-A0GV	0.29902	0.1137	0	1	0.6132	0.7139	0.8894	1	1	0.2963	0.7037	0.424975	0.52139	0.21708	0.74714	0.24468	0.0828	1	0.126713
TCGA-EY-A549	0.2807	0.0105	0.0915	0.9454	0.3278	0.9895	0.9364	0.9654	0.812	0.2357	0.7643	0.3734	0.6795	0.4809	0.9185	0.0815	0.0895	1	0.6975
TCGA-DI-A1BY	0.322367	0.09667	0	1	0.653	1	0.55253	1	1	0.0744	0.9256	0.3435	0.69713	0.23255	0.6929	0.3071	0.0121	1	0.3403
TCGA-BG-A0MI	0.2607	0.0222	0.1037	1	0.8613	0.9778	0.5419	1	0.8963	0.0168	0.9832	0.5996	0.7194	0.2281	0.8979	0.1021	0.0352	1	0.1344
TCGA-BG-A2L7	0.133	0.1067	0	1	0.4865	0.8933	0.2248	1	1	0.0248	0.9752	0.3393	0.8498	0.0916	0.6565	0.3435	0.0251	1	0.2083
TCGA-AX-A0J0	0.2402	0.013	0	0.9296	0.6237	0.987	0.7852	1	1	0.0294	0.9706	0.4971	0.7405	0.1029	0.6096	0.3904	0.0486	1	0
TCGA-D1-A16G	0.5575	0.1388	0.1749	1	0.4482	0.8612	0.6177	1	0.5761	0.6337	0.3663	0.7119	0.4102	0.0431	0.7956	0.2044	0.2334	1	0.0177
TCGA-BG-A0MT	0.4337	0.0514	0	1	0.66	0.9486	0.6328	0.9162	0.9051	0.0038	0.9962	0.3747	0.548	0.1313	0.7633	0.2367	0.0514	1	0
TCGA-AJ-A3NG	0.3109	0.0176	0.0213	0.9832	0.3904	0.9824	0.5099	0.9945	0.9787	0.1177	0.8823	0.7984	0.6424	0.465	0.8566	0.1434	0.1073	1	0.2132
TCGA-EO-A3L0	0.3492	0.0457	0.0181	0.9682	0.527	0.9543	0.6751	1	0.7992	0.0631	0.9369	0.7187	0.6382	0.1215	0.877	0.123	0.0112	1	0.3292
TCGA-AJ-A3OJ	0.2153	0	0.0197	0.9578	0.2857	1	0.577	1	0.8152	0.2401	0.7599	0.194	0.7561	0.0274	0.808	0.192	0.0582	1	0.106
TCGA-BK-A139	0.3752	0.0297	0.2064	1	0.4043	0.9703	0.7756	1	0.7473	0.2283	0.7717	0.415767	0.5926	0.1438	0.8354	0.1646	0.1384	1	0.0884
TCGA-B5-A0K8	0.6279	0.2321	0.0916	1	0.4327	0.7679	0.2953	1	0.8139	0.0457	0.9543	0.2213	0.3721	0.1139	0.7173	0.2827	0.1033	1	0
TCGA-EO-A22R	0.3581	0.0319	0	1	0.3285	0.9681	0.1168	1	0.7909	0.0685	0.9315	0.7925	0.5929	0.3172	0.7528	0.2472	0.1351	1	0.1243
TCGA-QS-A744	0.3166	0.0233	0.0233	1	0.5996	0.9767	0.418	0.9953	0.9767	0.0588	0.9412	0.8974	0.6682	0.2277	0.8091	0.1909	0.0394	1	0.0397
TCGA-BS-A0V6	0.2338	0	0	0.8149	0.5712	1	0.8044	1	1	0	1	0.1303	0.7129	0.2221	0.859	0.141	0	1	0.62
TCGA-D1-A16S	1	0.1677	0	0.898	0.5925	0.8323	0	1	0.7669	0.0157	0.9843	0.4121	0	0.1348	0.5154	0.4846	0.0869	1	0
TCGA-D1-A1O0	0.2216	0.1359	0.0341	1	0.2526	0.8641	0.4916	1	0.9162	0	1	0.5118	0.6436	0	0.8108	0.1892	0.0572	1	0.0182
TCGA-AX-A1C7	0.33845	0.1184	0.067	1	0.3269	0.8816	0.0948	1	0.933	0	1	0.431378	0.60465	0.3287	0.6242	0.3758	0.0874	1	0.0349
TCGA-D1-A3DA	0.2399	0.1649	0.0243	1	0.3954	0.8351	0.5571	0.9886	0.8736	0.2304	0.7696	0.8363	0.7366	0.2709	0.7931	0.2069	0.1275	1	0.2102
TCGA-D1-A1O5	0.26518	0.1278	0	1	0.5373	0.8722	0.9095	1	0.836	0.0477	0.9523	0.31	0.67341	0.4614	0.8816	0.1184	0.0608	1	0.0592
TCGA-B5-A5OC	0.3155	0.0643	0.0241	0.9567	0.3543	0.9357	0.847	0.9947	0.7606	0.2868	0.7132	0.0589	0.6233	0.236	0.9064	0.0936	0.1412	1	0.1469
TCGA-B5-A11S	0.4798	0.0505	0	1	0.4895	0.9495	0.8995	0.9842	1	0.0458	0.9542	0.4182	0.4037	0.0597	0.7376	0.2624	0.2151	1	0.1652
TCGA-B5-A0JX	0.1648	0.018	0.0385	1	0.3407	0.982	0.7154	0.9739	0.9615	0.0797	0.9203	0.3289	0.8352	0	0.6147	0.3853	0.0741	1	0.2727
TCGA-D1-A103	0.3881	0.0494	0.039	1	0.5497	0.9506	0.9378	1	0.5056	0.1249	0.8751	0.31	0.5842	0.184	0.8504	0.1496	0.128	1	0.2999
TCGA-BG-A0RY	0.3238	0.1049	0	0.9618	0.6284	0.8951	0.8133	1	0.8736	0.3017	0.6983	0.48132	0.6396	0.2124	0.7904	0.2096	0.1804	1	0.383
TCGA-B5-A0KB	0.4767	0.224	0.1715	1	0.3314	0.776	0.4559	0.9669	0.4945	0.0078	0.9922	0.9309	0.4984	0.0956	0.9606	0.0394	0.1086	1	0.0356
TCGA-EO-A3AY	0.2806	0	0.0016	1	0.7418	1	0.901	1	0.9984	0.0145	0.9855	0.34861	0.63527	0.3818	0.8765	0.1235	0	1	0.1521
TCGA-AX-A2HG	0.25954	0.0875	0.0281	1	0.4042	0.923813	0.5778	1	0.9719	0	1	0.319962	0.63672	0.20328	0.8297	0.1703	0	1	0
TCGA-B5-A3FC	0.4261	0.2768	0.0037	1	0.5415	0.7232	0.7844	1	0.9594	0.0232	0.9768	0.1957	0.5042	0.1345	0.811	0.189	0.0776	1	0.0664
TCGA-AX-A1CR	0.30618	0.1103	0	1	0.4389	0.8897	0.55692	1	0.7835	0.5143	0.4857	0.400263	0.60894	0.21499	0.75679	0.21182	0	1	0
TCGA-AX-A064	0.32574	0.2267	0	1	0.3409	0.7733	0.9306	1	1	0.1863	0.8137	0.449756	0.672711	0.19916	0.79796	0.19286	0	1	0
TCGA-FI-A3PX	0.5744	0.1438	0.0397	0.9669	0.428	0.8562	0.1787	0.9948	0.7161	0.1517	0.8483	0.4599	0.3802	0.2553	0.8462	0.1538	0.1002	1	0.0193
TCGA-A5-A7WJ	0.2022	0.0193	0.0063	0.9952	0.5451	0.9807	0.9444	0.9861	0.8456	0.0146	0.9854	0.5317	0.7727	0.1282	0.8999	0.1001	0.1319	1	0.042
TCGA-A5-A3LO	0.3896	0.0294	0.0293	0.9692	0.3504	0.9706	0.7627	1	0.7989	0.5784	0.4216	0.6875	0.5826	0.1912	0.8238	0.1762	0.2153	1	0.0157
TCGA-DI-A1NN	0.3646	0.2595	0.0493	0.9096	0.4765	0.7405	0	1	0.6629	0.1571	0.8429	0.2393	0.6354	0.2221	0.742	0.258	0.0666	1	0
TCGA-JU-AAVI	0.3261	0.2231	0.105	0.9227	0.5454	0.7769	0	1	0.7922	0.0041	0.9959	0.0559	0.6739	0.1269	0.9296	0.0704	0	1	0
TCGA-B5-A11V	0.3405	0.0713	0.0577	1	0.4517	0.9287	0.7292	1	0.9423	0.1296	0.8704	0.8017	0.6474	0.1306	0.8158	0.1842	0.066	1	0.1706
TCGA-AP-A056	0.4626	0.0374	0.0478	1	0.5752	0.9626	0.3238	1	0.9522	0.1195	0.8805	0.48942	0.5374	0.1966	0.6189	0.3811	0.0432	1	0.0641
TCGA-AP-A0LI	0.2032	0.1184	0.1605	1	0.7927	0.8816	0.55816	1	0.8395	0.0263	0.9737	0.2781	0.7968	0.1348	0.9481	0.0519	0.2014	1	0.0118
TCGA-AX-A0IS	0.1606	0.0446	0	1	0.418	0.9554	0.7773	1	1	0.022	0.978	0.4729	0.8394	0.4234	0.7595	0.2405	0	1	0.0991
TCGA-D1-A163	0.3055	0.1573	0.0226	1	0.7448	0.8427	0.6549	1	0.9774	0.0104	0.9896	0.4182	0.6945	0.156	0.8282	0.1718	0.0299	1	0.0323
TCGA-D1-A168	0.171	0.2037	0.0547	1	0.7981	0.7963	0.7364	1	0.9453	0.1137	0.8863	0.5161	0.829	0.1068	0.8904	0.1096	0.1054	1	0
TCGA-E6-A1LX	0.558	0	0	1	0.4362	1	0.819	1	1	0.1096	0.8904	0.400333	0.442	0.241256	0.8766	0.1234	0.0457	1	0
TCGA-AX-A063	0.277578	0.1519	0.03515	1	0.6278	0.8481	0.8673	0.8017	0.88488	0.1195	0.8805	0.40616	0.64872	0.19731	0.78629	0.21717	0	1	0.1859
TCGA-BG-A222	0.3453	0.0424	0.1455	1	0.5069	0.9576	0.792	1	0.5126	0.1471	0.8529	0.6044	0.6459	0.2535	0.6875	0.3125	0	1	0.0264
TCGA-B5-A0JU	0.1822	0.1947	0.0519	1	0.5604	0.8053	0.7945	1	0.9481	0.0698	0.9302	0.4962	0.7939	0.198	0.7595	0.2405	0.0262	1	0.0764
TCGA-B5-A11H	0.5043	0.0399	0.0649	1	0.5731	0.9601	0.9559	1	0.9351	0.0549	0.9451	0.31	0.4809	0.0869	0.9481	0.0519	0.081	1	0.154
TCGA-AP-A05N	0.3404	0.1388	0.03777	1	0.1432	0.8612	0.6874	1	0.90581	0.3128	0.6872	0.38477	0.5933	0.5069	0.67	0.33	0	1	0.1587
TCGA-BG-A0MK	0.1431	0.0298	0.0287	1	0.4757	0.9702	0.8918	1	0.9669	0.026	0.974	0.4319	0.8477	0.102	0.8996	0.1004	0.0502	1	0.8473
TCGA-AP-A0LJ	0.1147	0.044	0.0325	1	0.7811	0.956	0.6263	1	0.9675	0.0373	0.9627	0.4419	0.8742	0.0577	0.7961	0.2039	0.043	1	0.7877
TCGA-BG-A0MU	0.2767	0	0.0483	1	0.6715	1	0.9378	0.9433	0.9517	0.0905	0.9095	0.3184	0.7233	0	0.966	0.034	0.0422	1	0.1425
TCGA-AJ-A3TW	0.3072	0.159	0.0175	1	0.4235	0.841	0.2006	1	0.8648	0.0082	0.9918	0.132	0.633	0.0833	0.7303	0.2697	0.0525	1	0.0634
TCGA-BG-A2AE	0.1716	0.0407	0.4244	1	0.3565	0.9593	0.2424	1	0.5756	0.0794	0.9206	0.3503	0.8284	0.1694	0.7941	0.2059	0.0436	1	0
TCGA-D1-A17T	0.2432	0.1388	0	1	0.7805	0.8612	0.6679	0.818	0.938	0.0103	0.9897	0.5531	0.7568	0.1839	0.7831	0.2169	0.1545	1	0.4377
TCGA-AJ-A3BD	0.6053	0.1012	0.0067	0.9435	0.6536	0.8988	0.4986	1	0.8924	0.1775	0.8225	0.4599	0.2251	0.0848	0.845	0.155	0.0896	1	0.056
TCGA-BS-A0UA	0.2578	0.0297	0.0452	1	0.43	0.9703	0.8913	1	0.9548	0.0055	0.9945	0.0864	0.7422	0.1384	0.8904	0.1096	0.0504	1	0.2255
TCGA-AJ-A8CV	0.1724	0.0139	0.0048	0.9463	0.4867	0.9861	0.8518	0.9756	0.9789	0.0363	0.9637	0.242	0.8016	0.1764	0.8789	0.1211	0.0236	1	0.7417
TCGA-D1-A3JP	0.3831	0.1273	0.1239	0.9435	0.3211	0.8727	0.5267	0.9934	0.6753	0.6493	0.3507	0.054	0.5852	0.1731	0.844	0.156	0.0936	1	0.2601
TCGA-D1-A3DG	0.2701	0.0104	0.2736	1	0.67	0.9896	0.1776	1	0.6692	0.0152	0.9848	1	0.6697	0.1602	0.7737	0.2263	0.1055	1	0.0032
TCGA-E6-A2P9	0.1649	0.0281	0.0065	0.8954	0.5835	0.9719	0.9201	0.9967	0.95	0.0574	0.9426	0.261	0.7842	0.1931	0.9242	0.0758	0.0326	1	0.3551
TCGA-AX-A0J1	0.1771	0.017	0	1	0.8226	0.983	0.9333	1	1	0.1178	0.8822	0.3439	0.8229	0.0394	0.9481	0.0519	0	1	0.113
TCGA-AX-A1CA	0.27768	0.2267	0.1124	1	0.6939	0.7733	0.1069	1	0.7562	0.043	0.957	0.4074	0.63345	0.4815	0.5593	0.4407	0.0787	1	0
TCGA-BG-A18B	0.2177	0.0537	0	0.996222	0.5328	0.9463	0.9176	1	1	0.0996	0.9004	0.0839	0.6897	0.5426	0.936	0.064	0.1137	1	0.1654
TCGA-AX-A06F	0.71	0.0429	0	1	0.6488	0.9571	0.7657	1	1	0.0425	0.9575	0.46588	0.29	0.0789	0.6889	0.3111	0.0381	1	0
TCGA-AX-A1C5	0.2093	0	0.0196	1	0.8057	1	0.6448	1	0.9804	0.0426	0.9574	0.8436	0.7732	0.0529	0.8194	0.1806	0.0421	1	0.2496
TCGA-D1-A17M	0.264	0.0353	0	1	0.7437	0.9647	0.7487	1	0.7475	0.016	0.984	0.4757	0.736	0.1894	0.7031	0.2969	0.1849	1	0.108
TCGA-AJ-A23O	0.6185	0.0417	0.0259	0.9228	0.4572	0.9583	0.8148	0.8732	0.747	0.2737	0.7263	0.176	0.3317	0.186	0.7128	0.2872	0.0493	1	0.0497
TCGA-AP-A0LN	0.2711	0	0.0315	1	0.8739	1	0.7586	1	0.9225	0	1	0.7119	0.7086	0.1057	0.8024	0.1976	0.0256	1	0.3587
TCGA-D1-A16I	0.4797	0.1556	0.0147	1	0.6573	0.8444	0.1732	0.5188	0.5803	0.0082	0.9918	0.4553	0.5016	0.476	0.7882	0.2118	0.0331	0.99576	0.0376
TCGA-BK-A0C9	0.1083	0.0378	0.1138	1	0.7503	0.9622	0.9707	1	0.7352	0.0166	0.9834	0.3358	0.8853	0.2726	0.8713	0.1287	0.0412	1	0.5506
TCGA-D1-A101	0.3146	0.1737	0.0306	1	0.4319	0.8263	0.9263	1	0.9694	0.2356	0.7644	0.316	0.6854	0.3079	0.8297	0.1703	0.0245	1	0.2899
TCGA-PG-A6IB	0.27381	0.0258	0.062	1	0.6583	0.9742	0.0686	1	0.8339	0.0058	0.9942	0.0807	0.64647	0.1026	0.6989	0.3011	0.0723	1	0.0144
TCGA-AX-A06J	0.1127	0	0.0375	1	0.833	1	0.8909	1	0.8894	0.0249	0.9751	0.7082	0.8777	0.1756	0.9056	0.0944	0.034	1	0.7496
TCGA-D1-A16Q	0.3646	0	0	1	0.6691	1	0.4559	1	1	0.0438	0.9562	0.5118	0.6354	0	0.7008	0.2992	0.0243	1	0.3219
TCGA-D1-A160	0.3964	0	0	1	0.5176	1	0.8891	1	0.7909	0.1485	0.8515	0.1549	0.5818	0.2999	0.859	0.141	0.0839	1	0
TCGA-B5-A11N	0.2229	0.0713	0.0797	1	0.5313	0.9287	0.9437	1	0.8039	0.2003	0.7997	0.0973	0.7771	0.2999	0.8314	0.1686	0.1256	1	0.3356
TCGA-AJ-A23N	0.3699	0.1778	0.2029	0.9851	0.4519	0.8222	0.3892	1	0.5157	0.0175	0.9825	0.5317	0.6207	0.0939	0.6728	0.3272	0.0427	1	0
TCGA-AX-A3GB	0.1498	0	0.0114	1	0.5887	1	0.793	1	0.9759	0.0325	0.9675	0.2211	0.7243	0.2432	0.9064	0.0936	0.0071	1	0.9126
TCGA-D1-A17H	0.2951	0.0942	0.0533	1	0.5716	0.9058	0.8559	1	0.9467	0.088	0.912	0.2724	0.6906	0.0618	0.8766	0.1234	0.1263	1	0.2438
TCGA-D1-A17B	0.1684	0.08433	0.3302	1	0.7624	0.961	0.9214	1	0.6698	0.007	0.993	0.2103	0.818	0.0604	0.8633	0.1367	0.0578	1	0.1496
TCGA-B5-A11E	0.2454	0.0417	0.0179	1	0.6748	0.9583	0.6534	1	0.8775	0.2357	0.7643	0.2193	0.7546	0.157	0.7904	0.2096	0.0703	1	0.0356
TCGA-KP-A3VZ	0.4872	0.507	0.003	0.989	0.4078	0.493	0.0741	0.9862	0.8369	0.3842	0.6158	0.8592	0.5128	0.2323	0.4722	0.5278	0.1552	1	0.0487
TCGA-B5-A11Z	0.3953	0.0411	0.0324	1	0.5231	0.9589	0.9071	1	0.6841	0.0112	0.9888	0.6425	0.5932	0.4614	0.8314	0.1686	0.0811	1	0.3807
TCGA-AX-A2HC	0.1409	0.1308	0.1334	1	0.3964	0.8692	0.0578	0.9832	0.7692	0.0165	0.9835	0.5572	0.8591	0.0545	0.6242	0.3758	0.015	1	0
TCGA-AX-A2HJ	0.1504	0.0448	0	1	0.3473	0.9552	0.7154	1	1	0.1128	0.8872	0.6563	0.8301	0.0827	0.6398	0.3602	0.0192	1	0.0724
TCGA-A5-A1OG	0.6566	0.4086	0.0151	0.8628	0.3959	0.5914	0.1732	1	0.9409	0.0913	0.9087	0.4282	0.2861	0.2758	0.5843	0.4157	0.0406	1	0
TCGA-BS-A0TA	0.3235	0.06823	0.0114	1	0.7032	0.961712	0.7586	1	0.9552	0.0492	0.9508	0.0735	0.6765	0.2137	0.8504	0.1496	0	1	0.5076
TCGA-A5-A0GG	0.2032	0.0669	0.0827	1	0.454	0.9331	0.5333	1	0.6155	0.18	0.82	0.4026	0.7968	0.1811	0.7768	0.2232	0.0538	1	0.2433
TCGA-BK-A13B	0.4087	0.019	0.005	1	0.5901	0.981	0.9434	1	0.7949	0.5648	0.4352	0.4599	0.5836	0.142	0.9156	0.0844	0.0412	1	0.1636
TCGA-D1-A174	0.2174	0.0782	0.0196	1	0.8573	0.9218	0.8953	0.89	0.866	0.0112	0.9888	0.0761	0.7749	0.1322	0.8649	0.1351	0.0178	1	0.1622
TCGA-BS-A0U5	0.1754	0.0662	0	1	0.5354	0.9338	0.396	0.9287	1	0.0268	0.9732	0.5282	0.7949	0.2027	0.7363	0.2637	0.1393	1	0.5478
TCGA-B5-A1N2	0.4696	0.1365	0	0.9709	0.6004	0.8635	0.1674	1	0.9622	0.1755	0.8245	0.5068	0.4332	0.2353	0.6158	0.3842	0.086	1	0
TCGA-BS-A0UM	0.242	0.0249	0.0288	0.99575	0.5561	0.9751	0.9413	1	0.8869	0.0178	0.9822	0	0.7028	0.2129	0.9241	0.0759	0.0359	1	0.3689
TCGA-A5-A0R9	0.264	0.0782	0.016	1	0.5374	0.9218	0.6423	1	0.984	0.0685	0.9315	0.2801	0.736	0.3683	0.9178	0.0822	0.0563	1	0.48
TCGA-B5-A3S1	0.4465	0.1476	0.0866	0.8678	0.3293	0.8524	0.337	1	0.5961	0.0271	0.9729	0.4027	0.5535	0.2437	0.5327	0.4673	0.0293	1	0.0957
TCGA-EO-A3AU	0.2924	0.055	0.0121	0.9769	0.2352	0.945	0.7284	1	0.9879	0.2728	0.7272	0.138	0.7	0.1632	0.8319	0.1681	0.0487	1	0.1191
TCGA-D1-A16N	0.1793	0.0673	0.2567	1	0.7833	0.9327	0.5419	1	0.4933	0.021	0.979	0.5451	0.7953	0.2322	0.723	0.277	0.0163	1	0
TCGA-AX-A2HK	0.32247	0.1234	0.0798	1	0.3222	0.8766	0.0688	0.9118	0.9202	0.0427	0.9573	0.6652	0.58409	0.4239	0.5637	0.4363	0.0932	1	0
TCGA-B5-A3FH	0.1593	0.0086	0.0657	1	0.4531	0.9914	0.7765	0.9884	0.7504	0.0104	0.9896	0.644	0.7993	0.0924	0.9083	0.0917	0.0801	1	0.2279
TCGA-E6-A8L9	0.3838	0.0532	0.1784	1	0.5854	0.9468	0.2198	0.9671	0.5492	0.0608	0.9392	0.2055	0.5668	0.186	0.7253	0.2747	0.0667	1	0.0635
TCGA-B5-A1MZ	0.4481	0	0.0649	1	0.4245	1	0.5238	1	0.9351	0.017	0.983	0.7294	0.5206	0.3487	0.2248	0.7752	0.1142	1	0.1809
TCGA-B5-A0K3	0.506	0.1033	0.2376	1	0.668	0.8967	0.3697	1	0.6468	0.0296	0.9704	1	0.4859	0.1165	0.7763	0.2237	0.0277	1	0.0458
TCGA-A5-A0G2	0.3476	0.097	0.0888	1	0.2309	0.903	0	1	0.8248	0.195	0.805	0.4517	0.6524	0.1514	0.7363	0.2637	0.034	1	0
TCGA-AP-A1DV	0.4834	0.1419	0	1	0.4842	0.8581	0.6464	1	1	0.7646	0.2354	0.4568	0.4536	0.3573	0.8735	0.1265	0.1271	1	0.1362
TCGA-AP-A059	0.1771	0.0755	0.0399	1	0.4643	0.9245	0.4212	1	0.9017	0.0319	0.9681	0.0478	0.8229	0.1638	0.7302	0.2698	0.0382	1	0.1639
TCGA-AX-A2IO	0.33146	0.1055	0.0465	1	0.3702	0.8945	0.515567	1	0.9535	0.0754	0.9246	0.5457	0.63826	0	0.7031	0.2969	0.0262	1	0
TCGA-EY-A1GW	0.1169	0.0429	0	1	0.5002	0.9571	0.8286	1	1	0.688	0.312	0.41679	0.8831	0.21919	0.966	0.034	0.0187	1	0.672
TCGA-EY-A1H0	0.2229	0	0.0371	1	0.3315	1	0.7963	1	0.9629	0.0735	0.9265	0.456256	0.7771	0	0.7932	0.2068	0.0488	1	0.5616
TCGA-AP-A1DK	0.32763	0.08766	0	1	0.5677	0.92546	0.8829	1	1	0.2093	0.7907	0.2463	0.64029	0.1486	0.67	0.33	0	1	0
TCGA-DI-A2QU	0.4888	0.392	0	1	0.251	0.608	0.2183	1	0.7979	0.2808	0.7192	0.4945	0.4259	0.21434	0.6123	0.3877	0.1619	0.997257	0
TCGA-AX-A05Z	0.1726	0	0	1	0.8793	1	0.8736	1	0.7475	0.1843	0.8157	0.2521	0.8274	0.068	0.9061	0.094	0	1	0.1472
TCGA-AJ-A2QM	0.1899	0.0234	0.1137	0.9656	0.4478	0.9766	0.2921	0.997	0.6538	0.0423	0.9577	0.9213	0.7754	0.2037	0.5797	0.4203	0.156	1	0.0238
TCGA-AJ-A3EK	0.3486	0.0805	0.0329	1	0.3356	0.9195	0.7911	1	0.9513	0.1871	0.8129	0.0704	0.6292	0.255	0.9074	0.0926	0.0588	1	0.0154
TCGA-FI-A2EW	0.34686	0.2349	0	0.9402	0.4115	0.7651	0	1	0.9394	0.0386	0.9614	0.423944	0.67105	0.2053	0.8766	0.1234	0.0602	1	0.1813
TCGA-AP-A1E1	0.6364	0.0244	0	0.9209	0.679	0.9756	0.8048	0.9812	1	0.0052	0.9948	0.9135	0.3636	0.1764	0.709	0.291	0.0808	1	0.1104
TCGA-EY-A2OP	0.2177	0.0036	0.0257	0.9904	0.516	0.9964	0.6011	1	0.845	0.0264	0.9736	0.4302	0.7736	0.171	0.6898	0.3102	0.0675	1	0.0125
TCGA-B5-A1MW	0.2373	0.1579	0.0039	1	0.4423	0.8421	0.5575	1	0.9436	0.1982	0.8018	0.8298	0.7392	0.215	0.8514	0.1486	0.1069	1	0.0038
TCGA-BG-A0M9	0.244	0	0	1	0.5514	1	0.7904	1	1	0.103	0.897	0.431538	0.756	0	0.9103	0.0897	0.1037	1	0.8495
TCGA-AX-A2H5	0.5818	0.0466	0.1437	1	0.2291	0.9534	0.1117	1	0.8563	0.0183	0.9817	0.45512	0.3802	0.0873	0.7436	0.2564	0.0394	1	0.0742
TCGA-BG-A0YV	0.232	0.129	0	1	0.4435	0.871	0.2953	0.9447	0.5682	0.2263	0.7737	0.438811	0.768	0.3417	0.4154	0.5846	0.055	1	0
TCGA-B5-A11F	0.264	0.0484	0.0511	1	0.5689	0.9516	0.6423	1	0.9489	0.0452	0.9548	0.3835	0.736	0	0.8441	0.1559	0.0303	1	0.0825
TCGA-AP-A05H	0.3146	0.0301	0.0637	1	0.8136	0.9699	0.7154	1	0.7501	0.059	0.941	1	0.6854	0.2631	0.9571	0.0429	0.213	1	0
TCGA-B5-A0JN	0.6292	0.1568	0	0.9861	0.439	0.8432	0.3848	1	0.6569	0.0137	0.9863	0.698	0.3448	0.292	0.7724	0.2276	0.0708	1	0.022
TCGA-EC-A24G	0.3807	0.1707	0.056	1	0.3099	0.8293	0.8941	0.8862	0.7804	0.4242	0.5758	0.1138	0.6003	0.3136	0.8131	0.1869	0.0499	1	0.595
TCGA-A5-A0G3	0.3807	0.1278	0.1471	1	0.7825	0.8722	0.1288	1	0.4846	0.0583	0.9417	0.8952	0.5529	0.2651	0.67	0.33	0.0759	1	0
TCGA-D1-A16E	0.3814	0.0839	0.0943	1	0.8267	0.9161	0.7336	0.9733	0.9057	0.0173	0.9827	0.4026	0.6186	0.0452	0.8297	0.1703	0.1095	1	0.6304
TCGA-D1-A1O7	0.1506	0.1033	0	1	0.6106	0.8967	0.6988	1	1	0.0084	0.9916	0.8317	0.7874	0.1414	0.7128	0.2872	0	1	0.5203
TCGA-A5-A3LP	0.6483	0.0868	0.1251	1	0.3484	0.9132	0.5306	1	0.8749	0.0168	0.9832	0.5501	0.3014	0.2656	0.7217	0.2783	0.3291	1	0
TCGA-D1-A16B	0.3605	0.0924	0	1	0.4419	0.9076	0.5186	1	1	0.0453	0.9547	0.1492	0.6283	0.4121	0.5537	0.4463	0.1899	1	0.3263
TCGA-EY-A1GP	0.4336	0.0491	0.1327	1	0.2828	0.9509	0.3672	0.9903	0.6444	0.118	0.882	0.4552	0.5152	0.169	0.5762	0.4238	0.0989	1	0.0367
TCGA-AX-A2H4	0.1992	0.1606	0.0985	0.8409	0.3212	0.8393	0.4284	0.933	0.9015	0.0936	0.9064	0.0467	0.741	0.0336	0.6735	0.3265	0.0702	1	0.0732
TCGA-A5-A0G9	0.391	0.0942	0.066	1	0.8219	0.9058	0.8876	0.9264	0.6128	0.1094	0.8906	0.4104	0.5962	0.0558	0.9376	0.0624	0.0303	1	0.5272
TCGA-D1-A0ZQ	0.291	0.051	0.0335	1	0.358	0.949	0.8653	1	0.8687	0.4627	0.5373	0.4277	0.6762	0	0.6036	0.3964	0.172	1	0
TCGA-BG-A187	0.2127	0	0.1318	1	0.6871	1	0.851	1	0.8682	0.0106	0.9894	0.4802	0.7846	0.2172	0.8537	0.1463	0.0161	1	0.3276
TCGA-AP-A1DP	0.312078	0.1519	0	1	0.2075	0.8481	0.8784	0.5451	0.8216	0.9016	0.0984	0.405	0.6668	0.26531	0.79516	0.18675	0.0517	1	0.6172
TCGA-B5-A0K2	0.25307	0	0	1	0.9185	1	0.64653	0.977917	1	0.0194	0.9806	0.30992	0.65114	0.186	0.80115	0.1979	0.1396	1	0.6677
TCGA-PG-A915	0.5657	0.0297	0.0151	0.9756	0.4797	0.9703	0.3178	1	0.6508	0.0269	0.9731	0.6551	0.4208	0.1171	0.7306	0.2694	0.0555	1	0
TCGA-AJ-A3QS	0.4322	0.2628	0.0056	0.9948	0.4513	0.7372	0.1506	0.9942	0.8437	0.0406	0.9594	0.1765	0.4659	0.1478	0.7088	0.2912	0.0736	1	0.0895
TCGA-AX-A05S	0.29609	0	0	1	0.667	1	0.798	0.7823	0.8403	0.1187	0.8813	0.47743	0.67605	0.2375	0.78013	0.25008	0	1	0.2287
TCGA-BS-A0T9	0.2469	0.1605	0	0.9042	0.3957	0.8395	0.55351	1	1	0.0432	0.9568	0.8708	0.7531	0.5349	0.3785	0.6215	0.1029	1	0.2765
TCGA-AX-A06H	0.28683	0.0606	0	1	0.6567	0.9394	0.62182	1	1	0.1497	0.8503	0	0.64124	0.18781	0.8816	0.1184	0.0808	1	0.1193
TCGA-AX-A05Y	0.1979	0.0285	0.2337	1	0.783	0.9715	0.8692	1	0.5615	0.0229	0.9771	0.8628	0.8021	0.1327	0.8654	0.1346	0.0277	1	0.0659
TCGA-A5-A2K4	0.3569	0.1737	0.1938	0.9923	0.3059	0.8263	0.1265	1	0.5992	0.0422	0.9578	0.4113	0.6163	0.2458	0.9127	0.0873	0.0513	1	0.0479
TCGA-D1-A17L	0.4	0	0.0472	1	0.6727	1	0.9535	1	0.9528	0.0775	0.9225	0.3561	0.4792	0.2552	0.8333	0.1667	0.0404	1	0.486
TCGA-AP-A0LP	0.2384	0.07065	0.0121	1	0.6581	0.93048	0.9214	1	0.9526	0	1	0.1835	0.7616	0	0.9069	0.0931	0.0222	1	0.7495
TCGA-FI-A2D2	0.4825	0.0805	0.0939	1	0.5573	0.9195	0.251	1	0.6317	0.1062	0.8938	0.529	0.5175	0.1532	0.8024	0.1976	0.0775	1	0
TCGA-EY-A4KR	0.4958	0.1476	0.0235	0.9625	0.4299	0.8524	0.2821	0.9874	0.7732	0.1972	0.8028	0.2986	0.4958	0.3111	0.3507	0.6493	0.0321	1	0.0142
TCGA-AX-A1C8	0.4455	0.3271	0.2292	1	0.5837	0.6729	0	1	0.7708	0.0644	0.9356	0.8779	0.5545	0.1772	0.67	0.33	0.1319	1	0.0811
TCGA-EY-A1G8	0.2708	0.0339	0	1	0.4709	0.9661	0.7874	1	0.8651	0.3608	0.6392	0.8628	0.7292	0.2086	0.8257	0.1743	0.0578	1	0.0166
TCGA-D1-A17U	0.2968	0.0584	0.0611	1	0.7585	0.9416	0.9332	1	0.9389	0.0604	0.9396	0.7712	0.6931	0.0383	0.9119	0.0881	0.0546	1	0.4581
TCGA-EY-A1GO	0.3724	0.0994	0.0728	1	0.5086	0.9006	0.3476	1	0.9272	0.0276	0.9724	1	0.6021	0.1717	0.7696	0.2304	0	1	0
TCGA-BS-A0TE	0.5892	0.08145	0	1	0.2352	0.94163	0.613578	1	1	0.0635	0.9365	0.436113	0.4108	0.2552	0.67	0.33	0.6497	1	0.043
TCGA-D1-A161	0.2335	0	0	1	0.4987	1	0.8627	0.9264	1	0.0259	0.9741	0.3822	0.7461	0.1764	0.8171	0.1829	0.022	1	0.5017
TCGA-QF-A5YT	0.31	0.139	0.0168	1	0.7159	0.861	0.7803	1	0.9832	0.0194	0.9806	0.7126	0.6233	0.1715	0.7502	0.2498	0.0257	1	0.0729
TCGA-A5-A2K2	0.2921	0.0145	0.1122	0.9929	0.5896	0.9855	0.1268	1	0.8125	0.0183	0.9817	0.7615	0.7079	0.042	0.8447	0.1553	0.1125	1	0.0727
TCGA-AP-A0LS	0.1606	0.0697	0	1	0.578	0.9303	0.9188	1	1	0.0695	0.9305	0.4733	0.8394	0.2425	0.8696	0.1304	0.0291	1	0.0317
TCGA-QF-A5YS	0.3379	0.0232	0.0319	0.9471	0.6521	0.9768	0.6183	1	0.9426	0.0547	0.9453	0.5753	0.6474	0.0883	0.8544	0.1456	0.0502	1	0.3084
TCGA-AX-A1CJ	0.2332	0.07987	0	1	0.4141	0.87805	0.695422	1	1	0.145	0.855	0.305387	0.62213	0.19005	0.7719	0.2281	0	1	0.5765
TCGA-EY-A1GS	0.4787	0.3054	0.0288	0.9326	0.3745	0.6946	0	1	0.8869	0	1	0.5005	0.5213	0.1966	0.6907	0.3093	0.3656	1	0.0264
TCGA-B5-A0JZ	0.3923	0.0673	0	1	0.6899	0.9327	0.8866	1	0.9787	0.0242	0.9758	0.0456	0.5859	0.1281	0.7831	0.2169	0.0179	1	0.013
TCGA-AP-A052	0.4505	0.1872	0	1	0.6021	0.8128	0.54463	0.4402	0.8736	0.0739	0.9261	0.43207	0.5495	0.2701	0.4653	0.5347	0.118	1	0
TCGA-EY-A1GK	0.129	0.0257	0	1	0.4941	0.9743	0.9288	1	1	0.104	0.896	0.0878	0.871	0.2281	0.9241	0.0759	0	1	0.7198
TCGA-A5-A7WK	0.5632	0.0944	0.0639	0.9876	0.5667	0.9056	0.5364	1	0.7373	0.0144	0.9856	0.9183	0.415	0.0479	0.8649	0.1351	0.0838	1	0.0475
TCGA-D1-A169	0.1864	0.1921	0.1807	1	0.7736	0.8079	0.9095	1	0.7439	0.2888	0.7112	0.31	0.8051	0.1206	0.9045	0.0955	0.1004	1	0.1108
TCGA-SJ-A6ZJ	0.3245	0.0437	0.015	0.9714	0.665	0.9563	0.7643	1	0.9724	0.0606	0.9394	0.8343	0.6034	0.2171	0.8105	0.1895	0.0505	1	0.6844
TCGA-AX-A1CP	0.3961	0.2018	0	1	0.6232	0.7982	0	1	0.7669	0.0725	0.9275	0.4973	0.6039	0.3242	0.7528	0.2472	0.1426	1	0
TCGA-AP-A05P	0.3297	0.0143	0.0281	1	0.6124	0.9857	0.3636	1	0.9719	0	1	0.7824	0.6703	0.2322	0.7252	0.2748	0.0413	1	0.481
TCGA-B5-A11I	0.3972	0.0503	0.0518	1	0.63	0.9497	0.3447	1	0.7968	0.27	0.73	0.1167	0.6028	0.1701	0.6565	0.3435	0.0787	1	0.1548
TCGA-AX-A2HA	0.32074	0	0	1	0.3617	1	0.7904	1	1	0	1	0.472475	0.63557	0.239322	0.6855	0.28607	0.0571	1	0.3135
TCGA-AJ-A3BK	0.2717	0.019	0.0282	0.8712	0.6527	0.981	0.8911	1	0.9403	0	1	0.0325	0.7283	0.1707	0.7575	0.2425	0	1	0.2007
TCGA-AX-A060	0.2418	0.0163	0.0818	1	0.9662	0.9837	0.9392	1	0.8385	0.4879	0.5121	1	0.7418	0.1195	0.9241	0.0759	0.0367	1	0.1231
TCGA-D1-A2G6	0.5136	0.1737	0.1008	1	0.5579	0.8263	0.4776	0.9756	0.6783	0.5334	0.4666	0.8999	0.4864	0.3541	0.6841	0.3159	0	1	0
TCGA-A5-A0VO	0.4484	0.0729	0.0452	1	0.4285	0.9271	0.6074	1	0.9548	0.2241	0.7759	0.2781	0.5516	0.4096	0.8171	0.1829	0.049	1	0.16
TCGA-AP-A05D	0.2591	0.0951	0.2723	1	0.9735	0.9049	0.7154	1	0.6394	0.0102	0.9898	0.5572	0.7096	0.0302	0.9481	0.0519	0	1	0
TCGA-EY-A1GR	0.1771	0.0843	0.0519	1	0.5442	0.9157	0.5666	1	0.9481	0.0492	0.9508	0.3439	0.8229	0.2914	0.8257	0.1743	0	1	0.0613
TCGA-A5-A0G5	0.3908	0.1062	0.1851	1	0.83	0.8938	0.2183	0.9447	0.6605	0.0634	0.9366	0.057	0.4768	0.0703	0.8297	0.1703	0.0486	1	0.0375
TCGA-D1-A17K	0.5287	0.029	0.092	1	0.6656	0.971	0.7904	0.9238	0.7736	0.1347	0.8653	0.86	0.4495	0.0552	0.6841	0.3159	0.0668	1	0.027
TCGA-AX-A3G1	0.5311	0.0944	0.0484	0.9749	0.491	0.9056	0.7273	0.9688	0.8973	0.0391	0.9609	0.1835	0.4345	0.0792	0.7964	0.2036	0.0612	1	0.1387
TCGA-AJ-A3I9	0.3367	0.0186	0.1458	1	0.4649	0.9814	0.7513	1	0.7464	0.5817	0.4183	0.7674	0.645	0.1306	0.8795	0.1205	0.0675	1	0.0698
TCGA-B5-A1MR	0.2187	0	0	1	0.5383	1	0.2092	1	1	0.048	0.952	0.0771	0.6669	0.1201	0.859	0.141	0	1	0.0128
TCGA-BG-A18C	0.4549	0.037	0	1	0.2441	0.963	0.0948	0.933	1	0.0554	0.9446	0.3553	0.5451	0.2086	0.67	0.33	0.0401	1	0
TCGA-AX-A1CN	0.3022	0.2587	0.0281	1	0.5897	0.7413	0.1288	1	0.9719	0.0072	0.9928	1	0.6887	0.0375	0.866	0.134	0.0931	1	0
TCGA-FI-A3PV	0.4501	0.0705	0.0433	0.9463	0.6171	0.9295	0.245	1	0.778	0.0735	0.9265	0.7574	0.5195	0.1865	0.8395	0.1605	0.0188	1	0.0611
TCGA-AJ-A3NE	0.2909	0.0231	0	1	0.4299	0.9769	0.608	1	1	0.0708	0.9292	0.237	0.6517	0.1211	0.7641	0.2359	0.0756	1	0.0587
TCGA-BG-A0MG	0.3282	0.2005	0.0518	0.9296	0.5251	0.7995	0.6263	0.9433	0.7214	0.0248	0.9752	0.476156	0.6536	0.0754	0.67	0.33	0.1488	1	0.231
TCGA-BS-A0U9	0.3646	0.0262	0.1151	1	0.5227	0.9738	0.7344	1	0.8849	0.1013	0.8987	0.48763	0.6354	0.1025	0.859	0.141	0.0585	1	0.0277
TCGA-AX-A05T	0.30356	0.1103	0	1	0.54262	0.8897	0.7702	1	1	0.0824	0.9176	0.380929	0.617	0.20862	0.786278	0.221075	0	1	0.308867
TCGA-BG-A0VV	0.2567	0.0655	0.0192	1	0.5123	0.9345	0.8241	1	0.7565	0.0172	0.9828	0.4026	0.7226	0.1348	0.7436	0.2564	0.0497	1	0.7908
TCGA-BG-A0M6	0.3662	0.1422	0.3414	1	0.7147	0.8578	0.2758	1	0.4592	0.013	0.987	0.8585	0.6234	0.1099	0.5751	0.4249	0.0631	1	0
TCGA-D1-A0ZV	0.2686	0.0213	0.0814	1	0.5639	0.9787	0.7586	1	0.9186	0.2339	0.7661	0.0334	0.7314	0.2432	0.8666	0.1334	0.0743	1	0.6429
TCGA-EY-A1GX	0.1739	0.034	0.0428	1	0.4827	0.966	0.8966	0.9863	0.8466	0.5361	0.4639	0.9422	0.8162	0.2093	0.9727	0.0273	0.0682	1	0.0282
TCGA-EO-A22T	0.3268	0.0563	0.3358	1	0.3239	0.9437	0.2183	1	0.6642	0.1507	0.8493	0.3747	0.6732	0	0.8537	0.1463	0.128	1	0.013
TCGA-FI-A2F8	0.3879	0.2277	0.0518	1	0.3181	0.7723	0.5142	0.9574	0.7968	0.2557	0.7443	0.4787	0.5693	0.1403	0.5751	0.4249	0.0615	1	0
TCGA-EY-A1GU	0.3893	0.0246	0.1001	0.9698	0.3804	0.9754	0.7778	0.9892	0.7051	0.1043	0.8957	0.8952	0.6107	0.4464	0.8666	0.1334	0.0952	1	0.0458
TCGA-DI-A2QT	0.4816	0.2217	0.0327	0.9578	0.4478	0.7783	0.2335	1	0.93	0.0403	0.9597	0.4008	0.5184	0.1338	0.8893	0.1107	0.1036	1	0.0364
TCGA-AJ-A3OL	0.3247	0.0279	0.0583	0.9863	0.5053	0.9721	0.445	0.9943	0.8717	0.0943	0.9057	1	0.6614	0.328	0.7289	0.2711	0.0657	1	0.1021
TCGA-AJ-A6NU	0.4092	0.0645	0.1944	0.9958	0.4596	0.9355	0.2055	0.9974	0.5303	0.0353	0.9647	0.1279	0.5534	0.2678	0.8706	0.1294	0.181	1	0.1475
TCGA-AJ-A3NF	0.3739	0.1465	0.0449	0.9782	0.4712	0.8535	0.3238	1	0.7357	0.2889	0.7111	0.1998	0.5497	0.4499	0.6604	0.3396	0.0593	1	0.023
TCGA-BG-A0VT	0.28416	0	0	1	0.4605	1	0.571	1	1	0.0649	0.9351	0.4677	0.66729	0.1966	0.76533	0.2058	0	1	0.0975
TCGA-AP-A0LD	0.2546	0.08032	0.0138	1	0.7998	0.7432	0.5896	1	0.9862	0.0586	0.9414	0.47614	0.65571	0.18062	0.7173	0.2827	0	1	0
TCGA-EY-A215	0.538	0.0933	0	1	0.3597	0.9067	0.8128	0.9582	1	0.6456	0.3544	0.2463	0.4298	0.3157	0.7646	0.2354	0.0753	1	0.051
TCGA-D1-A3JQ	0.2678	0.1313	0.058	0.854	0.479	0.8687	0.3402	1	0.7837	0.1774	0.8226	0.3931	0.7263	0.22	0.7213	0.2787	0.0977	1	0.4464
TCGA-EO-A3AV	0.297	0.0288	0.0442	1	0.3446	0.9712	0.931	1	0.9372	0.1392	0.8608	0.0352	0.703	0.0768	0.7765	0.2235	0.0997	1	0.0073
TCGA-EY-A1G7	0.3766	0.0494	0.0472	1	0.3624	0.9506	0.162	1	0.8839	0.0439	0.9561	0.8593	0.6234	0.4165	0.73975	0.2499	0.0832	1	0.0399
TCGA-BG-A0W1	0.2306	0	0	1	0.3301	1	0.9009	0.9529	1	0.3037	0.6963	0.444122	0.2679	0.3395	0.9296	0.0704	0.1001	1	0.721

## Sheet: AT
id	MAST1|47878|AT	RNF43|42671|AT	IL1R2|54768|AT	LINC00908|45828|AT	C4orf29|70557|AT	CBWD5|86498|AT	GPR107|87892|AT	PPP2R1B|18674|AT	PPP2R1B|18672|AT	ZNF586|52338|AT
TCGA-D1-A2G0	0.0577	0.0955	1	0.0705	0.1338	0.1514	0.9897	0.2354	0.7646	0.0386
TCGA-B5-A121	0	0.0147	1	0.3955	0.1526	0.1963	0.9958	0.2418	0.7582	0.0249
TCGA-A5-A0G1	0.2071	0.0466	1	0.1357	0.1335	0.2445	0.9748	0.074	0.926	0.055
TCGA-BK-A0CB	0.5064	0.0255	0.9883	0.2989	0.1197	0.1614	0.9819	0.2736	0.7264	0.1054
TCGA-DI-A1BU	0.2753	0.0709	1	0.2672	0.1684	0.0793	0.9772	0.4666	0.5334	0.1109
TCGA-D1-A17R	0.139	0.088	1	0.4147	0.1014	0.1661	0.9865	0.3682	0.6318	0
TCGA-FI-A2D4	0.798	0.0207	1	0.3873	0.1052	0.0451	0.9522	0.2964	0.7036	0.0606
TCGA-AP-A0LO	0.849	0.0302	1	0.4018	0.1184	0.1076	0.9261	0.0598	0.9402	0.0741
TCGA-B5-A11P	0.3649	0.1332	1	0.3091	0.2412	0.0867	0.9765	0.1846	0.8154	0.0883
TCGA-AJ-A3BG	0.2502	0.0837	1	0.3204	0.1321	0.1477	0.9909	0.1441	0.8559	0.0688
TCGA-5B-A90C	0.838	0.1859	1	0.189	0.1508	0.2454	0.9666	0.0853	0.9147	0.2672
TCGA-EO-A3B1	0.055	0.074	1	0.4024	0.2034	0.2642	0.9947	0.2025	0.7975	0.1779
TCGA-B5-A3FA	0	0.0539	0.9794	0.4051	0.127	0.0542	0.9892	0.3204	0.6796	0.1176
TCGA-D1-A1NS	0.25852	0.0477	1	0.3399	0.0954	0.2283	0.9801	0.2449	0.7551	0.0634
TCGA-AJ-A5DV	0	0.0747	0.9755	0.454	0.1294	0.205	0.9891	0.2035	0.7965	0.0657
TCGA-AJ-A5DW	0.1212	0.2011	1	0.3494	0.2881	0.2813	0.9707	0.0874	0.9126	0.1059
TCGA-KP-A3W1	0.477	0.1118	1	0.1764	0.4336	0.2174	0.9924	0.0686	0.9314	0.1962
TCGA-EY-A72D	0.263	0.1524	1	0.2164	0.2671	0.3389	0.9899	0.1568	0.8432	0.1073
TCGA-FI-A2EY	0.3836	0.1732	1	0.0704	0.2353	0.1237	0.9663	0.2292	0.7708	0.5057
TCGA-AJ-A3EL	0.3641	0.033	1	0.3793	0.0865	0.0791	0.9772	0.1867	0.8133	0.321
TCGA-EO-A2CH	0.7054	0.0626	1	0.2602	0.0208	0.1559	0.9952	0.1259	0.8741	0.061
TCGA-EO-A22S	0.6679	0.0983	1	0.2041	0.1199	0.323	0.9126	0.0372	0.9628	0.0663
TCGA-D1-A0ZZ	0.25069	0.1107	1	0.1496	0.1214	0.4064	0.9869	0.1844	0.8156	0.1556
TCGA-BS-A0UV	0.5695	0.1334	1	0.045	0.0973	0.2294	0.9875	0.0543	0.9457	0.0483
TCGA-E6-A1LZ	0.2504	0	0.9872	0.0125	0.2358	0.2632	0.978	0.1025	0.8975	0.0418
TCGA-D1-A17N	0	0.0637	1	0.4176	0.146	0.193	0.9795	0.5922	0.4078	0
TCGA-B5-A5OD	0.3637	0.0725	1	0.2148	0.2579	0.1831	0.9893	0.0881	0.9119	0.0858
TCGA-BG-A0M8	0	0.07	1	0.3163	0	0.0729	0.9845	0.1551	0.8449	0.0531
TCGA-BG-A0LW	0	0.0481	1	0.3384	0.1085	0.2053	0.9957	0.2385	0.7615	0
TCGA-EY-A214	0.5896	0.2118	1	0.1861	0.1613	0.318	0.98	0.1176	0.8824	0.1476
TCGA-BG-A0MS	0.27861	0.1144	1	0.3934	0.0846	0.2245	0.9859	0.0929	0.9071	0.1049
TCGA-D1-A1NY	0.4731	0.0717	1	0.5236	0.2438	0.1881	0.9821	0.3379	0.6621	0.0509
TCGA-DI-A1C3	0.1072	0.059	1	0.234	0.1133	0.0383	1	0.1674	0.8326	0.1052
TCGA-AX-A2HD	0.1583	0.083	1	0.5648	0.2966	0.2108	0.9904	0.0709	0.9291	0.075
TCGA-D1-A176	0	0.1105	1	0.3054	0.2098	0.181	0.9959	0.2262	0.7738	0.0235
TCGA-AJ-A3BF	0.6697	0.0976	1	0.4161	0.1875	0.3303	0.8917	0.0965	0.9035	0.0635
TCGA-BK-A0CC	0.511267	0.5978	1	0.0227	0.3111	0.2097	0.8744	0.193	0.807	0.7393
TCGA-EO-A1Y5	0.2743	0.0161	1	0.1278	0.2958	0.1278	0.9752	0.1227	0.8773	0
TCGA-EY-A1GD	0.2268	0.0532	1	0.4418	0.3056	0.2416	0.9902	0.2386	0.7614	0.0515
TCGA-DF-A2KN	0.0836	0.1317	0.9886	0.2663	0.1362	0.1941	0.9751	0.2389	0.7611	0.1098
TCGA-BG-A0VZ	0.23955	0.1917	1	0.2536	0.1146	0.2653	0.9708	0.1972	0.8028	0.1418
TCGA-AX-A1CE	0.5064	0.0655	1	0.3577	0.3228	0.1892	0.9755	0.2179	0.7821	0
TCGA-AP-A1DO	0.1256	0.1109	1	0.30069	0.1281	0.2814	0.9759	0.0377	0.9623	0.0709
TCGA-A5-A0GW	0.5966	0.0177	1	0.479	0.0761	0.1242	0.9777	0.1804	0.8196	0
TCGA-5S-A9Q8	0	0.0417	1	0.223	0.1484	0.3131	0.9851	0.088	0.912	0.1
TCGA-A5-A0GA	0	0.1255	1	0.1116	0.155	0.1539	0.9865	0.371	0.629	0.0179
TCGA-AX-A1C9	0.3073	0.0659	1	0.4912	0.1564	0.1448	0.9868	0.184	0.816	0.0559
TCGA-B5-A11R	0.1487	0.0916	1	0.2668	0.1347	0.278	0.9917	0.2385	0.7615	0.0988
TCGA-D1-A15X	0	0.0899	1	0	0.1644	0.1004	0.9819	0.2852	0.7148	0.0502
TCGA-B5-A11U	0.481	0.1079	0.8759	0.378	0.1797	0.1529	0.9866	0.149	0.851	0.025
TCGA-EY-A1GV	0.2101	0.1588	0.9899	0.0753	0.22	0.2354	0.988	0.1814	0.8186	0.2325
TCGA-B5-A3FD	0.5513	0.3763	0.9871	0.3174	0.0861	0.125	0.9859	0.0453	0.9547	0.3996
TCGA-BG-A220	0.6423	0.0387	1	0.45	0.1369	0.2272	0.9732	0.1018	0.8982	0.0191
TCGA-A5-A0R7	0.5403	0.1328	1	0.2835	0.1882	0.1035	0.9857	0.133	0.867	0.0356
TCGA-AJ-A23M	0.4679	0.057	1	0.3202	0.0304	0.2677	0.9776	0.0792	0.9208	0
TCGA-AP-A0LT	0.458	0.0705	1	0.4917	0.1711	0.144	0.9858	0.1158	0.8842	0.0474
TCGA-A5-A0GX	0	0.0683	1	0.4598	0	0.0297	0.9895	0.459	0.541	0.1345
TCGA-EY-A1GL	0	0.046	0.9976	0.3009	0.1524	0.2566	0.9915	0.1582	0.8418	0.1404
TCGA-FI-A2CY	0.3559	0.0887	0.985933	0.0353	0.1983	0.2094	0.9951	0.1319	0.8681	0.0251
TCGA-AX-A0IW	0.3454	0.0916	0.979367	0.1548	0.1583	0.1016	0.9813	0	1	0.0621
TCGA-BG-A0M2	0	0.0543	1	0.1929	0.1548	0.1551	0.9872	0.3939	0.6061	0.0274
TCGA-DF-A2KV	0.0752	0.1135	1	0.3699	0.1495	0.0526	0.9955	0.4158	0.5842	0.1782
TCGA-A5-AB3J	0	0.0919	1	0.2778	0.1822	0.3676	0.9882	0.1586	0.8414	0.2047
TCGA-BG-A0W2	0	0.0369	1	0.4097	0.0401	0.163	0.9829	0.2281	0.7719	0
TCGA-AX-A05W	0.3663	0.0725	0.9989	0.2131	0.1154	0.0412	0.9876	0.5122	0.4878	0.2578
TCGA-EY-A547	0.1104	0.1295	1	0.3096	0.1297	0.0036	0.9894	0.1382	0.8618	0.0926
TCGA-AP-A1E0	0.3744	0.0725	1	0.3647	0.2083	0.2042	0.9641	0.2543	0.7457	0.0864
TCGA-PG-A7D5	0.4312	0.0761	1	0.3762	0.2035	0.2652	0.9882	0.1489	0.8511	0.1263
TCGA-AP-A3K1	0.6167	0.0953	0.9684	0.1591	0.2755	0.2043	0.9524	0.1344	0.8656	0.183
TCGA-D1-A16J	0.1833	0.1115	1	0.5565	0.1148	0.1896	0.9953	0.2922	0.7078	0
TCGA-AX-A2H8	0	0.1227	1	0.4437	0.1764	0.2821	0.9792	0.0374	0.9626	0.1298
TCGA-D1-A1NU	0.4822	0.0453	1	0.248	0.1072	0.1558	0.9588	0.1086	0.8914	0
TCGA-AX-A1CI	0.8041	0.0403	1	0.2524	0.1576	0.2147	0.9943	0.1592	0.8408	0.0505
TCGA-PG-A914	0.4042	0.156	1	0.109	0.118	0.2974	0.9673	0.1306	0.8694	0.1029
TCGA-EY-A1GI	0.32831	0.1425	0.904	0.3897	0.0908	0.1528	0.9962	0.3195	0.6805	0.0405
TCGA-AX-A05U	0.3744	0.0744	1	0.3634	0.0901	0.1289	0.9728	0.0938	0.9062	0.1308
TCGA-AJ-A3EJ	0.4704	0.1124	0.9624	0.3358	0.1832	0.2172	0.9697	0.1566	0.8434	0.117
TCGA-BG-A18A	0.0805	0.0535	1	0.4428	0.0873	0.2108	0.9956	0.7754	0.2246	0
TCGA-D1-A15W	0	0.0845	1	0.3158	0.2117	0.2343	0.9909	0.1917	0.8083	0.1156
TCGA-BK-A26L	0.4977	0.1173	1	0.2544	0.0873	0.2971	0.9801	0.1989	0.8011	0.1122
TCGA-B5-A1MX	0.7054	0.0678	0.999422	0.1278	0.1236	0.14	0.9554	0.3681	0.6319	0.0162
TCGA-AP-A054	0.0778	0.0798	1	0.0851	0.1394	0.1107	0.982	0.063	0.937	0.0478
TCGA-EY-A5W2	0	0.0646	0.9835	0.3028	0.1327	0.0792	0.9846	0.2444	0.7556	0.0461
TCGA-EY-A1GQ	0.6031	0.1748	1	0.1743	0.1868	0.1005	0.9744	0.1575	0.8425	0.1912
TCGA-EO-A1Y8	0.1053	0.0777	1	0.1116	0.2541	0.2549	0.9793	0.1312	0.8688	0.0391
TCGA-A5-A0GE	0.6423	0.0429	0.9724	0.3618	0.2417	0.2402	0.9791	0.3111	0.6889	0
TCGA-K6-A3WQ	0.6795	0.0941	1	0.2441	0.3461	0.2384	0.9368	0.0482	0.9518	0.3883
TCGA-B5-A11W	0.2224	0.0303	1	0.3157	0.2733	0.201	0.9724	0.3188	0.6812	0.1382
TCGA-AP-A1E4	0	0.0652	1	0.3015	0.2233	0.1655	0.9954	0.0434	0.9566	0.0681
TCGA-EC-A1QX	0.20935	0.1328	1	0.1802	0.2824	0.2198	0.9841	0.1919	0.8081	0.085
TCGA-QS-A5YQ	0.0443	0.0606	1	0.3839	0.042	0.0831	0.987	0.3873	0.6127	0.1814
TCGA-B5-A0JY	0.4439	0.0762	0.99485	0.2223	0.2041	0.0915	0.9542	0.1949	0.8051	0.0256
TCGA-AJ-A3NC	0	0.0791	1	0.1905	0.1714	0.162	0.992	0.1861	0.8139	0.164
TCGA-AJ-A3NH	0.4971	0.0757	1	0.1661	0.2311	0.2065	0.9811	0.102	0.898	0.2701
TCGA-AX-A2HF	0.4333	0.0725	1	0.3683	0.1441	0.2532	0.9906	0.0911	0.9089	0.0366
TCGA-EO-A3KW	0.2382	0.1112	0.9934	0.2273	0.2083	0.3023	0.9856	0.1172	0.8828	0.106
TCGA-D1-A17D	0	0.0905	1	0.4182	0	0.1567	0.9838	0.6817	0.3183	0.0713
TCGA-AP-A0LH	0	0.0931	1	0.1802	0.0347	0.3052	0.9845	0.1442	0.8558	0
TCGA-BS-A0U8	0	0.0239	1	0.2625	0.1783	0.0474	0.964	0.1952	0.8048	0.1227
TCGA-D1-A17F	0	0	1	0.2095	0.1958	0.0089	0.9936	0.5842	0.4158	0.0345
TCGA-D1-A15Z	0	0.0502	1	0.4359	0.3071	0.1506	0.9943	0.1209	0.8791	0
TCGA-D1-A0ZU	0.2042	0.0748	1	0.3959	0.1912	0.2314	0.9964	0.1475	0.8525	0.1309
TCGA-EO-A3B0	0.5064	0.0965	1	0.2913	0.1497	0.1681	0.9658	0.1151	0.8849	0.0969
TCGA-KP-A3W4	0.6214	0.0903	0.9898	0.3254	0.3051	0.3532	0.9951	0.2353	0.7647	0.3412
TCGA-D1-A0ZN	0.23222	0.0562	1	0.4021	0.2235	0.2076	0.9926	0.167	0.833	0.098
TCGA-EY-A2OM	0.7054	0	1	0.347	0.2607	0.1115	0.9667	0.0648	0.9352	0.0167
TCGA-BG-A0MO	0	0.0169	1	0.3675	0.2361	0.0847	0.9919	0.0699	0.9301	0
TCGA-EY-A1GM	0.3603	0.0922	1	0.2425	0.1783	0.2447	0.9911	0.1173	0.8827	0.333
TCGA-D1-A16V	0.2938	0.2539	0.9496	0.3142	0.2327	0.104	0.9865	0.1482	0.8518	0.0658
TCGA-A5-A0VQ	0	0.0352	1	0.1398	0.2059	0.2532	0.9913	0.0736	0.9264	0.0709
TCGA-EO-A1Y7	0.7476	0.1648	1	0.1407	0.26	0.0934	0.9789	0.1684	0.8316	0.229
TCGA-B5-A0K9	0.7136	0.1546	0.9975	0.2244	0.1193	0.1723	0.983	0.1523	0.8477	0.107
TCGA-FI-A2D0	0.238	0.0874	1	0.2653	0.1264	0.3746	0.9754	0.2552	0.7448	0.0974
TCGA-BS-A0TC	0	0.0777	1	0.4001	0.1435	0.0966	0.9814	0.4441	0.5559	0.0718
TCGA-D1-A16D	0.23266	0.057	1	0.3202	0.0442	0.0842	0.9981	0.2956	0.7044	0.0861
TCGA-AP-A053	0.5125	0.0675	1	0.2658	0.2986	0.2029	0.9293	0.1115	0.8885	0.136
TCGA-AJ-A3OK	0.1992	0.0832	1	0.2795	0.1012	0.0851	0.9929	0.2805	0.7195	0.2507
TCGA-DF-A2KR	0	0.1392	0.9933	0.3321	0.2007	0.1608	0.991	0.1194	0.8806	0.3068
TCGA-QS-A5YR	0.2717	0.1317	1	0.3794	0.0932	0.0336	0.9843	0.5139	0.4861	0.1011
TCGA-A5-A0R8	0.2433	0	1	0.2784	0.0464	0.0957	0.9888	0.5455	0.4545	0.2302
TCGA-B5-A1MU	0.8135	0.1538	1	0.413	0.2958	0.3715	0.9646	0.1944	0.8056	0.0864
TCGA-BG-A0MC	0	0.0826	1	0.3231	0.1136	0.1766	0.9865	0.5356	0.4644	0.1078
TCGA-KP-A3W3	0.298	0.0408	0.9871	0.1292	0.1766	0.1243	0.9815	0.1551	0.8449	0.2471
TCGA-BG-A3PP	0.5543	0.0926	1	0.2505	0.2394	0.1932	0.9429	0.1591	0.8409	0.2683
TCGA-EO-A2CG	0.5739	0.0541	1	0.2843	0	0.125	0.9814	0.105	0.895	0.0195
TCGA-EO-A22U	0.5064	0.067	1	0.2286	0.0378	0.1323	0.9871	0.0446	0.9554	0.0692
TCGA-BG-A0LX	0.2852	0.0243	1	0.2557	0.1209	0.1725	0.9891	0.2469	0.7531	0.0171
TCGA-D1-A1O8	0.8681	0.0697	1	0.3974	0.1903	0.0957	0.9723	0.0577	0.9423	0.0553
TCGA-BG-A3EW	0.3752	0.1578	1	0.3087	0.2729	0.2242	0.9813	0.115	0.885	0.0913
TCGA-D1-A175	0.242	0.1184	1	0.2914	0.1897	0.367	0.9876	0.2068	0.7932	0
TCGA-B5-A3F9	0.3768	0.0557	1	0.3762	0.112	0.1509	0.9689	0.0923	0.9077	0.0431
TCGA-AJ-A8CT	0	0.1046	0.9886	0.3161	0.1518	0.2011	0.9913	0.3078	0.6922	0.1973
TCGA-D1-A167	0.4731	0.0973	1	0.3974	0.1473	0.214	0.9861	0.1173	0.8827	0.0323
TCGA-AP-A1DH	0.0943	0.0575	1	0.1625	0.0979	0.0608	0.9737	0.2954	0.7046	0.0785
TCGA-AP-A5FX	0.584	0.1662	1	0.147	0.1113	0.1738	0.9964	0.1453	0.8547	0.3357
TCGA-A5-A2K3	0	0.0592	1	0.2817	0.1787	0.0083	0.9457	0.3723	0.6277	0.1072
TCGA-AP-A1DR	0	0.0341	1	0.2632	0.0233	0.0392	0.9444	0.1751	0.8249	0
TCGA-A5-A0GN	0.204033	0.0636	1	0.1398	0.0539	0.0952	0.978	0.0883	0.9117	0.0268
TCGA-AX-A06D	0.7548	0.0407	0.9942	0.1704	0.1371	0.1101	0.9753	0.1807	0.8193	0.1729
TCGA-B5-A11O	0	0	1	0.4214	0.2222	0.0866	0.9909	0.1668	0.8332	0.0287
TCGA-AP-A05J	0.4822	0.0923	1	0.5004	0.2244	0.0227	0.9739	0	1	0.0448
TCGA-AX-A1CK	0	0.0491	1	0.1999	0	0.1786	0.9892	0.0553	0.9447	0.0482
TCGA-SJ-A6ZI	0	0.1567	0.9948	0.5128	0.1837	0.1673	0.974	0.1933	0.8067	0.1144
TCGA-A5-A0R6	0	0.0776	1	0.2752	0.1755	0.3251	0.9943	0.3329	0.6671	0.0724
TCGA-B5-A0JV	0	0.0317	1	0.4586	0.0864	0.281	0.9847	0.1374	0.8626	0
TCGA-A5-A0GI	0	0.028	1	0.3948	0.1526	0.1783	0.9857	0.1951	0.8049	0.1088
TCGA-BG-A0M3	0	0.0349	1	0.3617	0.157	0.1295	0.9966	0.1938	0.8062	0.0337
TCGA-D1-A1NX	0.3287	0.0494	1	0.3468	0.0919	0.1965	0.9729	0.1327	0.8673	0.0847
TCGA-D1-A0ZO	0.21137	0.0439	1	0.4454	0.0966	0.2583	0.9896	0.1827	0.8173	0.0319
TCGA-AJ-A2QO	0.2763	0.1056	0.9944	0.2741	0.1272	0.0392	0.988	0.226	0.774	0.0435
TCGA-AX-A3FX	0.5974	0.1654	0.9901	0.2472	0.1374	0.1004	0.9035	0.0736	0.9264	0.2622
TCGA-D1-A15V	0	0.1051	1	0.0788	0.1711	0.1751	0.9866	0.1124	0.8876	0.1199
TCGA-B5-A0K6	0.0664	0.0275	1	0.3873	0.0962	0.0469	0.9974	0.3271	0.6729	0.1146
TCGA-BG-A0M7	0	0.0334	1	0.4073	0.1339	0.1968	0.9818	0.2578	0.7422	0.0534
TCGA-A5-A2K7	0.3971	0.067	1	0.3333	0.1922	0.1682	0.9234	0.0651	0.9349	0.0727
TCGA-BK-A13C	0.0724	0.0189	1	0.4049	0.2427	0.2267	0.9962	0.2165	0.7835	0.1233
TCGA-EY-A2OQ	0.2187	0.0633	1	0.4322	0.2447	0.2051	0.994	0.2163	0.7837	0.0838
TCGA-BS-A0TD	0	0.0187	1	0.2906	0.2836	0.1916	0.9933	0.2824	0.7176	0.0623
TCGA-AJ-A3EM	0.479	0.0784	0.998267	0.4495	0.1328	0.0643	0.9695	0.0728	0.9272	0.1893
TCGA-EO-A22Y	0.3627	0.2427	1	0.2693	0.1579	0.4729	0.9743	0.2151	0.7849	0.2706
TCGA-BG-A0MQ	0.2852	0.1155	1	0.2873	0.1561	0.2621	0.9757	0.3011	0.6989	0
TCGA-BK-A56F	0.3696	0.1489	1	0.3519	0.1814	0.4049	0.9947	0.243	0.757	0.2137
TCGA-A5-A1OK	0.1985	0.0352	1	0.4476	0.0938	0.3521	0.9967	0.1392	0.8608	0.0893
TCGA-B5-A0K1	0.3391	0.056	0.9549	0.3705	0.0957	0.3155	0.9954	0.1931	0.8069	0.0922
TCGA-BK-A6W4	0.5559	0.1723	0.9849	0.3775	0.1621	0.3487	0.984	0.1634	0.8366	0.1023
TCGA-FI-A2EX	0.4439	0.0784	1	0.1802	0.4399	0.2528	0.9858	0.145	0.855	0
TCGA-AX-A2IN	0.2507	0.4173	0.957	0.4098	0.2656	0.1691	0.9762	0.0675	0.9325	0.1286
TCGA-BS-A0WQ	0.5155	0.052	1	0.2531	0.1993	0.1305	0.9891	0.0702	0.9298	0.0446
TCGA-D1-A17C	0	0.0626	1	0.4462	0.1677	0.2509	0.9893	0.503	0.497	0.1412
TCGA-BK-A6W3	0	0.0982	1	0.3745	0.1566	0.2159	0.9883	0.1243	0.8757	0.0959
TCGA-DI-A0WH	0.4845	0.0715	1	0.1559	0.2801	0.1823	0.8932	0.3629	0.6371	0.065
TCGA-D1-A0ZS	0.4341	0.066	1	0.5006	0.2214	0.1429	0.9602	0.1324	0.8676	0.0125
TCGA-DF-A2KS	0.4349	0.0955	1	0	0.0859	0.3435	0.9874	0.0691	0.9309	0.1798
TCGA-AJ-A2QL	0	0.0853	1	0.4111	0.22	0.1999	0.9767	0.2491	0.7509	0.0206
TCGA-DI-A1NO	0.7898	0.0626	1	0.025	0.1993	0.2164	0.9421	0	1	0.0647
TCGA-B5-A0K0	0	0.0391	1	0.3974	0.2417	0.3641	0.9964	0.1063	0.8937	0.1292
TCGA-AP-A0LM	0	0.099	0.9756	0.2568	0.0859	0.0554	0.9676	0.085	0.915	0.0415
TCGA-BG-A0MA	0.3238	0.0869	1	0.4211	0.1903	0.2433	0.9517	0.2114	0.7886	0.1376
TCGA-EO-A22X	0.5598	0.0936	1	0.2833	0.1096	0.1255	0.9331	0.2507	0.7493	0.1064
TCGA-B5-A1MS	0.0689	0.2055	1	0.236	0.2658	0.2992	0.9803	0.1437	0.8563	0.3533
TCGA-EY-A548	0.4218	0.0719	1	0.4019	0.1376	0.2529	0.9967	0.0904	0.9096	0.0614
TCGA-A5-A0GQ	0.25299	0.0245	1	0.3054	0.1658	0.2173	0.9932	0.2278	0.7722	0.0756
TCGA-D1-A16X	0	0.1136	1	0.4495	0	0.092	0.9836	0.5251	0.4749	0
TCGA-DF-A2KZ	0.7323	0.0374	1	0.2485	0.1695	0.0542	0.9831	0.0585	0.9415	0.1351
TCGA-AX-A0IU	0	0.0322	1	0.1802	0.0946	0.186	0.9816	0.0434	0.9566	0.0828
TCGA-BS-A0TJ	0	0.1518	1	0.239	0.1402	0.156	0.9789	0.3162	0.6838	0.0197
TCGA-EO-A3KU	0.4061	0.0589	1	0.2816	0.1485	0.3098	0.9561	0.1283	0.8717	0.2418
TCGA-BG-A0VW	0	0.1947	1	0.3054	0.1568	0.0414	0.982	0.5159	0.4841	0.3578
TCGA-A5-A0GJ	0	0	1	0.2527	0	0.1048	0.9839	0.1776	0.8224	0.0719
TCGA-B5-A11X	0.32071	0.1214	0.8844	0.0353	0.1397	0.0835	0.9842	0.1159	0.8841	0.0193
TCGA-EY-A212	0.5169	0.2452	1	0.0762	0.3726	0.3268	0.816	0.0645	0.9355	0.1355
TCGA-EY-A1GC	0.2232	0	1	0.156	0.185	0.0539	0.9375	0.0341	0.9659	0.2687
TCGA-PG-A917	0.5664	0.0737	1	0.3453	0.1109	0.1963	0.9805	0.1555	0.8445	0.0626
TCGA-A5-A0GM	0.23907	0.0328	1	0.2328	0.1136	0.1054	0.944	0.3866	0.6134	0.0767
TCGA-A5-A0GR	0.21116	0	1	0.2041	0.2353	0.1499	0.9892	0.2849	0.7151	0.2038
TCGA-BG-A0M0	0.2549	0.0463	1	0.1652	0.1841	0.2112	0.9647	0.1845	0.8155	0
TCGA-B5-A11G	0.1498	0.0213	1	0.2172	0.0804	0.0622	0.9552	0.2403	0.7597	0.0269
TCGA-D1-A177	0	0.1336	1	0.1101	0.1258	0.1614	0.9898	0.2668	0.7332	0.0288
TCGA-A5-A2K5	0.1797	0.0545	1	0.2724	0.1008	0.0085	0.9484	0.5705	0.4295	0.4708
TCGA-AJ-A3IA	0.967	0.142	0.9951	0.21	0.4452	0.2272	0.9747	0.2042	0.7958	0.2183
TCGA-EY-A210	0.2831	0.0548	1	0.3566	0.2932	0.1266	0.9872	0.0655	0.9345	0.1831
TCGA-A5-A1OH	0.3839	0.1021	1	0.1909	0.1916	0.1054	0.9647	0.1089	0.8911	0.2409
TCGA-BG-A2AD	0.5064	0.0848	1	0.3282	0.2298	0.2291	0.9557	0.1341	0.8659	0.0633
TCGA-EY-A3L3	0.6691	0.0571	0.9212	0.2539	0.2191	0.3641	0.9802	0.1111	0.8889	0.0514
TCGA-E6-A2P8	0.3672	0.2986	1	0.3448	0.207	0.3789	0.9804	0.1189	0.8811	0.0307
TCGA-BS-A0TG	0.215778	0.0227	0.9813	0.2795	0.0777	0.0913	0.9965	0.1009	0.8991	0
TCGA-D1-A0ZP	0.0652	0.129	1	0.32	0.0941	0.3091	0.9845	0.1887	0.8113	0.0801
TCGA-AX-A2H7	0.2042	0.0812	1	0.2924	0.0318	0.1665	0.9827	0.1214	0.8786	0.1452
TCGA-AX-A062	0.246967	0.1168	1	0.2267	0.3006	0.0626	0.9707	0.1585	0.8415	0
TCGA-AP-A1DQ	0.1009	0.0257	1	0.3725	0.1911	0.257	0.9982	0.0732	0.9268	0.0451
TCGA-KP-A3W0	0.0986	0.174	1	0.2877	0.1893	0.3271	0.9857	0.1252	0.8748	0.1952
TCGA-D1-A2G7	0.2852	0.0408	1	0.2722	0.3989	0.3502	0.9689	0.0265	0.9735	0.0443
TCGA-BS-A0UL	0.395	0.067	1	0.4215	0.1114	0.2143	0.9747	0.2957	0.7043	0.1137
TCGA-D1-A3DH	0.1724	0.153	1	0.3725	0.2128	0.2971	0.9715	0.1435	0.8565	0.1427
TCGA-EY-A1GE	0.28225	0.0789	1	0.2885	0.1748	0.2891	0.9871	0.2868	0.7132	0.2338
TCGA-B5-A11M	0.3744	0.054	1	0.3413	0.1164	0.3387	0.9884	0.135	0.865	0.0528
TCGA-EY-A3QX	0.5448	0.1331	0.9961	0.1492	0.2343	0.2784	0.968	0.1166	0.8834	0.09
TCGA-A5-A0GP	0.6903	0.0675	0.9496	0.4044	0.1523	0.0659	0.9786	0.3438	0.6562	0.05
TCGA-A5-A1OJ	0.238	0.089	1	0.3282	0.0816	0.1201	0.9944	0.2714	0.7286	0.0787
TCGA-BG-A221	0.6148	0.0711	1	0.2682	0.1851	0.3107	0.978	0.2786	0.7214	0.0471
TCGA-B5-A11J	0	0.0476	1	0.4942	0.1381	0.2414	0.9856	0.2692	0.7308	0.0168
TCGA-B5-A1MY	0.3744	0.074	0.9386	0.1719	0.1136	0.1857	0.9722	0.1009	0.8991	0.3492
TCGA-A5-A0VP	0.27217	0.109	1	0.264	0.1715	0.204	0.9628	0.1776	0.8224	0.1548
TCGA-BG-A0M4	0	0.0765	1	0.2453	0	0.1368	0.9919	0.423	0.577	0
TCGA-DF-A2KU	0.6495	0.0473	0.9985	0.2993	0.0939	0.0464	0.9729	0.2286	0.7714	0.0413
TCGA-FI-A2D5	0.7324	0.1368	1	0.0353	0.1677	0.2467	0.9817	0.2479	0.7521	0.0358
TCGA-B5-A0JT	0.4024	0.0161	1	0.3812	0.1008	0.2056	0.9928	0.1711	0.8289	0.1091
TCGA-FI-A2D6	0.5777	0.2611	1	0.29947	0.1821	0.1415	0.9839	0.1077	0.8923	0.0361
TCGA-B5-A0JR	0	0.1372	0.9397	0.087	0.2007	0.1877	0.9796	0.1307	0.8693	0.08
TCGA-BG-A186	0	0.0771	1	0.3113	0.1254	0.2079	0.9821	0.138	0.862	0.1925
TCGA-AP-A0L9	0.458	0.0415	0.9524	0.26601	0.1136	0.1864	0.9766	0.0602	0.9398	0.0312
TCGA-AX-A1CC	0.0539	0.0166	1	0.3665	0.2815	0.2974	0.9651	0.1348	0.8652	0.0732
TCGA-D1-A17Q	0.1703	0.1665	1	0.1677	0.097	0.1139	0.9933	0.356	0.644	0.0819
TCGA-BG-A0VX	0.6148	0.0592	1	0.3778	0.2476	0.2069	0.9925	0.2706	0.7294	0
TCGA-B5-A0K7	0	0.0433	1	0.2186	0.2634	0.1411	0.9893	0.2434	0.7566	0.0683
TCGA-D1-A162	0	0.1046	1	0.3601	0.1271	0.3179	0.9909	0.1948	0.8052	0.0603
TCGA-FI-A2F9	0.1094	0.1947	1	0.3179	0.2733	0.4154	0.9723	0.0693	0.9307	0.1044
TCGA-B5-A11Y	0	0.1391	1	0.3156	0.0859	0.1689	0.9805	0.2099	0.7901	0.0833
TCGA-EY-A1GF	0.24927	0.0756	1	0.2554	0.1915	0.3261	0.9856	0.053	0.947	0.041
TCGA-EY-A2ON	0.1798	0.2335	1	0.0738	0.2674	0.4503	0.9875	0.1333	0.8667	0.0847
TCGA-EY-A2OO	0.1884	0.1478	0.9942	0.3562	0.2712	0.2507	0.9951	0.2321	0.7679	0.3513
TCGA-FI-A2F4	0	0.1348	1	0.2867	0.1236	0.2438	0.9882	0.2502	0.7498	0.0147
TCGA-D1-A16F	0.4439	0.0774	0.9797	0.343	0.0496	0.2178	0.9924	0.3443	0.6557	0.0327
TCGA-EY-A1GT	0	0.069	1	0.1318	0.1932	0.2409	0.9832	0.1061	0.8939	0.1365
TCGA-D1-A2G5	0.2852	0.1439	1	0.31	0.2811	0.4242	0.9789	0.0835	0.9165	0.2494
TCGA-AP-A1E3	0.2642	0.1062	1	0.4242	0.3198	0.17	0.9583	0.1592	0.8408	0
TCGA-DF-A2KY	0.3142	0.1901	1	0.1724	0.0719	0.0681	0.9473	0.2129	0.7871	0.025
TCGA-AX-A3G8	0.2642	0.0687	0.9991	0.2522	0.1071	0.0069	0.9858	0.4583	0.5417	0.1654
TCGA-EY-A54A	0.5044	0.1268	0.9329	0.1486	0.1317	0.2423	0.9867	0.2321	0.7679	0.104
TCGA-FI-A2CX	0.29468	0.0534	1	0.2553	0.1583	0.2332	0.9635	0.3162	0.6838	0.0648
TCGA-EY-A1GH	0	0.0273	1	0.1802	0.094	0.2748	0.9932	0.3074	0.6926	0.0175
TCGA-E6-A1M0	0.7142	0.0674	1	0.2856	0.2025	0.1864	0.9535	0.0787	0.9213	0.0384
TCGA-A5-A0GD	0	0	1	0.4122	0.2481	0.1277	0.9923	0.302	0.698	0.0919
TCGA-A5-A0GB	0.8778	0.0798	1	0.4349	0.0816	0.0984	0.9917	0.0944	0.9056	0.0457
TCGA-FI-A2EU	0	0.2283	0.987029	0.2196	0.1684	0.2033	0.9485	0.1042	0.8958	0
TCGA-DI-A2QY	0.1786	0.0859	1	0.239	0.2518	0.0508	0.9884	0.158	0.842	0.3081
TCGA-EC-A1NJ	0.3559	0.058	1	0.3126	0.0889	0.2609	0.981	0.1992	0.8008	0.0545
TCGA-B5-A0K4	0.1256	0	1	0.4043	0	0.1075	0.9958	0.2037	0.7963	0.2763
TCGA-D1-A17A	0	0.0953	0.9906	0.2513	0.3049	0.1323	0.9931	0.3373	0.6627	0.1209
TCGA-BK-A0CA	0.8272	0.4753	1	0.0538	0.3383	0.2148	0.9087	0.2297	0.7703	0.5699
TCGA-D1-A16Y	0.2692	0.0956	1	0.3279	0.1114	0.1678	0.9748	0.3734	0.6266	0.054
TCGA-BK-A4ZD	0.6569	0.171	1	0.3437	0.2027	0.3828	0.9639	0.1197	0.8803	0.1657
TCGA-BS-A0UF	0	0.1685	1	0.4	0.1592	0.2524	0.9908	0.2246	0.7754	0.035
TCGA-AX-A3G9	0.2502	0.0674	1	0.1351	0.2044	0.0387	0.9424	0.2719	0.7281	0.0808
TCGA-AJ-A2QK	0.5994	0.1422	1	0.3184	0.3804	0.3128	0.9168	0.1004	0.8996	0.1543
TCGA-EO-A3KX	0.5504	0.107	1	0.2966	0.1606	0.1537	0.9691	0.1216	0.8784	0.0878
TCGA-BS-A0U7	0.24235	0.0185	1	0.383	0.2366	0.2936	0.9952	0.3614	0.6386	0.0838
TCGA-AX-A06B	0.0739	0.0871	1	0.3936	0.1623	0.0992	0.9843	0.012	0.988	0.0479
TCGA-AX-A3G3	0.1966	0.1593	1	0.2667	0.2575	0.1816	0.9783	0.1047	0.8953	0.2228
TCGA-KJ-A3U4	0.2458	0.1915	1	0.1111	0.1661	0.3049	0.9765	0.103	0.897	0.1249
TCGA-2E-A9G8	0.2153	0.0587	1	0.1576	0.2382	0.1501	0.99	0.2075	0.7925	0.1626
TCGA-B5-A3FB	0.5266	0.1507	1	0.4923	0.2041	0.2264	0.9933	0.1314	0.8686	0.1447
TCGA-AX-A2HH	0.7698	0.0762	1	0.1527	0.4368	0.2385	0.989	0.1057	0.8943	0.1745
TCGA-PG-A5BC	0.6054	0.1009	0.9883	0.2844	0.2247	0.1535	0.9594	0.1145	0.8855	0.2062
TCGA-AP-A0LE	0	0	1	0.1482	0.0439	0.0119	0.9889	0.1203	0.8797	0
TCGA-AX-A1CF	0.5277	0.0309	1	0.4053	0.126	0.1173	0.9823	0.065	0.935	0.0915
TCGA-AJ-A2QN	0	0.0874	0.9572	0.2804	0.2973	0.0973	0.9516	0.0641	0.9359	0
TCGA-PG-A916	0	0.1781	1	0.3734	0.1725	0.2166	0.9489	0.1472	0.8528	0.1727
TCGA-BG-A0MH	0.25825	0.0677	1	0.2695	0.1264	0.1519	0.9741	0.1432	0.8568	0.1129
TCGA-D1-A1NZ	0	0.095	1	0.2568	0.3213	0.2485	0.9763	0.0892	0.9108	0.1086
TCGA-B5-A1MV	0.418	0.0483	1	0.3809	0.1667	0.2569	0.9887	0.1136	0.8864	0.1682
TCGA-BS-A0UJ	0.1137	0.0285	1	0.1416	0.1192	0.1132	0.9963	0.4917	0.5083	0.0415
TCGA-EO-A3AS	0.1691	0.2135	0.9871	0.367	0.1161	0.289	0.996	0.2315	0.7685	0.3334
TCGA-AP-A051	0.5449	0.0525	1	0.2682	0.0654	0.2557	0.9823	0.0977	0.9023	0.061
TCGA-A5-A0GU	0.24467	0.058	1	0.3545	0.1475	0.2998	0.979	0.1521	0.8479	0.0286
TCGA-AP-A0LG	0.3559	0.0906	1	0.6339	0.1647	0.2353	0.9795	0.1066	0.8934	0.0381
TCGA-B5-A5OE	0.339	0.0648	0.9723	0.0746	0.2848	0.1899	0.9917	0.0729	0.9271	0.0962
TCGA-A5-A1OF	0.5347	0.0295	1	0.3295	0.1072	0.2012	0.9911	0.4411	0.5589	0
TCGA-BG-A0YU	0.26513	0.0812	1	0.2401	0.0572	0.1403	0.9884	0.2625	0.7375	0.049
TCGA-B5-A11L	0.25008	0	1	0.46	0.0691	0.1494	0.973	0.3407	0.6593	0.0713
TCGA-D1-A16O	0.20211	0.072	1	0.339	0.1516	0.3073	0.9944	0.0488	0.9512	0.1372
TCGA-AX-A2H2	0.3118	0.0527	1	0.0267	0.4293	0.1728	0.9633	0.0365	0.9635	0.1119
TCGA-B5-A0JS	0	0.0166	1	0.419	0.0468	0.0734	0.9704	0.2051	0.7949	0.1114
TCGA-AP-A05O	0.6283	0.0341	1	0.4031	0.2086	0.0959	0.9801	0.0467	0.9533	0.0253
TCGA-A5-A0GH	0.4731	0.0382	1	0.4773	0.2301	0.2042	0.9832	0.0622	0.9378	0.0332
TCGA-D1-A179	0.1945	0.1142	1	0.3625	0.0539	0.2044	0.5323	0.124	0.876	0.0582
TCGA-D1-A102	0.29139	0.06	1	0.331	0.1903	0.1935	0.9969	0.2017	0.7983	0.039
TCGA-AP-A0L8	0.4559	0.0161	1	0.1278	0.2131	0.2576	0.9862	0.0627	0.9373	0.153
TCGA-AP-A0LV	0.5575	0.0373	0.9582	0.4569	0.1227	0.2378	0.9937	0.1707	0.8293	0.0375
TCGA-AX-A1C4	0.28861	0.0159	1	0.2354	0.197	0.1484	0.9967	0.0746	0.9254	0
TCGA-AP-A1DM	0	0.0278	1	0.2467	0.1355	0.2635	0.9692	0.1398	0.8602	0.0744
TCGA-AX-A0IZ	0.2042	0	1	0.2321	0.1565	0.1271	0.9792	0.1013	0.8987	0.0308
TCGA-A5-A0GV	0	0.0343	1	0.1071	0.0471	0.0537	0.9828	0.0852	0.9148	0.0641
TCGA-EY-A549	0.2566	0.1216	0.9946	0.2733	0.1476	0.2914	0.979	0.1642	0.8358	0.196
TCGA-DI-A1BY	0	0	1	0.3118	0.2032	0.1005	0.9866	0.3564	0.6436	0.0739
TCGA-BG-A0MI	0.395	0.0825	1	0.3141	0.1184	0.2112	0.9968	0.185	0.815	0
TCGA-BG-A2L7	0	0.033	1	0.4567	0.0846	0.3454	0.9948	0.191	0.809	0.0547
TCGA-AX-A0J0	0.33741	0.0778	1	0.3737	0.0897	0.3229	0.9726	0.1295	0.8705	0
TCGA-D1-A16G	0	0.1	1	0.3054	0.2126	0.2342	0.982	0.0958	0.9042	0
TCGA-BG-A0MT	0	0.0914	1	0.3643	0.2133	0.1549	0.974	0.0752	0.9248	0.0455
TCGA-AJ-A3NG	0.56	0.2007	1	0.2928	0.2268	0.2206	0.9894	0.105	0.895	0.1473
TCGA-EO-A3L0	0.1509	0.128	1	0.0911	0.1511	0.1372	0.9895	0.4686	0.5314	0.071
TCGA-AJ-A3OJ	0.25516	0.114	1	0.3945	0.1175	0.1647	0.9906	0.1384	0.8616	0.128
TCGA-BK-A139	0.6968	0.0957	1	0.007	0.3302	0.2181	0.9836	0.201	0.799	0.161
TCGA-B5-A0K8	0.1146	0.0523	1	0.3177	0.2705	0.2396	0.9805	0.1126	0.8874	0.0734
TCGA-EO-A22R	0.32501	0.0824	1	0.31015	0.2481	0.0663	0.9846	0.184	0.816	0.0504
TCGA-QS-A744	0.5852	0.1233	0.9694	0.2971	0.2232	0.3013	0.9833	0.1433	0.8567	0.0917
TCGA-BS-A0V6	0.3744	0	0.9671	0.4215	0.1275	0.0974	0.9762	0.3662	0.6338	0.0369
TCGA-D1-A16S	0.2359	0.0801	0.9775	0.1227	0.0766	0.0956	0.984	0	1	0
TCGA-D1-A1O0	0.2719	0.0795	1	0.1449	0.22	0.1725	0.9358	0.1866	0.8134	0.0539
TCGA-AX-A1C7	0.4593	0.0215	1	0.3669	0.1489	0.0288	0.975	0.0887	0.9113	0.017
TCGA-D1-A3DA	0	0.1045	0.9968	0.3664	0.2263	0.2887	0.9844	0.2551	0.7449	0.1073
TCGA-D1-A1O5	0	0.021	1	0.2354	0.3916	0.1672	0.9846	0.168	0.832	0.0751
TCGA-B5-A5OC	0	0.1418	0.9323	0.2835	0.1868	0.3757	0.994	0.1424	0.8576	0.1132
TCGA-B5-A11S	0.29622	0	1	0.401	0.3216	0.2886	0.9682	0.1234	0.8766	0.0574
TCGA-B5-A0JX	0.2165	0.1054	1	0.325	0.1257	0.2825	0.989	0.1208	0.8792	0.0725
TCGA-D1-A103	0	0.0323	1	0.3149	0.0553	0.1772	0.9968	0.2398	0.7602	0.0516
TCGA-BG-A0RY	0	0.1901	1	0.2873	0.2016	0.2118	0.9957	0.1836	0.8164	0
TCGA-B5-A0KB	0.6019	0.1044	1	0.6128	0.4898	0.1502	0.9623	0.1563	0.8437	0.2824
TCGA-EO-A3AY	0.0621	0.0826	1	0.4135	0.1184	0.0038	0.9844	0.5746	0.4254	0.2435
TCGA-AX-A2HG	0.5288	0	1	0.3597	0.145	0.1145	0.986	0.4067	0.5933	0.119
TCGA-B5-A3FC	0.35082	0.0696	0.978	0.1309	0.056	0.0206	0.98	0.3198	0.6802	0.0371
TCGA-AX-A1CR	0.1766	0.0979	1	0.1357	0.1832	0.0661	0.9831	0.129	0.871	0.1039
TCGA-AX-A064	0.183378	0.1388	1	0.1416	0.3172	0.0772	0.9478	0.2714	0.7286	0.1249
TCGA-FI-A3PX	0.4692	0.1269	0.9946	0.0715	0.2778	0.358	0.9489	0.139	0.861	0.1013
TCGA-A5-A7WJ	0	0.2812	0.9812	0.1819	0.1609	0.2838	0.9926	0.0966	0.9034	0.1436
TCGA-A5-A3LO	0.6529	0.1928	1	0.3679	0.1652	0.2001	0.9783	0.0661	0.9339	0.1238
TCGA-DI-A1NN	0.0556	0.046	1	0.2204	0.1037	0.1637	1	0.1366	0.8634	0.0843
TCGA-JU-AAVI	0.4273	0.093	0.9792	0.1287	0.2146	0.2452	0.9571	0.1207	0.8793	0.1097
TCGA-B5-A11V	0.238	0.0483	1	0.2749	0.1621	0.2293	0.9826	0.0288	0.9712	0.0351
TCGA-AP-A056	0.4837	0.033	1	0.31129	0.3701	0.0277	0.9886	0.4144	0.5856	0.0591
TCGA-AP-A0LI	0.4926	0.0914	1	0.2156	0.3442	0.0928	0.9838	0.2105	0.7895	0
TCGA-AX-A0IS	0.25533	0.0452	1	0.4864	0.2415	0.2115	0.9501	0.0542	0.9458	0.025
TCGA-D1-A163	0.2743	0.1017	1	0.3852	0.2554	0.1315	0.9914	0.2634	0.7366	0.0787
TCGA-D1-A168	0.5449	0.099	1	0.0683	0	0.1372	0.9979	0.5234	0.4766	0.2446
TCGA-E6-A1LX	0	0.1003	1	0.26964	0	0.0531	0.9769	0.1149	0.8851	0
TCGA-AX-A063	0	0.1042	1	0.2354	0.242	0.1184	0.9732	0.2174	0.7826	0.177
TCGA-BG-A222	0.1431	0.3112	1	0.0319	0.1136	0.1392	0.9892	0.1694	0.8306	0.0331
TCGA-B5-A0JU	0	0.0878	0.999889	0.4936	0.1381	0.4736	0.9516	0.1253	0.8747	0.2577
TCGA-B5-A11H	0.6148	0.0762	1	0.2008	0.0926	0.1539	0.9751	0.1627	0.8373	0.1721
TCGA-AP-A05N	0.5064	0.0742	1	0.4317	0.3272	0.3503	0.9616	0	1	0
TCGA-BG-A0MK	0	0.1762	1	0.364	0.1758	0.1918	0.9984	0.3237	0.6763	0.2566
TCGA-AP-A0LJ	0	0.0082	1	0.4152	0.1728	0.0554	0.9784	0.6841	0.3159	0
TCGA-BG-A0MU	0	0.0366	1	0.3517	0.1042	0.1384	0.9862	0.1185	0.8815	0.0317
TCGA-AJ-A3TW	0.3842	0.1075	1	0.0755	0.1146	0.2459	0.9761	0.1403	0.8597	0.1914
TCGA-BG-A2AE	0.4052	0.1639	1	0.3507	0.1644	0.2584	0.9869	0.1678	0.8322	0
TCGA-D1-A17T	0	0.0701	1	0.3801	0.1583	0.1949	0.9836	0.3171	0.6829	0.2485
TCGA-AJ-A3BD	0.3121	0.1083	1	0.1812	0.1782	0.061	0.9722	0.2382	0.7618	0.4294
TCGA-BS-A0UA	0	0	1	0.3369	0.2696	0.2181	0.9977	0.1309	0.8691	0
TCGA-AJ-A8CV	0.172	0.089	0.9875	0.343	0.1818	0.1843	0.9835	0.3998	0.6002	0.1933
TCGA-D1-A3JP	0.703	0.0959	1	0.2156	0.1811	0.2768	0.9922	0.1007	0.8993	0.0935
TCGA-D1-A3DG	0.1736	0.07	1	0.2023	0.2217	0.2275	0.9933	0.1607	0.8393	0.199
TCGA-E6-A2P9	0.27042	0.1415	1	0.3005	0.1508	0.2264	0.9871	0.1376	0.8624	0.0839
TCGA-AX-A0J1	0.2815	0.0226	1	0.026	0.1344	0.1031	0.9695	0.3248	0.6752	0
TCGA-AX-A1CA	0.2601	0.0326	1	0.1831	0.1062	0.073	0.9643	0.1105	0.8895	0.1419
TCGA-BG-A18B	0	0	1	0.4409	0.0636	0.2495	0.9708	0.1564	0.8436	0.0334
TCGA-AX-A06F	0.4362	0.0356	1	0.3974	0.146	0.0606	0.989	0.1645	0.8355	0.1023
TCGA-AX-A1C5	0.4296	0.0857	1	0.449	0.2327	0.0823	0.9915	0.06	0.94	0.0451
TCGA-D1-A17M	0	0.101	1	0.413	0.0572	0.2471	0.9832	0.1472	0.8528	0.2751
TCGA-AJ-A23O	0	0.1012	1	0.1666	0.1996	0.2106	0.9863	0.0721	0.9279	0.0993
TCGA-AP-A0LN	0.1744	0.0523	1	0.4113	0.0962	0.233	0.9855	0.4614	0.5386	0.1133
TCGA-D1-A16I	0.2157	0.246	0.6731	0.0815	0	0.2544	0.9622	0.2591	0.7409	0.1755
TCGA-BK-A0C9	0.418	0.1563	1	0.4801	0.1072	0.0547	0.9872	0.3452	0.6548	0.2377
TCGA-D1-A101	0	0	1	0.3218	0.0566	0.0746	0.9926	0.2316	0.7684	0.0367
TCGA-PG-A6IB	0.1653	0.3551	1	0.2745	0.1063	0.0895	0.9713	0.1271	0.8729	0.0969
TCGA-AX-A06J	0.5449	0.06	1	0.5101	0.1072	0.182	0.9886	0.6271	0.3729	0.0643
TCGA-D1-A16Q	0	0.0248	1	0.3498	0.1125	0.1278	0.9923	0.318	0.682	0.0473
TCGA-D1-A160	0	0.0357	1	0.2212	0.1652	0.1843	0.9883	0.0858	0.9142	0.2348
TCGA-B5-A11N	0.20279	0.0807	1	0.241	0.197	0.1309	0.9793	0.0639	0.9361	0.0796
TCGA-AJ-A23N	0.5287	0.1889	0.9639	0.1998	0.3058	0.3065	0.9771	0.1486	0.8514	0.19
TCGA-AX-A3GB	0.1319	0.0593	1	0.2744	0.1019	0.11	1	0.2258	0.7742	0.1771
TCGA-D1-A17H	0	0.0378	0.9733	0.3054	0.1168	0.1333	0.993	0.3909	0.6091	0.1117
TCGA-D1-A17B	0.297	0.0535	1	0.4429	0.0962	0.1779	0.9902	0.675	0.325	0
TCGA-B5-A11E	0.4847	0.119	1	0.099	0.1983	0.1155	0.975	0.1084	0.8916	0.0349
TCGA-KP-A3VZ	0.4233	0.0851	0.9632	0.1481	0.1959	0.2261	0.9756	0.1715	0.8285	0.0521
TCGA-B5-A11Z	0	0.0925	0.9339	0.3214	0.1423	0.1844	0.994	0.1189	0.8811	0.2773
TCGA-AX-A2HC	0.8977	0.0544	1	0.36038	0.1184	0.2227	0.9884	0.1563	0.8437	0.0153
TCGA-AX-A2HJ	0.2891	0.1284	1	0.3054	0.1174	0.2332	0.9928	0.1597	0.8403	0.0423
TCGA-A5-A1OG	0.662	0.1391	1	0.2267	0.1841	0.2786	0.9315	0	1	0.1355
TCGA-BS-A0TA	0.3865	0.0586	1	0.0222	0.23	0.1814	0.9785	0.3156	0.6844	0.0964
TCGA-A5-A0GG	0.4864	0.0824	1	0.3737	0.2095	0.2137	0.9874	0.2537	0.7463	0.2343
TCGA-BK-A13B	0	0.0231	1	0.2708	0.2542	0.1607	0.9762	0.125	0.875	0.038
TCGA-D1-A174	0.1053	0.104	1	0.4983	0	0.1744	0.9947	0.3201	0.6799	0.0608
TCGA-BS-A0U5	0	0.0893	1	0.2811	0.1981	0.2414	0.9647	0.08	0.92	0.0157
TCGA-B5-A1N2	0.5843	0.0751	0.9797	0.192	0.3147	0.4545	0.9709	0.0554	0.9446	0.1704
TCGA-BS-A0UM	0	0.0736	1	0.3858	0.0923	0.2586	0.9692	0.2165	0.7835	0
TCGA-A5-A0R9	0.2198	0.0315	1	0.3421	0.1323	0.0566	0.984	0.0775	0.9225	0.044
TCGA-B5-A3S1	0.6774	0.1297	1	0.2189	0.212	0.3222	0.9822	0.1273	0.8727	0.307
TCGA-EO-A3AU	0.3038	0.0707	1	0.443	0.1406	0.2246	0.9688	0.0976	0.9024	0.1029
TCGA-D1-A16N	0.6589	0.1678	0.9137	0.3761	0.081	0.0752	0.9887	0.1429	0.8571	0.034
TCGA-AX-A2HK	0.6371	0.0456	1	0.3376	0.2686	0.3924	0.9375	0.103	0.897	0.1185
TCGA-B5-A3FH	0.28589	0.2091	0.9756	0.275	0.1864	0.1524	0.989	0.4077	0.5923	0.1068
TCGA-E6-A8L9	0.4351	0.1126	1	0.2828	0.0878	0.1244	0.9771	0.0882	0.9118	0.1713
TCGA-B5-A1MZ	0	0.0592	1	0.2691	0.3071	0.2303	0.8653	0.0136	0.9864	0.0333
TCGA-B5-A0K3	0.3222	0.2103	1	0.2008	0.1652	0.2755	0.9671	0.1025	0.8975	0.0886
TCGA-A5-A0G2	0.3391	0	1	0.2354	0.0987	0.1198	0.983	0.1672	0.8328	0.1349
TCGA-AP-A1DV	0	0.0438	1	0.0064	0.1405	0.097	0.9609	0.2773	0.7227	0.0631
TCGA-AP-A059	0.30297	0.0479	1	0.2204	0.1783	0.0745	0.969	0.0721	0.9279	0.0167
TCGA-AX-A2IO	0.5896	0.0582	0.9819	0.114	0.0534	0.1556	0.984	0.0407	0.9593	0.0704
TCGA-EY-A1GW	0.2747	0.2101	1	0.1695	0.2193	0.0333	0.9759	0.0554	0.9446	0.047
TCGA-EY-A1H0	0.7988	0.018	1	0.3154	0.0307	0.1462	0.9795	0.2149	0.7851	0.0331
TCGA-AP-A1DK	0.21707	0.0471	1	0.3454	0.371	0.039	0.9804	0.1638	0.8362	0
TCGA-DI-A2QU	0.3978	0	0.8411	0.2278	0.1323	0.1741	0.9428	0.0502	0.9498	0.2583
TCGA-AX-A05Z	0	0.0357	1	0.2721	0.1184	0.2765	0.9839	0.2229	0.7771	0.0556
TCGA-AJ-A2QM	0.4708	0.2418	1	0.4991	0.3069	0.2841	0.9789	0.0867	0.9133	0.1442
TCGA-AJ-A3EK	0.5859	0.1748	1	0.3425	0.1095	0.2497	0.9729	0.118	0.882	0.112
TCGA-FI-A2EW	0.1703	0.0471	1	0.01	0.2697	0.1638	0.9749	0.3026	0.6974	0.0518
TCGA-AP-A1E1	0.1119	0.1105	1	0.4394	0.2229	0.4239	0.9833	0.1753	0.8247	0.0317
TCGA-EY-A2OP	0.3302	0.0887	0.9895	0.5616	0.2559	0.3023	0.968	0.1144	0.8856	0.0165
TCGA-B5-A1MW	0.4761	0.0962	0.9468	0.1636	0.1919	0.3067	0.9709	0.1982	0.8018	0.1409
TCGA-BG-A0M9	0.418	0.1527	1	0.4001	0.247	0.0942	0.9956	0.3242	0.6758	0.1153
TCGA-AX-A2H5	0.291	0.0421	1	0	0.0647	0.5366	0.9475	0.0293	0.9707	0.0653
TCGA-BG-A0YV	0.3306	0.0821	1	0.2668	0.2884	0.1849	0.9659	0.1952	0.8048	0.0936
TCGA-B5-A11F	0.6423	0.0296	1	0.4243	0.1519	0.1734	0.9935	0.2842	0.7158	0.0441
TCGA-AP-A05H	0.5323	0	1	0.4349	0	0.0248	0.9948	0.2343	0.7657	0
TCGA-B5-A0JN	0.4601	0.1138	1	0.1173	0.1921	0.3048	0.986	0.2694	0.7306	0.1095
TCGA-EC-A24G	0.2642	0.07	1	0.3841	0.0831	0.1773	0.9727	0.2492	0.7508	0.0447
TCGA-A5-A0G3	0.3155	0.0556	0.9916	0.315	0	0.1921	0.9753	0	1	0.0984
TCGA-D1-A16E	0.3473	0.0673	1	0.4552	0.1605	0.2001	0.9926	0.356	0.644	0.0279
TCGA-D1-A1O7	0	0.1462	1	0.2937	0.0926	0.0878	0.986	0.3972	0.6028	0.0443
TCGA-A5-A3LP	0.1253	0.2507	0.9786	0.2466	0.33	0.166	0.9714	0.1276	0.8724	0.1065
TCGA-D1-A16B	0.7293	0.0367	1	0.4347	0.1099	0.1982	0.991	0.1606	0.8394	0.0868
TCGA-EY-A1GP	0.4314	0.0785	1	0.186	0.1328	0.2661	0.9886	0.104	0.896	0.1923
TCGA-AX-A2H4	0.626	0.1647	1	0.058	0.1637	0.2185	0.9728	0.078	0.922	0.1855
TCGA-A5-A0G9	0	0.0593	1	0.3319	0.2455	0.1619	0.9976	0.3462	0.6538	0.084
TCGA-D1-A0ZQ	0.21133	0.0788	1	0.2844	0.1364	0.2297	0.9722	0.1084	0.8916	0.1076
TCGA-BG-A187	0	0.1183	1	0.4212	0.0727	0.2203	0.9982	0.3897	0.6103	0.0953
TCGA-AP-A1DP	0.220975	0.0336	1	0.058	0.1657	0.1141	0.9235	0.3414	0.6586	0.0325
TCGA-B5-A0K2	0.229744	0.0339	1	0.3945	0.2321	0.0259	0.9895	0.3253	0.6747	0
TCGA-PG-A915	0.2952	0.1029	1	0.1492	0.0859	0.2096	0.9889	0.1135	0.8865	0.22
TCGA-AJ-A3QS	0.1043	0.1437	1	0.174	0.2541	0.3518	0.9857	0.1902	0.8098	0.1868
TCGA-AX-A05S	0.213978	0.1153	1	0.3242	0.1872	0.2146	1	0.2061	0.7939	0.0599
TCGA-BS-A0T9	0.7683	0.0447	1	0.2527	0.3853	0.1952	0.9901	0.1818	0.8182	0
TCGA-AX-A06H	0.2239	0.0348	1	0.2653	0.1271	0.0507	0.8893	0.2881	0.7119	0.104
TCGA-AX-A05Y	0.3419	0.068	1	0.5236	0.1677	0.061	0.9815	0.2198	0.7802	0
TCGA-A5-A2K4	0.421	0.1782	1	0.2066	0.1922	0.4111	0.9921	0.2669	0.7331	0.1985
TCGA-D1-A17L	0	0.0522	1	0.3115	0.1697	0.1513	0.9767	0.2525	0.7475	0.1401
TCGA-AP-A0LP	0	0.1017	1	0.3477	0.1216	0.2332	0.9634	0.3908	0.6092	0.0622
TCGA-FI-A2D2	0.2101	0.0842	1	0.3054	0.2301	0.2655	0.9798	0.0384	0.9616	0.251
TCGA-EY-A4KR	0.6169	0.084	1	0.1648	0.232	0.2989	0.987	0.0675	0.9325	0.0593
TCGA-AX-A1C8	0.1302	0.0452	1	0.2498	0.2631	0.2345	0.9836	0.2006	0.7994	0.0998
TCGA-EY-A1G8	0.2642	0.0895	1	0.1416	0.0746	0.1027	0.9722	0.2158	0.7842	0
TCGA-D1-A17U	0.4948	0.0509	0.9747	0.4153	0.0996	0.2336	0.9885	0.2468	0.7532	0.0623
TCGA-EY-A1GO	0.6031	0.073	1	0.2444	0.2761	0.1008	0.9903	0.1678	0.8322	0.077
TCGA-BS-A0TE	0.8998	0.0706	1	0.22209	0	0.263	0.952	0.1297	0.8703	0
TCGA-D1-A161	0	0.012	1	0.3181	0.1036	0.2025	0.9877	0.2488	0.7512	0.0625
TCGA-QF-A5YT	0.1259	0.0203	1	0.3804	0.1497	0.0703	0.9856	0.1046	0.8954	0.0517
TCGA-A5-A2K2	0.4685	0.1914	1	0.0689	0.1711	0.3817	0.995	0.255	0.745	0.1243
TCGA-AP-A0LS	0	0.1304	1	0.4342	0.146	0.1514	0.9648	0.1937	0.8063	0.0105
TCGA-QF-A5YS	0.0249	0.0634	1	0.4191	0.0772	0.1681	0.9872	0.2986	0.7014	0.3528
TCGA-AX-A1CJ	0	0	1	0.2744	0.1293	0.1382	0.985	0.3709	0.6291	0.096
TCGA-EY-A1GS	0.29937	0	1	0.0155	0.4031	0.2779	0.9915	0.0469	0.9531	0.4276
TCGA-B5-A0JZ	0.1174	0.0592	1	0.0948	0.0846	0.0952	0.9851	0.389	0.611	0.0353
TCGA-AP-A052	0.3262	0.1518	1	0.4751	0	0.1603	0.9707	0.0363	0.9637	0
TCGA-EY-A1GK	0	0.1151	1	0.2895	0.1332	0.1295	0.9864	0.4725	0.5275	0.0642
TCGA-A5-A7WK	0.3272	0.1171	0.9766	0.335	0.2716	0.2912	0.9616	0.1318	0.8682	0.2173
TCGA-D1-A169	0	0.0752	1	0.3247	0.2491	0.2653	0.9816	0.3597	0.6403	0.0508
TCGA-SJ-A6ZJ	0.4387	0.0448	1	0.3821	0.113	0.0994	0.9853	0.3267	0.6733	0.1353
TCGA-AX-A1CP	0.2478	0.0939	1	0.2001	0.533	0.2271	0.9953	0.0509	0.9491	0.1108
TCGA-AP-A05P	0.3559	0.0158	1	0.3672	0.1821	0.1077	0.9891	0.1246	0.8754	0.0372
TCGA-B5-A11I	0.242	0.0958	1	0.1313	0.1903	0.2598	0.9941	0.1265	0.8735	0.048
TCGA-AX-A2HA	0.6019	0.0886	1	0.1682	0.1772	0.0662	0.9302	0.1785	0.8215	0.0785
TCGA-AJ-A3BK	0	0.0496	1	0.6077	0.158	0.1016	0.9982	0.5533	0.4467	0.0573
TCGA-AX-A060	0.23496	0.0488	0.99994	0.26474	0	0	0.9918	0.1294	0.8706	0
TCGA-D1-A2G6	0.8707	0.0781	0.9906	0.2186	0.2217	0.1433	0.9919	0.1143	0.8857	0.0424
TCGA-A5-A0VO	0.8434	0.04	1	0.2899	0.2216	0.2254	0.9974	0.1887	0.8113	0.0809
TCGA-AP-A05D	0.2743	0.0382	1	0.5688	0.4583	0.0235	0.9982	0.2631	0.7369	0
TCGA-EY-A1GR	0.148	0.0913	1	0.319	0.1853	0.0914	0.9604	0.0714	0.9286	0.3156
TCGA-A5-A0G5	0.4043	0	1	0.0305	0.2529	0.1982	0.9886	0.5881	0.4119	0.0755
TCGA-D1-A17K	0.6591	0.1054	1	0.3193	0.2222	0.1664	0.9635	0	1	0
TCGA-AX-A3G1	0.2011	0.0656	1	0.2845	0.301	0.2598	0.9689	0.0815	0.9185	0.2214
TCGA-AJ-A3I9	0.7763	0.102	0.9814	0.3153	0.2256	0.1057	0.9927	0.0694	0.9306	0.038
TCGA-B5-A1MR	0.30226	0.1849	1	0.1802	0.2253	0.1191	0.8917	0.5005	0.4995	0
TCGA-BG-A18C	0.7441	0.0154	1	0.2712	0.1767	0.1486	0.9687	0.0328	0.9672	0.0225
TCGA-AX-A1CN	0.3559	0.0803	0.998086	0.317	0.2316	0.2966	0.9804	0.1155	0.8845	0
TCGA-FI-A3PV	0.263	0.0915	0.9793	0.2922	0.1476	0.3804	0.9793	0.2108	0.7892	0.3105
TCGA-AJ-A3NE	0.4387	0.0709	0.9816	0.4355	0.1935	0.1942	0.9853	0.1166	0.8834	0.0945
TCGA-BG-A0MG	0.2461	0.0543	1	0.4586	0.146	0.2939	0.9841	0.1455	0.8545	0
TCGA-BS-A0U9	0.5355	0.0748	1	0.248	0.0572	0.2839	0.9735	0.0279	0.9721	0.1283
TCGA-AX-A05T	0.327867	0.0111	1	0.3637	0	0.2662	0.9905	0.2922	0.7078	0.0876
TCGA-BG-A0VV	0	0.118	1	0.3854	0.1605	0.1451	0.9976	0.25	0.75	0.051
TCGA-BG-A0M6	0.3098	0.1627	0.8844	0.1973	0.3607	0.3445	0.9668	0.1912	0.8088	0.1578
TCGA-D1-A0ZV	0	0.0209	1	0.3792	0.0555	0.1421	1	0.2182	0.7818	0.0251
TCGA-EY-A1GX	0	0.0937	0.999463	0.1422	0.143	0.249	0.9719	0.3333	0.6667	0.6229
TCGA-EO-A22T	0	0.1132	1	0.317	0.1371	0.2589	0.9837	0.1613	0.8387	0
TCGA-FI-A2F8	0.2101	0.1206	1	0.2919	0.2897	0.1693	0.9797	0.0874	0.9126	0
TCGA-EY-A1GU	0.297	0.0957	1	0.2247	0.3064	0.4551	0.986	0.1246	0.8754	0.044
TCGA-DI-A2QT	0.2148	0.178	0.9784	0.2237	0.2974	0.3191	0.9924	0.19	0.81	0.3808
TCGA-AJ-A3OL	0.3174	0.0651	1	0.2155	0.2062	0.2252	0.9839	0.2275	0.7725	0.0635
TCGA-AJ-A6NU	0.2041	0.1542	1	0.2501	0.3369	0.3473	0.9898	0.1558	0.8442	0.1657
TCGA-AJ-A3NF	0.2129	0.0785	1	0.23	0.1909	0.2594	0.9962	0.1598	0.8402	0.1162
TCGA-BG-A0VT	0	0.0373	1	0.3404	0.0345	0.0289	0.9914	0.0805	0.9195	0.0388
TCGA-AP-A0LD	0.4648	0.0243	1	0.2904	0.164	0.0244	0.9748	0.1203	0.8797	0.0977
TCGA-EY-A215	0.5801	0.0642	1	0.1613	0.0864	0.1959	0.9819	0.158	0.842	0.0855
TCGA-D1-A3JQ	0.2913	0.1047	1	0.3299	0.211	0.3305	0.9851	0.2382	0.7618	0.1856
TCGA-EO-A3AV	0.1341	0.0851	0.997	0.336	0.1884	0.1998	0.9508	0.18	0.82	0.0711
TCGA-EY-A1G7	0.6423	0.0679	1	0.0327	0.2956	0.2002	0.9895	0.1197	0.8803	0
TCGA-BG-A0W1	0	0.0848	0.9628	0.3303	0.1114	0.1745	0.9832	0.0467	0.9533	0.1016

## Sheet: AD
id	FBXL19|36205|AD	TRO|89255|AD	LONP1|46921|AD	FDPS|8075|AD	PARD3|11215|AD	TTC1|74407|AD	NMRAL1|33740|AD	IRF3|51027|AD	TMUB2|41795|AD	RPL14|64220|AD	TSEN15|9204|AD	ZNF576|50221|AD	SRSF2|43667|AD	MAN2A2|32514|AD	DCUN1D5|18486|AD	PIDD|13766|AD	LIG1|50689|AD	DNMT1|47474|AD
TCGA-D1-A2G0	0.3337	1	1	0.0975	0.1849	0.933	0.812	0.9878	0.9867	0.1436	1	0.9721	0.9063	0.9536	0	0.7432	0.0098	0.1332
TCGA-B5-A121	0.6128	0.882	1	0.1372	0.173	0.8909	0.2779	1	1	0.0424	0.9615	1	0.8515	1	0.0608	0.608	0.0861	0.1484
TCGA-A5-A0G1	0.6642	1	1	0.15325	0.2273	0.8393	0.3399	1	0.9685	0.0617	0.8488	1	0.8	1	0.1008	0.666	0.1216	0.2364
TCGA-BK-A0CB	0.6011	0.7319	1	0.1456	0.2119	0.904	0.199	1	0.9668	0.0696	0.699	0.8973	0.9631	0.8804	0.0414	0.6486	0.1642	0.0641
TCGA-DI-A1BU	0.5979	0.7716	1	0.3303	0.3769	0.853	0.22	0.9504	1	0.051	0.9597	1	0.9367	0.9712	0.0156	0.689	0.2191	0.1193
TCGA-D1-A17R	0.7742	0.897	1	0.1607	0.1813	0.8777	0.1935	0.9286	1	0.12	0.9531	0.938967	0.9315	0.9815	0	0.6382	0.0326	0.1185
TCGA-FI-A2D4	0.4633	1	1	0.2697	0.3028	0.7461	0.1764	0.4978	0.9372	0.0939	0.9207	1	0.6018	0.9247	0.0082	0.7005	0.0213	0.0497
TCGA-AP-A0LO	0.6224	1	1	0.1658	0.3855	0.9151	0.3322	1	1	0.0969	0.9639	1	0.9708	0.8599	0.097	0.8933	0.061	0.0802
TCGA-B5-A11P	0.392	1	1	0.1282	0.2975	0.8304	0.6236	1	1	0.0544	0.8949	1	0.9231	1	0.0463	0.5587	0.173	0.0823
TCGA-AJ-A3BG	0.6592	1	1	0.2181	0.1867	0.8837	0.4071	0.8717	1	0.085	0.9631	0.9215	0.9153	0.9803	0.0264	0.8744	0.029	0.0883
TCGA-5B-A90C	0.5028	0.538	1	0.2286	0.1869	0.864	0.6861	0.969	1	0.0794	0.9386	0.9258	0.9152	0.9841	0.0184	0.568	0.0909	0.1514
TCGA-EO-A3B1	0.8593	0.724	1	0.2186	0.2293	0.9369	0.8282	0.8958	1	0.0233	0.9789	0.9556	0.9031	1	0.0939	0.7715	0.0938	0.1181
TCGA-B5-A3FA	0.5514	0.5838	0.9851	0.2793	0.2264	0.8964	0.4251	1	1	0.0533	0.9728	0.975	0.9471	0.9678	0.0388	0.7845	0.0657	0.0916
TCGA-D1-A1NS	0.4507	1	1	0.1308	0.3668	0.9074	0.2692	0.9407	1	0.0738	0.9169	0.8697	0.8598	1	0.0101	0.6798	0.1008	0.1224
TCGA-AJ-A5DV	0.646	1	1	0.2284	0.3583	0.8892	0.309	0.9758	1	0.0331	0.9322	1	0.8338	1	0.0566	0.7169	0.0834	0.1513
TCGA-AJ-A5DW	0.6345	0.72	1	0.2056	0.1637	0.8883	0.7816	0.9557	0.9931	0.111	0.9268	1	0.9184	0.9838	0.0453	0.6618	0.1642	0.1402
TCGA-KP-A3W1	0.7182	0.786	1	0.1101	0.1079	0.8672	0.6036	0.8456	1	0.0862	0.8891	0.9206	0.9183	0.9483	0.0555	0.61	0.1713	0.179
TCGA-EY-A72D	0.6355	1	1	0.3964	0.2144	0.8669	0.4162	1	0.9746	0.0271	0.9479	0.985	0.9556	0.9887	0.0448	0.6338	0.1185	0.1085
TCGA-FI-A2EY	1	0.5756	1	0.22385	0.5384	1	0.5364	1	1	0.1807	1	0.96008	0.8765	0.9016	0.0463	0.689	0.3799	0.1066
TCGA-AJ-A3EL	0.4058	1	1	0.3558	0.339	0.9423	0.4287	0.9714	0.9791	0.0623	0.955	0.9057	0.783	1	0.027	0.7664	0.1552	0.1031
TCGA-EO-A2CH	0.7599	0.3991	1	0.1224	0	0.8612	0.4363	1	0.953	0.0155	0.9474	1	0.9246	0.9495	0.0352	0.619	0.1024	0.1185
TCGA-EO-A22S	0.4518	0.7055	1	0.1417	0.2735	1	0.4526	1	1	0.1032	0.8722	1	0.8214	0.9696	0	0.7152	0.0908	0.1407
TCGA-D1-A0ZZ	0.4749	1	1	0.1683	0.3527	1	0.471	1	0.9923	0.0104	0.94	0.8652	0.8485	0.929	0.0074	0.3299	0.137	0.1137
TCGA-BS-A0UV	0.628	0.5858	1	0.1994	0.1461	0.6831	0.1158	0.9513	1	0.0795	0.9343	1	0.8472	1	0.1313	0.6413	0.0778	0.1147
TCGA-E6-A1LZ	0.4749	0.6352	1	0.1194	0.1185	0.9074	0.3098	1	1	0.0272	1	1	0.7368	1	0	0.8159	0.2809	0.1639
TCGA-D1-A17N	0.3453	0.646	0.995633	0.1725	0.3609	0.773657	0.2064	1	1	0.0795	1	0.855567	0.8993	1	0.0278167	0.5902	0.0675	0.2056
TCGA-B5-A5OD	0.6146	0.474	1	0.1946	0.28	0.918	0.6755	0.9609	1	0.0352	0.9517	0.9426	0.9385	0.8432	0.0284	0.7231	0.1313	0.0778
TCGA-BG-A0M8	0.3453	0.8236	1	0.16656	0.32	1	0.3203	1	1	0.0795	0.96037	1	1	1	0.0517625	0.6632	0.2007	0.1396
TCGA-BG-A0LW	0.5333	0.4701	1	0.1252	0.402	0.8672	0.2996	1	1	0.0404	1	1	0.9254	1	0	0.1676	0.1585	0.1584
TCGA-EY-A214	0.848	0.778	1	0.182	0.1813	0.8868	0.1477	0.9092	1	0.0795	0.8342	1	0.9428	1	0.0769	0.7869	0.0143	0.1417
TCGA-BG-A0MS	0.7251	1	1	0.2874	0.3433	0.7967	0.5148	1	1	0.0524	0.9411	1	0.9242	0.9596	0.0258	0.5676	0.0657	0.1335
TCGA-D1-A1NY	0.7456	1	1	0.237	0.2043	1	0.3255	1	1	0.0241	1	1	0.9351	0.941	0.0578	0.5824	0.0439	0.1042
TCGA-DI-A1C3	0.6904	0.5137	1	0.190389	0.21042	0.8713	0.4222	1	1	0.073	1	1	0.7395	0.941675	0.109017	0.7109	0.4052	0.1
TCGA-AX-A2HD	0.5202	0.8599	1	0.2459	0.2949	0.9536	0.3982	1	1	0.0733	0.8579	0.8717	0.8814	0.9462	0.0371	0.7303	0.1334	0.1115
TCGA-D1-A176	0.6989	1	1	0.2318	0.0947	0.7691	0.6311	1	0.9818	0.0585	0.9289	0.9196	0.9732	1	0.1044	0.6967	0.1466	0.1392
TCGA-AJ-A3BF	0.5921	0.7192	1	0.1447	0.2126	0.868	0.5444	0.9752	0.996	0.1346	0.8901	0.908	0.949	0.9744	0	0.5587	0.12	0.0768
TCGA-BK-A0CC	0.6388	1	0.997222	0.3133	0.255	0.906875	0.397744	0.9589	1	0.1472	1	0.923475	0.819729	1	0.02	0.711511	1	0.191789
TCGA-EO-A1Y5	0.7251	0.3241	1	0.2792	0.23805	0.8045	0.46	0.8515	1	0.081	1	1	0.8235	1	0.0749	0.5517	0.104	0.1356
TCGA-EY-A1GD	0.7183	0.5126	1	0.1535	0.0556	0.86586	0.4869	0.8796	1	0	0.9549	1	0.8305	1	0.0526	0.1558	0.0342	0.0893
TCGA-DF-A2KN	0.5808	1	1	0.1894	0.3121	0.8846	0.3891	0.9739	1	0.0409	0.951	0.9098	0.9414	0.9832	0	0.6701	0.1082	0.1142
TCGA-BG-A0VZ	0.5134	1	1	0.15757	0.25443	0.8981	0.3895	0.9227	1	0.039	1	1	0.9032	0.8911	0.1627	0.5517	0.0873	0.0788
TCGA-AX-A1CE	0.5134	0.7816	1	0.1038	0.2291	0.879425	0.162	1	1	0.1258	0.9169	0.5746	1	1	0.1587	0.6798	0.2164	0.173
TCGA-AP-A1DO	0.2404	0.80931	1	0.1237	0.173	0.8393	0.091	1	1	0.0378	0.9046	1	0.9878	1	0.1394	0.7471	0.103	0.1449
TCGA-A5-A0GW	0.5783	1	1	0.14714	0.3704	0.9272	0.1225	1	0.9599	0.1375	1	0.7897	0.8148	0.929	0.0921	0.8024	0.0516	0.098
TCGA-5S-A9Q8	0.725	1	1	0.1826	0.22261	0.9355	0.6165	0.8729	1	0.0407	1	1	0.9086	1	0.0188	0.7599	0.1897	0.1208
TCGA-A5-A0GA	0.3683	1	1	0.1637	0.2291	0.9006	0.1423	0.9279	1	0.1147	0.9274	0.8073	0.9104	1	0.0343	0.5796	0.028	0.0767
TCGA-AX-A1C9	0.5371	0.5533	1	0.1365	0	1	0.4528	1	0.9427	0.1615	1	0.6696	1	1	0.044	0.619	0.1966	0.166
TCGA-B5-A11R	0.5654	1	1	0.1808	0.3081	0.8731	0.5389	0.8297	0.9859	0.0412	0.984	0.9431	0.9253	1	0.0628	0.6551	0.032	0.1387
TCGA-D1-A15X	0.6128	1	1	0.0722	0.2457	0.9151	0.6241	1	1	0.0915	1	0.8641	0.8993	0.9736	0.1008	0.6784	0.0363	0.0685
TCGA-B5-A11U	0.6915	0.7801	1	0.24	0.086	0.903478	0.6918	1	0.9763	0.0404	0.7826	0.7206	0.7778	0.9515	0	0.8159	0.1157	0.2056
TCGA-EY-A1GV	0.5587	1	1	0.17252	0.4848	0.8856	0.6334	1	1	0.0211	0.935163	0.8237	1	1	0.0515444	0.69083	0.173	0.1461
TCGA-B5-A3FD	0.554	0.4222	1	0.1087	0.2322	0.9048	0.5631	0.9435	0.9879	0.0998	0.8497	0.8607	0.8994	0.9614	0.0308	0.703	0.2044	0.0988
TCGA-BG-A220	0.48	0.5388	1	0.2323	0.2073	0.7822	0.6857	1	1	0.0646	0.9258	1	0.876	1	0.0979	0.66711	0.1205	0.1356
TCGA-A5-A0R7	0.5973	0.8629	1	0.14937	0.27368	0.89935	0.234	0.8049	1	0	0.92794	1	0.873789	1	0.0174	0.7303	0.1289	0.1424
TCGA-AJ-A23M	0.9238	0.6391	1	0.2287	0.1961	0.870112	0.4608	0.7601	0.9814	0.0571	0.9679	1	0.837	0.9632	0.0206	0.8379	0.1801	0.0811
TCGA-AP-A0LT	0.5269	0.5261	1	0.1905	0	0.8372	0.2702	1	1	0.0993	0.883	1	0.8352	1	0.0608	0.7011	0.0304	0.173
TCGA-A5-A0GX	0.59996	0.6144	1	0.15389	0.1905	0.8191	0.1479	1	1	0.1648	1	1	0.9351	1	0.0385286	0.6798	0.1015	0.163
TCGA-EY-A1GL	0.5671	1	1	0.1126	0.2322	0.8492	0.31	0.9374	1	0.0427	1	0.9674	0.9392	1	0.0432	0.7791	0.1762	0.1377
TCGA-FI-A2CY	0.4716	0.7397	1	0.3079	0.3803	0.8928	0.2371	1	1	0.0963	0.9421	1	0.899	0.9027	0.0062	0.487	0.1585	0.1511
TCGA-AX-A0IW	0.5845	0.7179	1	0.2704	0.086	0.8304	0.301	1	1	0.04	1	0.8158	0.9201	1	0.0113	0.7005	0.0268	0.1623
TCGA-BG-A0M2	0.5333	0.3347	1	0.14142	0.2246	0.9216	0.4392	1	1	0.1366	1	1	0.9206	0.970522	0	0.8904	0.0759	0.1132
TCGA-DF-A2KV	0.612	0.7946	1	0.2097	0.0916	0.8665	0.3744	1	1	0.0337	1	1	0.9251	1	0.1143	0.6118	0.1253	0.0855
TCGA-A5-AB3J	0.7267	0.841	1	0.2088	0.1849	0.8441	0.6546	1	1	0.0964	0.9104	0.8135	0.9409	1	0.0953	0.7267	0.2867	0.0879
TCGA-BG-A0W2	0.628	0.5024	1	0.1584	0.25622	1	0.2948	1	1	0.0504	0.8905	1	0.8855	1	0.2139	0.4444	0.1564	0.061
TCGA-AX-A05W	0.2885	1	1	0.1333	0.25054	0.6592	0.0605	0.8934	1	0.0677	1	1	0.9526	1	0.2166	0.7888	0.0603	0.1341
TCGA-EY-A547	0.615629	1	1	0.169144	0.1416	0.8862	0.3013	0.7133	1	0.0282	0.8563	1	0.945957	1	0.0319	0.7266	0.0293	0.066
TCGA-AP-A1E0	0.4972	0.7371	1	0.237	0.0997	1	0.5524	1	1	0.0646	0.9504	1	1	1	0.0382	0.5731	0.064	0.1132
TCGA-PG-A7D5	0.5343	0.7253	1	0.2715	0.2858	0.9325	0.7841	0.9801	1	0.0359	0.9215	0.8524	0.9111	0.9762	0.0395	0.6474	0.1289	0.1023
TCGA-AP-A3K1	0.9288	0.6045	1	0.1567	0.2139	1	0.2328	0.9575	1	0.1187	0.8586	1	0.912	0.9051	0.009	0.7729	0.4524	0.1637
TCGA-D1-A16J	0.4041	1	1	0.1878	0.2457	0.89955	0.4267	1	1	0	0.9169	1	0.9188	1	0.03738	0.6128	0.073	0.1493
TCGA-AX-A2H8	0.736	0.7825	1	0.1015	0.15	0.88009	0.3085	1	1	0.1002	0.897	0.8895	0.9251	1	0.0446	0.6632	0.154	0.0757
TCGA-D1-A1NU	0.628	0.6583	1	0.3193	0.2043	0.9074	0	0.893	1	0.0444	0.9504	1	0.9148	1	0.0573	0.7081	0.2037	0.1368
TCGA-AX-A1CI	0.853	1	1	0.16865	0.23459	0.567214	0.4111	1	1	0.0483	1	0.965178	0.939971	1	0.0542333	0.608	0.3745	0.054
TCGA-PG-A914	0.5876	0.496	1	0.2247	0.2587	0.8985	0.7073	0.9865	0.993	0.0822	0.9384	0.9163	0.9272	0.9554	0.025	0.767	0.4231	0.1674
TCGA-EY-A1GI	0.4248	1	1	0.2159	0.2388	0.9177	0.1881	1	1	0.0131	0.843	0.96439	0.75	1	0.1627	0.66179	0.2164	0.2227
TCGA-AX-A05U	0.7742	1	1	0.2676	0.4611	0.94	0.2699	1	1	0.0058	0.933	1	0.9324	1	0.063	0.4961	0.0747	0.0835
TCGA-AJ-A3EJ	0.6838	0.5209	1	0.4047	0.2283	0.913	0.5874	0.8098	1	0.0554	0.9673	0.8779	0.9411	1	0.0502	0.6655	0.0755	0.1271
TCGA-BG-A18A	0.62372	0.8617	1	0.3002	0.2735	0.8727	0.4748	0.9031	1	0.0674	1	0.6478	0.9515	0.9	0.0476556	0.6057	0.0194	0.0898
TCGA-D1-A15W	0.4577	1	1	0.17022	0.3028	0.94	0.2553	1	1	0.0145	0.8182	0.8638	0.8302	1	0.1507	0.5587	0.1871	0.2516
TCGA-BK-A26L	0.6081	0.7195	1	0.2755	0.377	0.9463	0.2518	1	1	0.0765	0.9014	0.879	0.9147	1	0.0306	0.5161	0.1115	0.0644
TCGA-B5-A1MX	0.6128	1	1	0.14978	0.2917	0.8981	0.2449	0.9306	1	0.0481	1	0.9482	0.9612	1	0.0128	0.5638	0.0838	0.1541
TCGA-AP-A054	0.5587	0.3692	1	0.3117	0.1905	0.9592	0.336	0.9018	1	0.0487	0.9794	0.7757	0.9433	1	0.0084	0.738	0.0648	0.1163
TCGA-EY-A5W2	0.4978	0.461	1	0.1896	0.331	0.8834	0.4149	1	1	0.0278	0.8652	0.9732	0.9493	1	0.1057	0.6812	0.0941	0.1259
TCGA-EY-A1GQ	0.7251	1	1	0.1949	0.2388	0.7293	0.1294	1	1	0.0559	0.8315	1	1	1	0	0.5963	0.1238	0.2897
TCGA-EO-A1Y8	0.8176	0.3007	1	0.3471	0.23279	0.9074	0.4592	0.7709	1	0.0818	0.8229	1	0.8077	0.945	0.0642	0.8238	0.4094	0.1828
TCGA-A5-A0GE	0.5783	0.8379	1	0.1452	0.2043	0.8928	0.1791	1	1	0.0249	0.897	0.8473	0.8276	1	0.1044	0.617	0.0664	0.0165
TCGA-K6-A3WQ	0.6781	0.4597	1	0.4524	0.1948	0.913	0.867	1	1	0.0542	0.8895	1	0.9109	0.8013	0.0643	0.8062	0.3472	0.1033
TCGA-B5-A11W	0.5845	1	1	0.178011	0.1265	0.949	0.3372	1	1	0.0174	0.9028	1	0.7887	0.8675	0	0.4462	0.1434	0.0545
TCGA-AP-A1E4	0.6128	0.8089	1	0.2716	0.3609	1	0.7403	1	1	0.0535	0.7979	1	0.7926	0.9197	0.1272	0.5517	0.1333	0.1584
TCGA-EC-A1QX	0.5269	0.5071	1	0.14937	0.1784	0.9216	0.1444	1	1	0.0304	0.9104	1	0.8175	0.9551	0.0823	0.5517	0.1658	0.0788
TCGA-QS-A5YQ	0.422	1	1	0.1949	0.2538	0.8614	0.5684	1	0.9795	0.0099	0.9556	0.899	0.8703	1	0.087	0.6443	0.1405	0.1467
TCGA-B5-A0JY	0.4507	1	1	0.2202	0.2246	0.8246	0	0.911	0.9786	0.047	0.8869	0.9024	0.9412	0.9109	0.0383	0.5898	0.0772	0.1396
TCGA-AJ-A3NC	0.5444	1	1	0.205	0.1884	0.8457	0.7687	0.9778	1	0.0393	0.9004	1	0.8857	0.9838	0.1055	0.8028	0.2005	0.0795
TCGA-AJ-A3NH	0.5505	0.5366	1	0.2421	0.2375	0.8788	0.4344	0.9244	1	0.1506	0.9691	0.9273	0.9229	1	0.0605	0.8004	0.1093	0.1451
TCGA-AX-A2HF	0.6511	0.613	1	0.1097	0.255	0.8868	0.2283	0.8836	0.9495	0.0414	0.8053	0.7973	0.823	0.9534	0.0551	0.8602	0.1882	0.0984
TCGA-EO-A3KW	0.5489	0.5266	1	0.2415	0.3121	0.9004	0.4428	1	0.9881	0.1324	0.9867	0.9623	0.9437	0.962	0.0713	0.647	0.2284	0.0997
TCGA-D1-A17D	0.63237	1	1	0.1584	0.307	0.822756	0.0797	1	1	0.0524	0.699	1	0.9038	1	0.0209625	0.7317	0.0478	0.0849
TCGA-AP-A0LH	0.3876	0.84053	1	0.1415	0.2609	1	0.1195	1	1	0.0678	0.861	1	0.8696	0.98918	0.0151	0.4628	0.2007	0.2006
TCGA-BS-A0U8	0.5134	1	1	0.16648	0.24753	0.83895	0.0874	1	1	0.0404	0.8905	1	1	0.9	0.027	0.6632	0.1629	0.1073
TCGA-D1-A17F	0.7834	1	1	0.15326	0.18319	1	0.3859	1	1	0.0092	0.942671	0.96378	0.9351	1	0	0.7236	0.2836	0.1115
TCGA-D1-A15Z	0.5119	1	0.777	0.1667	0.2793	0.8612	0.2384	1	1	0.0299	0.8342	0.8902	0.898	1	0.0569	0.721	0.045	0.1257
TCGA-D1-A0ZU	0.5134	0.9109	1	0.317	0.1678	0.949	0.3066	1	0.982	0.0591	0.899	0.9104	0.6707	0.8721	0.1394	0.5517	0.087	0.0807
TCGA-EO-A3B0	0.5916	0.8512	1	0.2028	0.1485	0.9534	0.4926	1	1	0.0607	0.9706	0.9698	0.8735	1	0.0706	0.749	0.018	0.1144
TCGA-KP-A3W4	0.6858	0.6098	1	0.3241	0.3339	0.9169	0.3987	0.9853	1	0.0327	0.9464	0.9679	0.8376	0.8764	0.0279	0.8606	0.1357	0.0997
TCGA-D1-A0ZN	0.4916	0.8487	1	0.1193	0.24887	0.7706	0.4507	1	1	0.0612	0.8905	1	0.9383	1	0.0211	0.8752	0.1238	0.173
TCGA-EY-A2OM	0.655	1	1	0.1277	0.1185	1	0.5237	0.9086	0.9811	0.194	0.9356	1	0.8826	1	0.0064	0.689	0.0518	0.1858
TCGA-BG-A0MO	0.2968	0.86639	1	0.3985	0.3609	0.9681	0.0484	1	1	0.0211	0.8315	1	0.9102	0.99704	0.0237	0.8552	0.1015	0.086
TCGA-EY-A1GM	0.7251	0.5493	1	0.0994	0.1584	0.8981	0.776	0.9275	0.923	0.0252	0.8025	0.907	0.9074	1	0.0314	0.689	0.1951	0.1053
TCGA-D1-A16V	0.3176	1	1	0.1661	0.2388	0.9363	0.2939	1	1	0.1172	0.897	0.8605	0.7761	0.8911	0	0.6701	0.1367	0.1755
TCGA-A5-A0VQ	0.6784	1	1	0.15408	0.2388	0.8151	0.4902	1	1	0.1434	1	1	0.9296	0.8308	0.04	0.614	0.2839	0.2388
TCGA-EO-A1Y7	0.4978	1	1	0.1066	0.0731	0.9013	0.1282	0.6922	1	0.0679	0.8692	0.958	0.8218	0.9724	0.0678	0.7565	0.1076	0.1099
TCGA-B5-A0K9	0.5965	0.6756	1	0.1494	0.1329	0.8986	0.4586	0.9754	1	0.0361	0.9851	0.9239	0.9131	1	0.0361	0.7978	0.0534	0.0916
TCGA-FI-A2D0	0.5333	0.7591	1	0.2752	0.4516	0.9081	0.6168	0.9447	0.9819	0.0497	0.9457	1	0.898	0.9396	0.1111	0.628	0.0459	0.096
TCGA-BS-A0TC	0.48	1	1	0.246	0.2006	0.8474	0.6332	1	1	0.0387	1	1	0.973	1	0.0551	0.6393	0.0165	0.0828
TCGA-D1-A16D	0.7036	0.6445	1	0.118	0.2949	0.8304	0.4758	0.7571	1	0.0205	0.9439	1	0.8276	1	0	0.7111	0.0372	0.0971
TCGA-AP-A053	0.5905	0.7496	1	0.3416	0.2388	0.9709	0.377	1	1	0.0082	0.8394	0.9286	0.9458	0.8514	0.0093	0.6486	0.1188	0.109
TCGA-AJ-A3OK	0.4796	0.7052	1	0.13887	0.4343	0.9595	0.2018	1	1	0.0222	1	1	0.9235	1	0.05041	0.7531	0.2137	0.0668
TCGA-DF-A2KR	0.6239	0.6581	1	0.2815	0.2322	0.8238	0.4011	0.9203	1	0.0396	0.9673	0.954	0.8439	0.9706	0.0184	0.7834	0.2265	0.1109
TCGA-QS-A5YR	0.4796	0.5922	1	0.1316	0.4757	0.778	0.7804	0.9675	1	0.0306	1	0.9216	0.9426	0.98428	0.0463	0.6818	0.0569	0.1009
TCGA-A5-A0R8	0.56132	1	1	0.15901	0.2714	0.8304	0.3038	1	1	0.0738	0.96322	1	0.8485	1	0	0.4462	0.0913	0.1053
TCGA-B5-A1MU	0.629	0.8459	1	0.271	0.5685	0.8981	0.453	1	1	0.0544	0.9207	1	0.8855	0.8743	0.0263	0.8159	0.0478	0.1248
TCGA-BG-A0MC	0.62783	1	1	0.2123	0.1905	0.77035	0.29929	1	1	0.0922	1	0.987714	1	1	0.018425	0.6632	0.1115	0.0603
TCGA-KP-A3W3	0.5648	0.4317	1	0.1763	0.3769	0.8955	0.2126	0.8816	1	0.0473	0.9568	1	0.6593	0.8544	0.0237	0.698	0.1436	0.0898
TCGA-BG-A3PP	0.5719	0.4629	1	0.3392	0.1808	0.9036	0.4737	0.8709	0.9328	0.0477	0.9547	0.8322	0.9486	1	0.0371	0.7678	0.087	0.1198
TCGA-EO-A2CG	0.6784	0.179	1	0.17419	0.5182	1	0.2382	1	0.9484	0.0339	0.8394	0.8872	0.8677	1	0.0551	0.7869	0.1606	0.1221
TCGA-EO-A22U	0.6106	0.4976	1	0.1313	0.3369	0.9094	0.4316	0.959	1	0.0871	0.9685	0.879	0.8698	1	0.029	0.689	0.1485	0.1139
TCGA-BG-A0LX	0.5587	0.6405	1	0.2883	0.1185	0.8727	0.86	0.9282	1	0.073	0.9242	0.7521	0.9261	1	0.02	0.6486	0.1785	0.0694
TCGA-D1-A1O8	0.7036	0.7988	1	0.2251	0.1356	0.6879	0.3697	1	1	0.1289	0.7615	1	0.9383	1	0	0.8024	0.1704	0.0947
TCGA-BG-A3EW	0.6023	1	1	0.3203	0.2035	0.8831	0.5982	0.9861	1	0.0819	0.9681	0.938	0.941	0.9553	0.0491	0.7235	0.0462	0.0978
TCGA-D1-A175	0.5017	0.6371	0.9688	0.177	0.3497	0.8393	0.4692	1	1	0.1137	0.8452	1	0.8826	1	0.2437	0.4628	0.2254	0.1033
TCGA-B5-A3F9	0.6263	0.6907	1	0.1316	0.1198	0.8896	0.4799	1	1	0.0874	0.8945	1	0.9046	1	0.0391	0.7737	0.0937	0.1357
TCGA-AJ-A8CT	0.6855	1	1	0.1134	0.1759	0.8511	0.6751	1	1	0.0581	1	1	0.9706	0.9416	0.0205	0.8271	0.3348	0.0916
TCGA-D1-A167	0.6266	0.769	1	0.1946	0.1185	0.8256	0.5073	1	1	0.0534	0.8938	0.8273	0.8855	1	0.0352	0.7111	0.0553	0.1265
TCGA-AP-A1DH	0.3114	1	1	0.15847	0.2074	0.83095	0.1629	1	1	0.1011	1	0.7923	0.8062	1	0.01852	0.5488	0.066	0.1372
TCGA-AP-A5FX	0.6186	0.2563	0.8089	0.1891	0.5051	0.8073	0.2256	0.9189	1	0.0623	0.967	0.96121	0.7722	0.9215	0.0948	0.7893	0.4519	0.0703
TCGA-A5-A2K3	0.6269	1	1	0.1103	0.25146	0.9355	0.2312	0.8872	1	0.0514	1	0.877	1	1	0.0138	0.7008	0.037	0.0866
TCGA-AP-A1DR	0.7093	1	1	0.049	0.2006	0.7041	0.5206	1	1	0.0504	0.9623	1	0.9733	0.929	0.0374	0.2513	0.0234	0.0799
TCGA-A5-A0GN	0.4532	1	1	0.16041	0.23466	0.663	0.290267	0.9525	1	0.0241	1	1	0.902	1	0.33725	0.7471	0.2866	0.1185
TCGA-AX-A06D	0.5134	1	1	0.13766	0.21151	0.94905	0.3008	1	1	0.017	1	0.94382	0.6154	1	0.0706667	0.7073	0.1843	0.1294
TCGA-B5-A11O	0.4248	0.8695	1	0.16173	0.6871	0.8825	0.4367	1	1	0.0162	0.8905	0.8641	0.8205	1	0.0564	0.689	0.0623	0.0656
TCGA-AP-A05J	0.631367	0.641	1	0.2907	0.32	0.87455	0.2428	1	1	0.0778	0.9127	1	0.9123	0.8514	0.0191	0.7782	0.028	0.1801
TCGA-AX-A1CK	0.2737	1	1	0.15911	0.23478	0.8579	0.2424	0.9328	1	0.0939	1	0.9538	1	1	0.10612	0.6302	0.3868	0.0887
TCGA-SJ-A6ZI	0.583	1	1	0.2759	0.1927	0.869	0.6259	0.9597	1	0.0978	0.9665	0.9216	0.92	0.9462	0	0.8471	0.1664	0.1132
TCGA-A5-A0R6	0.4849	0.7107	1	0.1414	0.3972	0.8304	0.1514	0.9321	1	0.1147	1	0.9393	0.9562	1	0.0107	0.6465	0.0391	0.1163
TCGA-B5-A0JV	0.2087	0.5896	1	0.1082	0.4848	0.8586	0.5109	1	0.9797	0.0314	0.9654	1	0.9231	1	0.1345	0.7562	0.1472	0.1341
TCGA-A5-A0GI	0.4532	0.8012	1	0.1711	0.2119	0.9592	0.118	1	1	0.0898	1	0.8885	1	1	0.1186	0.6328	0.1115	0.0556
TCGA-BG-A0M3	0.392	1	1	0.1921	0.1053	0.94	0.553	0.9451	1	0.0269	1	1	0.918	0.9	0	0.7005	0.1585	0.0248
TCGA-D1-A1NX	0.6532	0.5566	1	0.2017	0.32	0.8205	0.536	0.7725	1	0.0511	1	1	0.9153	0.9329	0.0155	0.7471	0.1891	0.1265
TCGA-D1-A0ZO	0.6592	0.7846	1	0.0929	0.2388	0.9216	0.1071	0.9244	1	0.0166	0.9	1	0.9045	1	0.0096	0.5555	0.089	0.1748
TCGA-AJ-A2QO	0.6887	0.7092	1	0.2184	0.3261	0.9141	0.5556	0.8409	1	0.0315	0.9758	0.9616	0.8995	1	0.0508	0.7301	0.0193	0.156
TCGA-AX-A3FX	0.6583	0.7754	1	0.1943	0.253	1	0.37	1	0.97	0.1314	0.7957	0.8964	0.9357	0.9699	0	0.7269	0.3276	0.0643
TCGA-D1-A15V	0.7018	0.5982	1	0.3575	0.1533	1	0.5035	0.9559	0.9788	0.0795	0.8394	0.9301	0.7883	0.9269	0.0101	0.6486	0.0826	0.0788
TCGA-B5-A0K6	0.6486	1	1	0.2787	0.21432	0.952633	0.2254	1	1	0.0481	1	1	0.9558	1	0.0210714	0.572	0.0686	0.0666
TCGA-BG-A0M7	0.48	1	1	0.1905	0.15	0.6879	0.5193	1	0.9826	0.0179	1	1	0.898	1	0.1147	0.7347	0.0268	0.1327
TCGA-A5-A2K7	0.4957	0.6551	1	0.1949	0.2033	0.8774	0.5977	1	1	0.0604	1	1	0.9535	0.9257	0.0427	0.6232	0.0391	0.0705
TCGA-BK-A13C	0.8406	1	1	0.1404	0.3855	0.8802	0.2659	0.7538	1	0.0231	0.9148	0.8697	0.8889	0.8467	0.0101	0.4577	0.0262	0.1654
TCGA-EY-A2OQ	0.5332	0.7429	1	0.3153	0.1788	0.9059	0.9161	1	1	0.034	0.9443	0.931	0.9242	1	0.042	0.8045	0.0746	0.069
TCGA-BS-A0TD	0.5396	1	1	0.16989	0.1905	0.9272	0.2152	1	0.9572	0.0705	1	1	0.9815	1	0.0886	0.5875	0.0646	0.0737
TCGA-AJ-A3EM	0.7057	1	1	0.1932	0.2344	0.9327	0.3823	0.3986	0.9794	0.0629	0.9137	0.8807	0.8255	0.9614	0.0326	0.8792	0.1007	0.1366
TCGA-EO-A22Y	0.5169	0.8547	1	0.3092	0.2168	0.8519	0.2854	1	0.9721	0.0734	0.9212	1	0.9285	0.9682	0.1259	0.6551	0.0889	0.1577
TCGA-BG-A0MQ	0.4972	1	1	0.1347	0.25655	0.9434	0.2521	1	0.9634	0.1053	0.8571	1	0.9537	0.9396	0.0298	0.5638	0.0728	0.1324
TCGA-BK-A56F	0.6142	0.8747	1	0.194	0.3121	0.9659	0.2809	0.9872	1	0.0304	1	0.9194	0.8813	0.9425	0.0586	0.8466	0.3771	0.1027
TCGA-A5-A1OK	0.3724	0.7302	1	0.1969	0.4063	0.595	0.3082	1	1	0.046	0.9384	1	0.8387	1	0.0434	0.674	0.0375	0.1318
TCGA-B5-A0K1	0.5616	0.6833	1	0.2531	0.2735	0.9216	0.2138	1	1	0.037	0.9421	1	0.9007	1	0.0166	0.6701	0.032	0.0887
TCGA-BK-A6W4	0.5498	0.9492	1	0.1948	0.3395	0.873	0.3126	1	1	0.0182	0.9212	0.9394	0.9351	1	0.0224	0.6729	0.2208	0.1079
TCGA-FI-A2EX	0.7599	0.7523	1	0.165	0.1831	0.8868	0.3677	1	1	0.1153	0.9631	1	0.8649	0.8451	0.0526	0.7111	0.1374	0.049
TCGA-AX-A2IN	0.6147	0.8608	1	0.2142	0.1112	0.9053	0.4454	1	1	0.0651	0.9397	0.805	0.932	0.8594	0.0799	0.7393	0.1374	0.0752
TCGA-BS-A0WQ	0.3453	1	1	0.14996	0.24024	0.7461	0.0803	1	1	0.0646	0.8465	1	0.7328	0.9076	0.0804	0.6047	0.1278	0.0603
TCGA-D1-A17C	0.4248	0.8908	1	0.1458	0.4848	0.85495	0.1543	1	1	0.0145	0.9028	0.96965	0.9215	1	0.0378111	0.6243	0.063	0.2022
TCGA-BK-A6W3	0.5603	1	1	0.2234	0.2106	0.9115	0.366	0.9868	1	0.0867	0.9677	0.9702	0.9679	0.9878	0.0262	0.6615	0.1278	0.1069
TCGA-DI-A0WH	0.689	0.5018	1	0.16786	0.25981	0.8868	0.3122	1	1	0.0795	0.908	1	0.9067	1	0.1219	0.6409	0.0913	0.1424
TCGA-D1-A0ZS	0.6205	1	1	0.278	0.3519	0.6879	0.3665	1	1	0.0646	0.883	1	0.8276	1	0.0463	0.6607	0.0113	0.1011
TCGA-DF-A2KS	0.6873	1	1	0.1893	0.2237	0.8727	0.1462	0.904	1	0.0898	0.901	0.9298	0.8276	0.9364	0.0608	0.4248	0.1652	0.1826
TCGA-AJ-A2QL	0.7111	1	1	0.2134	0.2388	0.88473	0.3129	1	1	0.0414	0.897	0.953167	0.8649	1	0.1464	0.6637	0.1338	0.2934
TCGA-DI-A1NO	0.7493	0.3317	1	0.2067	0.22999	0.9151	0.1641	0.9476	0.9629	0.2567	0.8803	1	0.7959	0.9364	0.0332	0.5752	0.3333	0.173
TCGA-B5-A0K0	0.7493	0.8605	1	0.1789	0.1356	0.8546	0.4954	1	1	0	0.9356	1	0.8684	1	0.027	0.8471	0.263	0.166
TCGA-AP-A0LM	0.55181	0.8526	1	0.14409	0.20588	1	0.2588	1	1	0.037	1	0.96168	0.6809	0.963588	0.1627	0.619	0.1719	0.1461
TCGA-BG-A0MA	0.7193	0.6572	1	0.1949	0.3855	0.83307	0.3615	1	1	0.0196	1	0.8587	0.7934	0.9329	0.0588	0.7373	0.1382	0.0718
TCGA-EO-A22X	0.4713	1	1	0.2288	0.264	0.8977	0.3468	0.8772	1	0.0696	0.9595	0.7928	0.9194	0.9732	0.087	0.684	0.0473	0.0909
TCGA-B5-A1MS	0.5902	0.4216	1	0.2289	0.3148	0.8713	0.6605	0.9827	0.992	0.0561	0.9317	0.8569	0.9402	0.9623	0.0506	0.7231	0.5651	0.1293
TCGA-EY-A548	0.5156	0.6716	1	0.1395	0.4137	0.9368	0.4233	1	1	0.02	0.8953	0.9642	0.8231	1	0.1321	0.7529	0.2977	0.1287
TCGA-A5-A0GQ	0.1585	1	1	0.1563	0.1461	0.8868	0.0553	1	0.9671	0.0114	1	1	0.9412	0.8911	0.2446	0.5963	0.0884	0.2949
TCGA-D1-A16X	0.5427	0.839	1	0.2099	0.3084	0.90598	0.0876	1	1	0.0922	1	1	0.9398	1	0.0316222	0.4845	0.0402	0.1216
TCGA-DF-A2KZ	0.5665	0.8215	1	0.2002	0.21961	0.8934	0.4576	1	1	0.0574	1	1	0.9456	1	0.0752	0.6625	0.0254	0.1168
TCGA-AX-A0IU	0.655	0.8757	1	0.165	0.3433	1	0.4684	1	0.9858	0.0357	1	1	0.8889	0.8957	0.0795	0.642	0.0963	0.0835
TCGA-BS-A0TJ	0.448	1	1	0.1145	0.1533	0.6879	0.4011	1	1	0.0444	0.897	0.9201	0.9502	1	0	0.5005	0.0721	0.1227
TCGA-EO-A3KU	0.7198	0.8071	1	0.368	0.3267	0.8749	0.6532	1	0.9791	0.1316	0.9605	0.9438	0.8798	0.9473	0.0237	0.8351	0.0632	0.0957
TCGA-BG-A0VW	0.643178	0.6367	1	0.15123	0.19923	0.554733	0.1486	1	1	0.0517	0.931071	0.976638	0.8101	0.8514	0.0617	0.9118	0.1115	0.0823
TCGA-A5-A0GJ	0.3876	1	1	0.14412	0.24472	0.549558	0.1343	1	1	0.0728	0.946178	0.949933	1	1	0.0173667	0.7869	0.0735	0.1611
TCGA-B5-A11X	0.5134	1	1	0.1654	0.2246	0.8304	0.4363	0.8593	1	0.0414	0.8949	1	0.858	0.9653	0.0282	0.5566	0.0304	0.1167
TCGA-EY-A212	0.5642	0.8188	1	0.2766	0.2273	0.7461	0.4243	0.825	1	0.1129	0.9127	0.8522	0.8943	0.938	0.0449	0.7347	0.2446	0.063
TCGA-EY-A1GC	0.5517	0.5627	1	0.1933	0.2305	0.8727	0.5786	0.9376	1	0.0444	0.8646	0.9279	0.8921	1	0.0593	0.7303	0.0772	0.07
TCGA-PG-A917	0.5823	0.7474	1	0.2317	0.4305	0.8396	0.5599	1	1	0.0648	0.9461	0.8866	0.8938	1	0.0981	0.7845	0.209	0.1291
TCGA-A5-A0GM	0.6915	1	1	0.16291	0.22446	0.6621	0.32385	1	1	0.0567	1	1	1	1	0.027	1	0.1398	0.0815
TCGA-A5-A0GR	0.6128	0.5608	1	0.11809	0.22328	0.864933	0.294233	1	1	0.044	1	1	0.878	0.8514	0.0608	0.7059	0.2203	0.2388
TCGA-BG-A0M0	0.4678	1	1	0.1474	0.24153	0.7967	0.3437	1	1	0.1319	0.933	1	0.8855	1	0.1111	0.7169	0.0497	0.194
TCGA-B5-A11G	0.661489	1	1	0.16521	0.222713	0.551934	0.2682	1	1	0.096	0.971943	1	1	1	0	0.7137	0.1262	0.1584
TCGA-D1-A177	0.6128	1	1	0.1881	0.2609	0.9074	0.2385	1	1	0.0517	0.933	1	0.9456	1	0	0.5614	0.1323	0.1378
TCGA-A5-A2K5	0.623044	1	1	0.1471	0.2167	0.9226	0.2555	0.869	1	0.0925	1	1	0.7615	1	0	0.7733	0.0289	0.096
TCGA-AJ-A3IA	0.66	0.5499	0.9859	0.2725	0.2087	0.9005	0.4468	0.8607	1	0.1219	0.9815	0.9402	0.9556	0.9532	0.008	0.5821	0.1796	0.1051
TCGA-EY-A210	0.437	0.6764	1	0.3429	0.317	0.9148	0.8774	1	1	0.0842	0.9643	0.8323	0.8935	0.8953	0.0561	0.7576	0.087	0.1223
TCGA-A5-A1OH	0.7645	0.6849	1	0.2695	0.3841	0.9133	0.4433	0.9613	0.9694	0.0597	0.958	0.9262	0.843	0.9729	0.0367	0.8452	0.2854	0.1154
TCGA-BG-A2AD	0.5616	0.8078	1	0.1409	0.4251	0.7656	0.2952	0.5555	0.9873	0.0939	0.9725	1	0.9558	0.9672	0.0561	0.5191	0.0483	0.1784
TCGA-EY-A3L3	0.7096	0.6608	1	0.4304	0.1904	0.9245	0.7934	0.9715	0.9956	0.0236	0.9553	0.9573	0.8978	0.9502	0.0582	0.6551	0.1644	0.0621
TCGA-E6-A2P8	0.5475	1	1	0.1064	0.3282	0.8748	0.6337	0.8441	0.9732	0.0481	0.9235	0.9122	0.9073	0.9352	0.0724	0.7044	0.1054	0.1177
TCGA-BS-A0TG	0.7036	0.474	1	0.16308	0.19172	0.749067	0.3707	1	1	0.0765	0.9264	1	1	1	0.0769	0.64743	0.1472	0.1265
TCGA-D1-A0ZP	0.5562	0.7753	1	0.3716	0.3497	0.932	0.2884	0.9278	1	0.0848	0.9531	1	0.9408	0.9711	0.0074	0.6328	0.0833	0.1159
TCGA-AX-A2H7	1	1	1	0.161611	0.20365	0.922375	0.0765	1	1	0.0695	0.8394	1	0.8889	1	0.0237	0.5806	0.4921	0.1324
TCGA-AX-A062	0.58006	1	1	0.15052	0.24436	0.7967	0.31365	1	1	0.047	1	1	1	0.982783	0.0608	0.2169	0.1063	0.1623
TCGA-AP-A1DQ	0.8542	0.4538	1	0.2454	0.3433	0.932	0.4821	1	0.9154	0.0629	0.9439	0.893	0.9453	0.9396	0.0443	0.70298	0.0393	0.0957
TCGA-KP-A3W0	0.5487	0.6002	1	0.2486	0.1326	0.8381	0.5194	0.9531	0.9798	0.0328	0.939	1	0.9388	1	0.1026	0.6375	0.3418	0.1442
TCGA-D1-A2G7	0.7632	0.6489	1	0.3582	0.24368	0.7967	0.6207	1	1	0.0206	0.9753	0.9256	0.4828	1	0	0.5083	0.4141	0.1282
TCGA-BS-A0UL	0.7437	0.8863	1	0.0603	0.0788	0.9074	0.5179	1	1	0.0979	0.8646	1	0.9383	1	0.0495	0.5806	0.0987	0.1132
TCGA-D1-A3DH	0.9102	0.5968	1	0.267	0.1313	0.8906	0.5914	0.9485	1	0.0617	0.9868	0.8651	0.8397	0.9591	0.0586	0.7838	0.1121	0.0728
TCGA-EY-A1GE	0.5255	0.3446	1	0.17403	0.2609	0.7232	0.2135	1	0.9837	0.0851	0.8646	1	0.9383	1	0	0.5566	0.1292	0.1356
TCGA-B5-A11M	0.6303	0.8762	1	0.1115	0.3052	0.6755	0.4752	0.9545	1	0.028	1	0.8917	0.8936	1	0.0258	0.7347	0.2635	0.0963
TCGA-EY-A3QX	0.5916	1	1	0.3926	0.2663	0.8955	0.5651	0.9484	0.9776	0.1101	0.9745	0.9472	0.8522	0.9172	0.0655	0.7329	0.3218	0.1268
TCGA-A5-A0GP	0.3672	1	1	0.1704	0.1424	0.9592	0.1758	0.9378	1	0.0528	0.9148	1	0.9751	1	0.0707	0.6834	0.0314	0.132
TCGA-A5-A1OJ	0.6128	1	1	0.0866	0.2516	0.904514	0.0965	1	1	0.0646	1	0.5998	0.9351	0.9329	0.0463	0.8471	0.139	0.0835
TCGA-BG-A221	0.549	1	1	0.1342	0.152	1	0.1478	0.7475	1	0.0818	0.9555	0.9162	0.8485	0.9643	0.1176	0.655	0.1658	0.0449
TCGA-B5-A11J	0.6224	0.6304	1	0.2206	0.255	0.8231	0.2475	1	1	0.0425	0.8927	0.9169	0.8727	0.9	0.0707	0.721	0.0341	0.1461
TCGA-B5-A1MY	0.6038	0.8514	1	0.2928	0.6288	1	0.9128	1	1	0.0872	0.808	0.8841	0.8462	0.9515	0	0.5963	0.1072	0.0907
TCGA-A5-A0VP	0.6128	1	1	0.1396	0.4848	0.8304	0.1651	1	0.9571	0.0751	0.7862	1	0.9624	0.8804	0.0237	0.7961	0.1961	0.1134
TCGA-BG-A0M4	0.7251	0.64	1	0.1971	0.3326	1	0.3476	1	0.9866	0.0269	1	1	0.9789	1	0.1723	0.674	0.0772	0.1185
TCGA-DF-A2KU	0.4151	1	1	0.241	0.2322	0.8056	0.4146	1	1	0.039	0.8652	1	0.8933	1	0	0.7898	0.1645	0.1119
TCGA-FI-A2D5	0.642	1	1	0.2101	0.2874	0.7822	0.3994	0.8875	1	0.0233	1	1	0.8905	1	0.1811	0.8441	0.0217	0.1008
TCGA-B5-A0JT	0.5875	0.8586	1	0.2126	0.2466	0.903	0.5228	1	1	0.0162	0.9707	1	0.9206	1	0.023	0.7347	0.1787	0.1607
TCGA-FI-A2D6	0.6224	0.81552	1	0.1824	0.4242	0.8868	0.4145	1	0.9657	0.0617	0.9631	1	0.9091	0.9329	0.0325	0.6996	0.0795	0.1046
TCGA-B5-A0JR	0.6606	0.813	1	0.2685	0.2743	0.8896	0.278	0.9355	0.9856	0.0209	0.9623	0.8437	0.9728	0.9257	0.0838	0.7188	0.0887	0.0902
TCGA-BG-A186	0.5845	1	1	0.15643	0	0.8672	0.3422	1	1	0.0552	0.8985	1	0.7668	1	0.0247	0.6701	0.0772	0.2273
TCGA-AP-A0L9	0.5452	0.6346	1	0.3898	0.2043	0.9014	0.4077	0.954	1	0.1269	0.807	0.9347	0.9474	1	0	0.7658	0.0591	0.0823
TCGA-AX-A1CC	0.7036	0.8129	1	0.0883	0	0.8304	0.7154	0.8829	0.9598	0.0939	0.9207	1	0.9776	1	0.1014	0.5517	0.1068	0.103
TCGA-D1-A17Q	0.1495	1	1	0.1324	0.1541	0.8727	0.1264	1	1	0.0915	0.9274	0.94315	0.8544	0.9783	0.02362	0.7572	0.1094	0.0684
TCGA-BG-A0VX	0.6577	1	1	0.15063	0	0.9216	0.3792	1	1	0.0683	1	0.8292	0.9324	1	0.0544	0.4248	0.0851	0.1529
TCGA-B5-A0K7	0.5919	1	1	0.1474	0.24193	0.891875	0.3478	1	1	0.0241	1	1	0.9587	1	0.1272	0.5963	0.2181	0.1584
TCGA-D1-A162	0.487	0.6777	1	0.1681	0.3392	0.8546	0.1292	1	0.9767	0.0559	0.9489	1	0.9249	0.8645	0.0463	0.7417	0.3207	0.1246
TCGA-FI-A2F9	0.7982	0.8325	1	0.2411	0.1356	0.8304	0.1833	1	1	0.0974	0.8905	0.7989	0.9057	1	0.0551	0.48	0.1569	0.1248
TCGA-B5-A11Y	0.6128	1	1	0.2525	0.2388	0.8435	0.3515	1	1	0.0398	0.8591	0.8443	0.8276	0.9076	0.0159	0.689	0.057	0.0901
TCGA-EY-A1GF	0.4916	1	1	0.1702	0.1784	0.903	0.1586	1	1	0.017	0.9242	0.8846	0.7273	0.8804	0.0985	0.8692	0.1347	0.1639
TCGA-EY-A2ON	0.6671	0.6416	1	0.2776	0.2774	0.8713	0.8099	0.9067	1	0.0918	1	0.9654	0.9163	0.9237	0.0241	0.9483	0.0765	0.1349
TCGA-EY-A2OO	0.5769	0.8101	1	0.3268	0.2951	0.9207	0.4976	1	1	0.0424	0.9423	0.9597	0.8836	0.933	0.1512	0.7462	0.156	0.1473
TCGA-FI-A2F4	0.4633	1	1	0.1511	0.173	0.8151	0.2887	1	1	0.0567	0.908	0.9201	0.9084	0.9663	0.0534	0.8238	0.0478	0.0971
TCGA-D1-A16F	0.6532	1	1	0.2134	0.4492	0.6913	0.2098	1	1	0.047	0.8745	0.8246	0.9211	1	0.0446	0.5472	0.1068	0.0727
TCGA-EY-A1GT	0.5973	1	1	0.3257	0.2874	0.9074	0.282	0.9291	1	0.0544	0.9623	0.8709	0.7291	0.9474	0.1026	0.7059	0.0947	0.1053
TCGA-D1-A2G5	0.6328	1	1	0.2093	0.3052	0.93203	0.3584	1	0.9659	0.0581	0.9489	0.848	0.9704	0.9672	0.1954	0.6108	0.0735	0.1552
TCGA-AP-A1E3	0.7599	1	1	0.16354	0.1905	1	0.2254	1	0.9331	0.0296	1	0.656	0.9844	1	0.0064	0.5566	0.1336	0.0757
TCGA-DF-A2KY	0.7171	1	1	0.1997	0.2663	0.8417	0.4728	0.8155	1	0.0619	0.9322	0.8787	0.9633	1	0.0529	0.8039	0.0115	0.0896
TCGA-AX-A3G8	1	0.3967	1	0.1932	0.179925	0.54426	0.389	1	0.99418	0.0147	0.7624	0.9665	0.9602	1	0.0844	0.6574	0.1025	0.1213
TCGA-EY-A54A	0.6551	0.6755	1	0.1746	0.2951	0.8814	0.562	0.9893	1	0.0538	0.9649	0.9331	0.8558	0.9868	0.0087	0.7112	0.224	0.1586
TCGA-FI-A2CX	0.6957	0.547	1	0.181338	0.3462	1	0.6458	0.9257	1	0.0898	0.8646	1	0.9412	0.9262	0.0211	0.5963	0.2203	0.1905
TCGA-EY-A1GH	0.56861	1	1	0.1082	0.2457	0.8304	0.054	1	1	0.0562	0.8488	1	0.6154	1	0.0147	0.3925	0.2559	0.1757
TCGA-E6-A1M0	0.5269	0.695	1	0.1598	0.2466	0.8788	0.3259	0.7696	0.9697	0.0728	1	1	0.918	0.9462	0.0909	0.6989	0.0711	0.2358
TCGA-A5-A0GD	0.5427	1	1	0.14911	0.4848	0.8205	0.1623	0.9285	1	0.0179	0.9421	1	0.7482	1	0.0489	0.6486	0.0705	0.1246
TCGA-A5-A0GB	0.5616	0.82264	1	0.1775	0.1053	0.8955	0.2131	0.7922	1	0.0818	0.9153	0.9166	0.9399	0.9534	0.0137	0.7869	0.0073	0.106
TCGA-FI-A2EU	0.826	1	1	0.1222	0.1813	0.9434	0	0.8771	1	0.0414	0.9313	1	0.8101	1	0.0116	0.5783	0.2342	0.1237
TCGA-DI-A2QY	0.6838	0.1993	1	0.1637	0.4757	0.9617	0.5211	0.9784	1	0.0557	0.7571	0.927	0.6875	1	0.0844	0.7916	0.2489	0.1383
TCGA-EC-A1NJ	0.5517	0.5194	1	0.1449	0.20314	1	0	1	1	0.0155	0.9379	1	0.6512	0.929	0.0101	0.8692	0.7508	0.0916
TCGA-B5-A0K4	0.64032	1	1	0.13	0.2388	0.956775	0.244	1	1	0.0315	0.9242	0.8034	0.9524	1	0	0.6266	0.0245	0.0933
TCGA-D1-A17A	0.392	1	1	0.1143	0.2388	0.8672	0.2075	1	1	0.0678	0.9379	0.8921	0.9275	1	0.0526	0.7267	0.0304	0.0916
TCGA-BK-A0CA	0.5756	1	1	0.3206	0.2609	0.9267	0.40754	1	1	0.0885	1	0.9741	0.82645	1	0	0.70666	0.8693	0.5854
TCGA-D1-A16Y	0.5134	0.6799	1	0.3885	0.3704	0.836433	0.1774	1	1	0.0591	0.8646	1	0.9344	1	0.0405125	0.5806	0.0346	0.1386
TCGA-BK-A4ZD	0.66	1	0.9625	0.1632	0.2041	0.8725	0.3725	0.9877	0.9646	0.0211	0.933	0.9029	0.9185	0.9683	0.105	0.6481	0.1882	0.1131
TCGA-BS-A0UF	0.4129	1	1	0.138	0.1784	0.9272	0.493	1	0.9845	0.2117	0.9457	1	0.9664	1	0.0857	0.7547	0.0705	0.1735
TCGA-AX-A3G9	0.6968	0.7032	1	0.1274	0.1759	0.8652	0.7129	0.9251	0.9783	0.0717	1	0.9551	0.8917	0.9362	0.0662	0.6088	0.0652	0.0741
TCGA-AJ-A2QK	0.8406	0.7997	1	0.2874	0.2874	0.8304	0.4285	0.9373	0.9609	0.1324	1	0.7984	0.7514	0.8599	0.0721	0.6328	0.2157	0.1237
TCGA-EO-A3KX	0.5578	1	1	0.1278	0.2743	0.8609	0.3268	1	1	0.0657	0.9309	1	0.8656	1	0.0948	0.7687	0.0588	0.1238
TCGA-BS-A0U7	0.7493	0.7618	1	0.2483	0.2181	0.8151	0.2855	0.9347	1	0.1331	0.8112	0.9097	0.9289	0.9396	0.0679	0.7027	0.2057	0.0986
TCGA-AX-A06B	0.3724	0.5171	1	0.156278	0.23349	0.8492	0.5378	0.8555	1	0.0574	0.9763	1	0.9524	1	0.0741	0.628	0.1718	0.0918
TCGA-AX-A3G3	0.748	0.6232	1	0.2655	0.2663	0.884	0.5728	0.8947	1	0.096	0.945	0.901	0.8352	1	0.079	0.6513	0.1809	0.0929
TCGA-KJ-A3U4	0.6144	0.7714	1	0.2392	0.1948	0.9238	0.7582	0.9887	1	0.0661	0.9795	1	0.9278	0.9735	0.0178	0.7881	0.1874	0.1313
TCGA-2E-A9G8	0.5843	0.4645	1	0.2268	0.345	0.9028	0.6171	0.9733	1	0.0593	0.9156	1	0.8765	1	0.0193	0.7512	0.2106	0.1787
TCGA-B5-A3FB	0.6423	1	1	0.197	0.0685	0.8273	0.5659	1	1	0.0339	0.897	0.8696	0.8846	0.9744	0.0413	0.6426	0.0668	0.1745
TCGA-AX-A2HH	0.5393	1	1	0.2136	0.3121	0.9109	0.7035	1	0.9913	0.0325	0.9311	0.9767	0.9178	0.9873	0.0138	0.7639	0.0886	0.0679
TCGA-PG-A5BC	0.6307	0.4015	1	0.3385	0.3221	0.8958	0.6153	0.889	0.9868	0.0468	0.9483	0.9364	0.8187	0.9281	0.0247	0.7845	0.1828	0.0773
TCGA-AP-A0LE	0.596044	1	1	0.16682	0.208211	0.7374	0.4559	1	1	0.0544	1	1	0.9438	0.9141	0.0808	0.642	0.091	0.1417
TCGA-AX-A1CF	1	0.6367	1	0.4909	0.1998	0.84544	0.1862	0.8992	0.9833	0.1013	0.9225	0.9321	0.8949	0.9442	0	0.7111	0.2491	0.1536
TCGA-AJ-A2QN	0.8176	0.5145	1	0.1917	0	0.6957	0	1	1	0.0598	0.9457	1	0.8447	1	0	0.5517	0.2007	0.1445
TCGA-PG-A916	0.6686	1	1	0.2604	0.2992	0.8432	0.7134	1	1	0.1447	0.9668	1	0.8693	0.9271	0.1191	0.7958	0.1638	0.1076
TCGA-BG-A0MH	0.6374	0.6866	1	0.1265	0.1971	0.8868	0.466	1	1	0.045	0.897	0.9337	0.918	0.9424	0.0679	0.628	0.0847	0.1128
TCGA-D1-A1NZ	0.7378	1	1	0.0874	0.2735	0.8868	0.2213	0.9257	1	0.0557	1	0.8116	0.8447	0.9551	0.1453	0.6369	0.0892	0.1097
TCGA-B5-A1MV	0.3776	1	1	0.2366	0.3333	0.9272	0.57	1	1	0.0795	0.94	0.9115	0.7879	1	0.0974	0.4628	0.0917	0.1834
TCGA-BS-A0UJ	0.6486	0.6783	1	0.13071	0.22871	0.7461	0.321911	1	1	0.0671	1	1	0.9533	0.9141	0.14695	0.6415	0.0271	0.2141
TCGA-EO-A3AS	0.73	0.7633	1	0.3065	0.1536	0.8931	0.3737	1	1	0.063	0.9517	0.9757	0.9445	0.9674	0.0149	0.8636	0.196	0.1185
TCGA-AP-A051	0.3288	1	1	0.0531	0.1461	0.7594	0.0889	0.8539	1	0.0795	0.9141	0.9292	0.8961	1	0	0.4017	0.0754	0.1678
TCGA-A5-A0GU	0.6642	0.758	1	0.1747	0.2273	0.8825	0.4916	1	1	0.0669	0.9234	0.8872	0.9677	1	0.133	0.8024	0.0402	0.1605
TCGA-AP-A0LG	0.6486	0.4499	1	0.156	0.3746	0.9536	0.3755	1	1	0.0296	0.9343	0.8729	0.8889	1	0.0569	0.8807	0.0176	0.1564
TCGA-B5-A5OE	0.7067	0.4711	1	0.2718	0.2028	0.9393	0.8341	0.8324	1	0.0702	0.9038	0.9452	0.9141	0.9237	0	0.8192	0.2395	0.1133
TCGA-A5-A1OF	0.3053	1	1	0.1731	0.1813	0.7691	0.8064	1	1	0.0623	1	1	0.9778	1	0.0886	0.8159	0.173	0.1484
TCGA-BG-A0YU	0.826	1	1	0.1866	0.2735	0.7461	0.1907	1	1	0.037	0.94	1	0.9007	1	0.0237	0.6575	0.1338	0.1237
TCGA-B5-A11L	0.6957	1	1	0.1335	0.3095	0.91692	0.4715	1	1	0.0521	0.8905	1	1	0.95051	0	0.70008	0.0913	0.1224
TCGA-D1-A16O	0.8084	0.8034	1	0.2629	0.0997	0.932	0.224	1	1	0.0188	0.9028	1	0.7423	1	0.0237	0.7975	0.1004	0.0757
TCGA-AX-A2H2	0.6957	0.5397	1	0.2889	0.25326	0.9151	0.0876	1	1	0.0873	0.8756	0.9404	0.8276	0.98545	0.0022	0.5963	0.0892	0.1506
TCGA-B5-A0JS	0.6784	1	1	0.234	0.2119	0.932	0.222	1	1	0.0678	1	1	0.8684	1	0.027	0.5963	0.0245	0.1381
TCGA-AP-A05O	0.4916	1	1	0.061	0	0.8304	0.2768	1	1	0.0617	0.9466	1	0.8826	1	0.0314	0.6128	0.0322	0.0973
TCGA-A5-A0GH	0.6047	0.3941	1	0.2388	0.1309	1	0.1493	1	1	0.0334	1	1	0.856	0.9724	0.0958	0.6378	0.0917	0.1065
TCGA-D1-A179	0.5991	0.5987	1	0.2911	0.2342	1	0.4994	0.6328	1	0.0615	0.908	1	0.9435	0.8675	0.04	0.8159	0.3234	0.1216
TCGA-D1-A102	0.5549	1	1	0.2081	0.3392	0.7581	0.4145	1	0.9615	0.028	0.8258	0.9298	0.8352	1	0.0374	0.7687	0.0785	0.1453
TCGA-AP-A0L8	0.7642	0.6675	1	0.285	0.5685	0.8727	0.2391	1	0.983	0.0708	0.933	0.8856	0.9004	1	0	0.689	0.1353	0.0723
TCGA-AP-A0LV	0.752	0.8064	1	0.2407	0	0.949	0.509	1	1	0.0398	1	0.8973	0.902	1	0.1093	0.4462	0.0317	0.1161
TCGA-AX-A1C4	0.5616	0.5509	1	0.3603	0.2516	0.6202	0.3668	1	0.9792	0.0915	0.8789	1	0.8649	0.9794	0.0137	0.6154	0.0304	0.1104
TCGA-AP-A1DM	0.6128	1	1	0.2421	0.2202	1	0.0876	1	1	0.0619	1	1	0.858	0.8226	0	0.5104	0.1006	0.1202
TCGA-AX-A0IZ	0.59952	1	1	0.1497	0	0.7967	0.2183	1	1	0.028	1	1	0.9462	0.8804	0.0174	0.8329	0.1255	0.0947
TCGA-A5-A0GV	0.528114	1	1	0.15664	0.228829	0.561166	0.272456	1	1	0.06121	0.7619	0.910033	1	1	0	0.7669	0.4429	0.1584
TCGA-EY-A549	0.4599	1	1	0.1789	0.3046	0.7709	0.5476	0.9597	1	0.0588	0.9828	0.9606	0.7431	0.9514	0.0713	0.7202	0.4419	0.1046
TCGA-DI-A1BY	0.5306	1	1	0.114811	0.213189	1	0.2851	1	1	0.1648	0.949371	0.948171	1	1	0.555894	0.5963	0.155	0.0823
TCGA-BG-A0MI	0.7111	0.7754	1	0.106	0.22421	1	0.4111	1	1	0.0591	1	0.8266	0.8889	1	0.0414	0.6328	0.0402	0.0772
TCGA-BG-A2L7	0.6621	1	1	0.3112	0.3972	0.7232	0.077	0.8473	0.9815	0.0554	0.9531	1	0.8864	0.968	0	0.7059	0.0721	0.0887
TCGA-AX-A0J0	0.4284	0.7193	1	0.3361	0.1985	0.8816	0.355	0.8691	1	0.0218	0.8945	0.93	0.8466	1	0.1192	0.7471	0.045	0.1219
TCGA-D1-A16G	0.576	1	1	0.2206	0.3527	0.9272	0.8162	0.9286	1	0.1181	0.9439	0.9252	0.8889	1	0.0209	0.6393	0.0913	0.0242
TCGA-BG-A0MT	0.1165	1	1	0.1545	0.2874	0.8151	0.2172	1	0.9813	0.0795	0.8807	0.7293	0.9162	1	0.0479	0.586	0.0317	0.1654
TCGA-AJ-A3NG	0.5105	0.6925	1	0.2381	0.236	0.8963	0.4694	0.9872	0.9918	0.0758	1	0.9077	0.8998	0.9561	0.0696	0.6934	0.2264	0.1403
TCGA-EO-A3L0	0.6628	1	1	0.3151	0.159	0.9133	0.4697	0.9608	1	0.0521	0.8514	0.9375	0.8903	0.898	0.0786	0.8132	0.0819	0.1326
TCGA-AJ-A3OJ	0.476	1	1	0.2656	0.2033	0.895	0.3077	0.9464	1	0.0288	0.8809	0.8939	0.8516	1	0.0346	0.7599	0.1159	0.1536
TCGA-BK-A139	0.4916	1	1	0.2284	0.3563	1	0.1028	1	0.9672	0.0763	0.9707	1	0.9321	1	0.0132	0.8752	0.21	0.0556
TCGA-B5-A0K8	0.7584	0.6864	1	0.1445	0.3392	0.8868	0.3391	1	1	0.066	0.9543	0.9051	0.9167	1	0.063	0.67684	0.2648	0.1224
TCGA-EO-A22R	0.5255	1	1	0.1216	0.3028	1	0.5237	0.9152	1	0.0983	0.9667	1	0.8241	1	0.1809	0.8379	0.1495	0.1115
TCGA-QS-A744	0.4973	0.7025	1	0.3271	0.2613	0.9122	0.822	0.9643	1	0.0919	0.8989	0.9586	0.951	0.9662	0.0434	0.8655	0.1509	0.1466
TCGA-BS-A0V6	1	1	1	0.1164	0.2874	0.7967	0.4943	1	1	0.0591	1	0.9325	0.9275	1	0.0463	0.7347	0.0159	0.041
TCGA-D1-A16S	0.7673	0.4232	1	0.4138	0.2304	0.898567	0.5291	0.9317	1	0	0.8025	1	0.9541	1	0.0414	0.8329	0.3146	0.1164
TCGA-D1-A1O0	0.4716	0.4813	1	0.5209	0.1784	0.7967	0.4559	0.9396	1	0.0479	0.9511	0.8501	0.7706	0.8557	0.0679	0.6486	0.1606	0.1122
TCGA-AX-A1C7	0.6957	0.5812	1	0.14854	0.32	0.94	0.8136	1	1	0.0444	0.9716	0.8917	0.7826	1	0.0204	0.67505	0.1037	0.1784
TCGA-D1-A3DA	0.5694	1	1	0.2882	0.329	0.8544	0.4658	1	1	0.1041	0.914	0.9338	0.9241	0.9237	0.0707	0.7214	0.0562	0.0486
TCGA-D1-A1O5	0.9172	1	1	0.13851	0.32	0.91436	0.2326	1	1	0.119	0.8745	1	0.6914	0.9534	0	0.608	0.1572	0.1172
TCGA-B5-A5OC	0.5304	1	1	0.1746	0.3185	0.869	0.3848	0.9845	1	0.0186	0.8467	1	0.8732	0.9718	0.098	0.7444	0.1114	0.0937
TCGA-B5-A11S	0.485	1	1	0.1511	0.435	0.7742	0.2588	1	1	0.0578	0.9317	0.95251	0.8485	0.9596	0.1308	0.5517	0.0713	0.0644
TCGA-B5-A0JX	0.7437	1	1	0.1834	0.2949	0.7656	0.1802	0.9172	1	0.0269	0.9258	0.8773	0.75	1	0.0853	0.539	0.1143	0.1684
TCGA-D1-A103	0.5134	0.7199	1	0.0563	0.086	0.8643	0.1652	0.9467	1	0.0078	0.9746	0.8808	0.9302	0.9197	0.0564	0.5824	0.1571	0.147
TCGA-BG-A0RY	0.392	1	1	0.1053	0.2531	1	0.164	1	1	0.0504	0.8881	0.98105	0.9246	0.9582	0.0298	0.5963	0.0429	0.1083
TCGA-B5-A0KB	0.59632	0.7289	0.9489	0.1156	0.2154	0.949	0.3678	1	1	0.0211	1	1	0.9455	1	0.0101	0.68069	0.1115	0.0955
TCGA-EO-A3AY	0.2563	0.4456	1	0.0918	0.509	0.6592	0.4771	1	1	0.1086	0.722	0.8552	0.9675	1	0.0545	0.7025	0.0034	0.0722
TCGA-AX-A2HG	0.826	0.5837	1	0.15756	0	0.8252	0.3437	1	1	0.1472	0.961678	0.8773	0.9275	0.9515	0	0.5255	0.0942	0.1185
TCGA-B5-A3FC	0.4932	0.8054	1	0.4432	0.1079	0.8896	0.3967	0.9633	0.9877	0.0318	0.8302	1	0.9508	0.9416	0.0782	0.7916	0.2861	0.079
TCGA-AX-A1CR	0.7437	0.3472	1	0.3262	0.20977	0.595	0.0597	0.8181	1	0.0544	0.9028	1	0.6809	1	0.104425	0.6486	0.3343	0
TCGA-AX-A064	0.624444	1	1	0.16117	0.26724	0.9151	0.325933	1	1	0.0751	1	0.981988	0.9057	1	0.1627	0.5255	0.1434	0.0525
TCGA-FI-A3PX	0.5979	0.7035	1	0.3258	0.256	0.9508	0.2706	0.929	0.9446	0.1063	1	0.923	0.9274	0.8887	0.0061	0.9081	0.1346	0.1156
TCGA-A5-A7WJ	0.5282	1	1	0.2361	0.2119	0.8987	0.6579	0.9617	0.9929	0.0759	0.9772	0.965	0.9032	0.937	0.0567	0.8478	0.0738	0.1222
TCGA-A5-A3LO	0.6069	0.658	1	0.2976	0.1438	0.9114	0.6735	0.9313	1	0.1185	0.9735	0.9419	0.8831	1	0.0215	0.7114	0.1041	0.1126
TCGA-DI-A1NN	0.6784	0.5423	1	0.1728	0.4138	0.8802	0.5045	1	1	0.0145	0.9258	0.8335	0.8822	0.9197	0.0551	0.6701	0.1021	0.1061
TCGA-JU-AAVI	0.7644	0.549	1	0.1073	0.3121	0.9656	0.7068	0.8926	1	0.0699	0.9342	0.9089	0.9549	0.7571	0.023	0.6672	0.1194	0.161
TCGA-B5-A11V	0.4991	0.7371	1	0.1488	0.24786	0.8643	0.4372	1	1	0.0526	1	1	0.8438	1	0.008	0.7869	0.0868	0.1265
TCGA-AP-A056	0.6128	1	1	0.14378	0.2928	0.8045	0.4143	1	1	0.1106	0.9537	1	0.9708	0.9424	0.0569	0.6154	0.0135	0.1609
TCGA-AP-A0LI	0.5134	1	1	0.15361	0.1971	0.9031	0.3322	1	1	0.0765	1	1	0.9388	0.8764	0	0.7152	0.135	0.1985
TCGA-AX-A0IS	0.5134	1	1	0.1335	0.22898	0.8175	0.423	1	0.9609	0.0479	0.9463	0.9048	0.7742	1	0.0721	0.48	0.0921	0.1274
TCGA-D1-A163	0.6933	1	1	0.2317	0.1858	1	0.4568	0.8167	0.9869	0.0357	0.8591	1	0.9404	0.9396	0.0721	0.4898	0.0395	0.0847
TCGA-D1-A168	0.7036	1	1	0.17985	0.328	0.91455	0.0875	0.8956	1	0.036	0.93984	0.7718	0.9727	1	0.0141889	0.7015	0.0352	0.1137
TCGA-E6-A1LX	0.2602	0.82236	1	0.13614	0.2996	0.7822	0.1549	1	1	0.0517	0.7695	0.981612	0.9383	1	0	1	0.1447	0.1654
TCGA-AX-A063	1	1	1	0.14426	0.2439	0.563307	0	1	1	0	1	0.988211	1	1	0.1147	0.48	0.1378	0.086
TCGA-BG-A222	0.448	1	1	0.2014	0.3563	0.8981	0.3408	1	1	0.1005	0.9294	1	0.9191	1	0	0.7471	0.0787	0.023
TCGA-B5-A0JU	0.5027	1	1	0.2509	0.2817	0.8546	0.5606	1	1	0.0304	0.9474	1	0.8523	0.9567	0.1111	0.4444	0.1268	0.1305
TCGA-B5-A11H	0.4417	1	1	0.1913	0.2119	0.8304	0.2425	1	1	0.0351	1	0.9156	0.8624	1	0.0258	0.8552	0.0392	0.1286
TCGA-AP-A05N	0.65025	1	1	0.1079	0.26345	0.852387	0.7021	1	1	0.0414	1	1	0.8837	0.9407	0.0608	0.7869	0.2181	0.041
TCGA-BG-A0MK	0.6392	0.8308	1	0.31	0.3295	0.864	0.4166	0.8645	1	0.0303	0.6471	0.9297	0.9504	1	0.043	0.7169	0.0957	0.0832
TCGA-AP-A0LJ	0.48	1	1	0.111	0.32	0.8868	1	1	1	0.0559	1	1	0.8536	1	0	0.6521	0.0285	0.1053
TCGA-BG-A0MU	0.5134	0.5509	1	0.1057	0.1185	0.8825	0.2572	1	1	0.0598	1	0.9326	1	1	0.1272	0.5752	0.0455	0.0841
TCGA-AJ-A3TW	0.4715	0.5509	1	0.3241	0.235	0.841	0.4898	0.8633	0.9864	0.0228	0.897	0.8608	0.9193	1	0	0.6579	0.1213	0.1382
TCGA-BG-A2AE	0.6374	0.6447	1	0.20603	0.1461	0.9514	0.4564	1	0.9714	0.0351	0.8264	0.8573	0.88	0.9761	0.0116	0.7303	0.0532	0.103
TCGA-D1-A17T	0.3761	1	1	0.1237	0.2119	0.876589	0.1683	1	1	0.0678	1	1	0.9383	1	0.0886	0.5707	0.0673	0.0975
TCGA-AJ-A3BD	0.5451	0.7549	1	0.1489	0.1914	0.9595	0	1	1	0.0816	0.6269	0.9044	0.9248	0.965278	0.0053	0.8569	0.3438	0.0969
TCGA-BS-A0UA	0.5134	0.7863	1	0.1794	0.3704	0.9272	0.3495	1	1	0.0098	1	1	0.8689	1	0.0933	0.5963	0.0461	0.1971
TCGA-AJ-A8CV	0.584	0.6241	1	0.2541	0.1849	0.892	0.3769	1	1	0.0415	0.945	1	0.938	0.9376	0.0326	0.8367	0.0888	0.0901
TCGA-D1-A3JP	0.665	0.5605	1	0.1512	0.3121	0.908	0.6194	0.9273	0.9942	0.0733	0.949	0.9761	0.849	1	0.002	0.6729	0.3129	0.1287
TCGA-D1-A3DG	0.6417	0.6803	1	0.235	0.3078	0.8833	0.7988	0.9528	1	0.1528	0.909	0.8948	0.965	0.9525	0.0053	0.7444	0.0484	0.1009
TCGA-E6-A2P9	0.7388	1	1	0.2315	0.2164	0.8955	0.4356	1	1	0.0517	1	0.9434	0.9251	0.9072	0.0852	0.7769	0.1289	0.1155
TCGA-AX-A0J1	0.4728	1	1	0.2108	0.22313	0.8381	0.2128	0.8873	1	0.0174	0.9116	1	0.937	1	0.1125	0.8116	0.0535	0.1015
TCGA-AX-A1CA	0.5306	0.3536	1	0.15797	0.21807	0.927367	0.4392	1	1	0.0092	1	0.8266	0.9123	1	0.012	0.6053	0.1508	0.1053
TCGA-BG-A18B	0.4532	1	1	0.1133	0.307	0.8802	0.0284	1	1	0.0538	1	1	0.878	0.9424	0.0374	0.689	0.1343	0.1285
TCGA-AX-A06F	0.2087	1	1	0.3462	0.26462	0.8435	0	1	1	0.0795	1	0.93182	0.9511	1	0.1253	0.689	0.1063	0.0488
TCGA-AX-A1C5	0.4856	0.8326	0.9664	0.3203	0.2119	0.8802	0.2348	0.7996	1	0.0684	1	0.8867	0.9291	0.9076	0.0697	0.5707	0.0143	0.1265
TCGA-D1-A17M	0.6486	1	1	0.1424	0.2119	0.8643	0.2667	1	1	0.0122	0.9489	0.9627	1	1	0	0.7869	0.0785	0.098
TCGA-AJ-A23O	0.5134	0.7487	1	0.1424	0.4063	1	0.4967	1	1	0.0334	0.8229	1	0.9025	0.8721	0.0779	0.5566	0.0646	0.0835
TCGA-AP-A0LN	0.5963	0.8378	1	0.2991	0.2609	0.8643	0.518	0.854	1	0.0195	1	1	0.9778	1	0	0.6128	0.0468	0.1329
TCGA-D1-A16I	0.655	0.5673	1	0.1561	0.4848	0.861817	0.2466	1	1	0.1109	0.7438	0.4442	0.9242	1	0.047675	0.5963	0.1658	0.1232
TCGA-BK-A0C9	0.6035	1	1	0.179	0.3945	0.8857	0.1358	0.8648	1	0.0848	0.883	1	0.8447	0.8804	0.0169429	0.6597	0.0465	0.1229
TCGA-D1-A101	0.7036	1	1	0.1257	0.23608	0.9151	0.1292	1	1	0.0492	1	0.96444	0.8837	0.8036	0.1627	0.8159	0.1213	0.051
TCGA-PG-A6IB	0.5523	0.7781	1	0.1151	0.2538	0.7021	0.4581	0.9493	1	0.0899	0.9547	0.862	0.9409	1	0.0024	0.7074	0.0282	0.1027
TCGA-AX-A06J	0.6784	1	1	0.1449	0.4	0.887175	0.0672	1	1	0.1098	1	1	0.9221	1	0	0.5664	0.0314	0.1237
TCGA-D1-A16Q	0.5134	0.8552	1	0.1549	0.2388	0.878933	0.4399	1	1	0.0118	0.95625	1	0.9123	0.8911	0.0159	0.6678	0.0983	0.1626
TCGA-D1-A160	0.6957	0.5988	1	0.0881	0.21358	0.935133	0.1158	1	1	0.0298	1	1	0.9412	1	0.0314	0.5824	0.0772	0.1614
TCGA-B5-A11N	0.6169	1	1	0.16893	0.25426	0.7656	0.2499	1	1	0.0296	0.8229	0.98011	0.8485	1	0.0679	0.69344	0.1905	0.2202
TCGA-AJ-A23N	0.698	0.7169	1	0.4107	0.2361	0.8922	0.6924	0.9535	0.9919	0.1708	0.9434	0.9809	0.9123	1	0.038	0.7277	0.1569	0.0988
TCGA-AX-A3GB	0.5196	0.4725	1	0.1496	0.1147	0.9355	0.1272	1	1	0.0359	0.7989	0.9213	0.791	1	0.0188	0.7692	0.4177	0.1327
TCGA-D1-A17H	0.4248	0.7954	1	0.1148	0.255	0.8981	0.1225	1	1	0.0272	0.8394	1	0.9239	0.9567	0	0.4482	0.034	0.1015
TCGA-D1-A17B	0.4417	1	1	0.0885	0.2291	0.8519	0.1486	1	1	0.1106	1	0.7923	0.8855	0.9672	0.03207	0.6486	0.0104	0.1036
TCGA-B5-A11E	0.5676	1	1	0.132	0.2154	0.7742	0.1546	0.9213	1	0.1929	1	0.8848	0.9097	0.9495	0.247	0.8127	0.0918	0.1144
TCGA-KP-A3VZ	0.6572	0.6902	1	0.3722	0.1909	0.8943	0.588	0.9408	0.9765	0.1118	0.9704	0.9024	0.9242	0.9404	0.0527	0.7754	0.1789	0.1055
TCGA-B5-A11Z	0.487	1	1	0.1949	0.2874	0.8205	0.2748	1	1	0.0259	0.9148	0.7845	0.8399	0.9596	0.0352	0.5517	0.0381	0.088
TCGA-AX-A2HC	0.654	1	1	0.3173	0.2043	0.7016	0.3142	0.9109	1	0.1166	0.9667	0.924	0.8924	0.9609	0.0274	0.48	0.1403	0.1558
TCGA-AX-A2HJ	0.6255	0.6922	1	0.2401	0.2119	0.8304	0.0685	0.8952	1	0.0658	0.8571	1	0.878	0.9582	0.0387	0.5455	0.054	0.1524
TCGA-A5-A1OG	0.5517	0.4275	1	0.3405	0.29166	0.87088	0.8396	1	1	0.1172	0.8938	0.9274	0.7805	0.8308	0.0113	0.6809	0.1221	0.1784
TCGA-BS-A0TA	0.5134	1	1	0.15758	0.5405	0.9151	0.0869	1	1	0.0574	0.93546	1	0.9265	1	0.0489	0.6632	0.0128	0.1694
TCGA-A5-A0GG	0.6205	0.7432	1	0.1713	0.1905	0.7351	0.4593	1	1	0.0155	1	1	0.9012	1	0.027	0.5255	0.0987	0.1271
TCGA-BK-A13B	0.5383	1	1	0.2197	0.2033	0.912	0.391	1	0.9791	0.0544	0.9187	0.958	0.9183	0.9699	0.0717	0.8561	0.0171	0.1062
TCGA-D1-A174	0.62191	0.855	1	0.2073	0.4138	0.8336	0.3714	1	1	0.0746	1	0.96775	0.8571	1	0.00818889	0.5832	0.0313	0.1044
TCGA-BS-A0U5	0.4259	0.8534	1	0.3277	0.2006	0.8458	0.5286	1	0.9845	0.0915	0.8646	1	0.9438	0.9474	0.0749	0.6328	0.087	0.06
TCGA-B5-A1N2	0.6573	0.6938	1	0.218	0.2119	0.8546	0.6856	1	1	0.0671	0.8198	1	0.8927	0.9329	0	0.5963	0.252	0.1417
TCGA-BS-A0UM	0.64483	1	1	0.2936	0.0947	0.9216	0.0614	0.9378	1	0	0.933	1	0.9673	1	0.0540375	0.8329	0.1081	0.0961
TCGA-A5-A0R9	0.4948	0.7551	1	0.2071	0.2119	0.8304	0.5746	1	0.9081	0.037	0.9689	0.7762	1	1	0	0.6809	0.1539	0.1161
TCGA-B5-A3S1	0.7009	0.6404	1	0.2499	0.225	0.9094	0.5824	0.9862	1	0.0964	0.9506	0.9314	0.924	0.9579	0.0345	0.7769	0.1997	0.084
TCGA-EO-A3AU	0.575	1	1	0.2261	0.1678	0.8915	0.5916	0.9471	0.9917	0.0307	0.9491	0.9306	0.9006	0.9556	0.0991	0.7052	0.1168	0.0803
TCGA-D1-A16N	0.61881	0.7989	1	0.3038	0.255	0.843786	0.2734	0.8993	1	0.3412	0.7931	0.97286	0.9007	0.9717	0.0378111	0.6942	0.0629	0.1465
TCGA-AX-A2HK	0.6784	0.687	1	0.169511	0.278	0.9557	0.8399	1	1	0.1538	1	0.8246	0.8649	0.9396	0.0712	0.5083	0.172	0.0883
TCGA-B5-A3FH	0.7031	1	1	0.1571	0.3295	0.8633	0.8562	0.9562	1	0.0672	1	1	0.9208	0.9662	0.047	0.7169	0.009	0.1207
TCGA-E6-A8L9	0.6838	0.4899	1	0.4044	0.2544	0.9222	0.7424	0.9527	1	0.0979	0.898	0.959	0.9537	0.9112	0.0293	0.7064	0.106	0.0916
TCGA-B5-A1MZ	0.6128	0.4894	1	0.0915	0.1356	0.857833	0.1252	0.9096	1	0.1042	0.8475	0.95013	0.9302	1	0.1963	0.5963	0.4053	0.0924
TCGA-B5-A0K3	0.5991	0.8275	1	0.3272	0.2639	0.7822	0.4483	0.9163	1	0.0431	0.8315	0.9196	0.9194	0.9	0.0191	0.4248	0.0787	0.0727
TCGA-A5-A0G2	0.5517	1	1	0.1352	0.2631	0.7351	0.0534	0.7943	1	0.047	0.9531	1	0.8571	0.9646	0.0111	0.6798	0.2226	0.1265
TCGA-AP-A1DV	0.6592	1	1	0.18268	0.2735	0.94	0.4796	1	1	0.046	0.9577	1	0.7368	1	0.1206	0.7923	0.0655	0.1356
TCGA-AP-A059	0.5134	0.7684	1	0.13396	0.1762	0.8304	0.2657	0.8742	1	0.0702	0.8887	0.8697	0.8913	0.9653	0.0409	0.4444	0.0257	0.1258
TCGA-AX-A2IO	0.2968	0.3253	1	0.3407	0.25003	0.8546	0.1116	1	1	0.0286	0.9457	0.94639	0.7222	0.9076	0.0211	0.307	0.1669	0.0709
TCGA-EY-A1GW	0.629744	1	1	0.4084	0.1185	0.8546	0.282	0.8197	1	0.0249	0.6804	0.9084	0.9463	1	0.0237	0.9172	0.3452	0.0652
TCGA-EY-A1H0	0.8176	1	1	0.15718	0.3342	0.8868	0.2741	1	0.9669	0.0286	0.883	1	0.8718	0.8911	0.059	0.7005	0.0472	0.0681
TCGA-AP-A1DK	0.5134	1	1	0.20929	0.2016	0.710483	0.347078	1	1	0.1147	1	0.6696	0.987	1	0.8399	0.7005	0.2361	0.166
TCGA-DI-A2QU	0.5134	0.5837	1	0.15249	0	0.84242	0.2835	0.8924	0.87	0.1147	0.8394	0.7124	0.8889	0.9704	0	0.6154	0.1235	0.083
TCGA-AX-A05Z	0.60805	1	1	0.1325	0.255	0.863014	0.5974	1	1	0.1357	0.8229	1	0.9367	1	0	0.689	0.022	0.1248
TCGA-AJ-A2QM	0.4923	0.5822	0.9798	0.3099	0.2124	0.9024	0.5583	0.9605	1	0.0313	0.9726	0.9073	0.9395	0.9381	0.0444	0.6934	0.1404	0.1293
TCGA-AJ-A3EK	0.4326	1	1	0.2271	0.1244	0.9015	0.29	1	0.9905	0.0627	0.9277	0.9444	0.8028	0.939	0.0573	0.5988	0.0664	0.0725
TCGA-FI-A2EW	0.5466	1	1	0.13176	0.1185	0.894267	0.3724	1	1	0.0272	0.8394	0.96314	0.9123	1	0.12554	0.5517	0.2095	0.1024
TCGA-AP-A1E1	0.6255	1	1	0.1344	0.2874	0.8304	0.1678	1	1	0.0544	0.8945	1	0.9603	1	0.1891	0.721	0.0861	0.1066
TCGA-EY-A2OP	0.6791	1	1	0.2359	0.324	0.8977	0.7109	0.9157	1	0.1381	0.9357	0.9517	0.9294	0.9812	0.0683	0.7558	0.0339	0.1111
TCGA-B5-A1MW	0.4711	1	1	0.144	0.1974	0.84	0.3773	0.9071	0.9928	0.1702	0.9517	0.9234	0.9205	0.9436	0.053	0.7169	0.0808	0.1007
TCGA-BG-A0M9	0.7437	0.6078	1	0.15601	0	0.8546	0.291	1	1	0.017	1	0.8795	0.9541	1	0.0463	0.9522	0.1224	0.163
TCGA-AX-A2H5	0.5517	1	1	0.2283	0.3746	0.932	0.4539	1	1	0.1098	0.9742	0.97921	0.8731	0.9663	0	0.4961	0.4068	0.1584
TCGA-BG-A0YV	0.6128	0.5162	1	0.4147	0.086	1	0.2991	1	1	0.0843	0.899	0.8846	0.8848	0.8514	0.0909	0.7562	0.231	0.0947
TCGA-B5-A11F	0.9238	1	1	0.1297	0.1678	0.8093	0.1316	1	0.9784	0.0497	0.8722	1	0.8366	0.9197	0.2095	0.5963	0.0439	0.1142
TCGA-AP-A05H	0.6689	0.6516	1	0.3057	0.4586	0.82492	0.361	1	1	0.066	0.92706	0.8768	0.9372	0.984767	0.04905	0.7005	0.0861	0.2174
TCGA-B5-A0JN	0.5419	0.7947	1	0.2705	0.1783	0.9141	0.6714	0.9608	0.9974	0.0565	0.9346	1	0.897	0.9281	0.0173	0.6785	0.0297	0.0746
TCGA-EC-A24G	0.4204	0.7288	1	0.14009	0.3945	1	0	0.8641	1	0.1472	0.8394	0.8902	0.7423	1	0.0551	0.5455	0.0797	0.166
TCGA-A5-A0G3	0.5783	0.7122	1	0.3151	0.1971	0.7181	0.5968	0.9158	1	0.0696	0.9207	1	0.973	1	0.0429889	0.8379	0.0282	0.2319
TCGA-D1-A16E	0.4082	0.644	1	0.1201	0.501	0.9216	0.1575	1	1	0.0723	0.9207	0.9238	0.9558	1	0.006	0.7059	0.0504	0.1837
TCGA-D1-A1O7	0.4551	1	1	0.2611	0.23453	0.88992	0.3783	0.8802	1	0.0431	1	1	0.8907	0.8599	0.0679	0.7126	0.0624	0.1234
TCGA-A5-A3LP	0.5464	0.58	1	0.2467	0.2267	0.8678	0.385	0.5994	0.9876	0.0789	0.9616	0.927	0.8949	1	0.0705	0.7082	0.1678	0.1031
TCGA-D1-A16B	0.6784	0.7004	1	0.2004	0.173	0.7897	0.3088	1	1	0	0.8905	0.6899	0.8322	1	0.0812	0.6154	0.0568	0.1411
TCGA-EY-A1GP	0.6601	0.7223	1	0.3376	0.2783	0.855	0.5837	0.9684	1	0.0642	0.9532	0.9439	0.9278	0.9452	0.0194	0.6914	0.3532	0.1256
TCGA-AX-A2H4	0.6999	0.4563	1	0.3637	0.035	0.8969	0.131	0.9259	1	0.0795	1	1	0.8482	0.8319	0.0319	0.782	0.4334	0.14
TCGA-A5-A0G9	0.7147	1	1	0.1398	0	1	0.2939	1	0.975	0.0596	1	1	0.9107	1	0.0113	0.6784	0.0108	0.2082
TCGA-D1-A0ZQ	0.8406	0.8381	1	0.16876	0.2609	0.9363	0.1272	0.9274	1	0.1032	0.883	1	0.9042	1	0.0258	0.6393	0.3945	0.1298
TCGA-BG-A187	0.4577	1	1	0.1649	0.2219	0.860033	0.4739	1	1	0.0555	1	1	0.9191	1	0.05183	0.6328	0.0184	0.127
TCGA-AP-A1DP	0.4678	1	1	0.13519	0.193778	0.7703	0.8521	0.8105	1	0.05483	0.9207	0.934137	0.8516	0.560891	0.0237	0.689	0.1115	0.1905
TCGA-B5-A0K2	0.62278	0.79827	1	0.10706	0.24559	0.54542	0.1935	1	1	0.0142	0.9242	1	1	1	0.00933333	0.2968	0.0124	0.1053
TCGA-PG-A915	0.6099	0.5018	1	0.3201	0.2322	0.8887	0.7061	1	1	0.0438	0.93	0.8946	0.9167	0.9909	0.0516	0.6965	0.2746	0.1446
TCGA-AJ-A3QS	0.664	0.7078	1	0.3317	0.2203	0.8927	0.7989	0.9756	1	0.0596	0.9134	0.9703	0.8213	0.944	0.0122	0.8777	0.1439	0.1405
TCGA-AX-A05S	0.67533	1	1	0.15953	0.1949	0.797667	0.1754	0.7857	1	0.0738	1	1	0.9215	1	0.0429	0.68352	0.1115	0.0788
TCGA-BS-A0T9	0.6128	0.7773	1	0.17888	0.26567	1	0.7642	0.9128	1	0.1911	1	0.8335	0.8611	1	0.0608	0.689	0.0223	0.0385
TCGA-AX-A06H	0.2353	1	1	0.14033	0	0.595	0.324767	1	1	0.0287	1	1	0.8544	1	0.06765	0.8807	0.0134	0.1951
TCGA-AX-A05Y	0.5134	1	1	0.1459	0.2202	0.8932	0.4601	1	1	0.078	1	1	0.9239	0.938	0.066	0.689	0.0738	0.1265
TCGA-A5-A2K4	0.6787	0.7646	1	0.2663	0.1656	0.888	0.7907	0.9749	1	0.0743	0.9552	0.9766	0.8674	0.9591	0.0286	0.9427	0.1986	0.1098
TCGA-D1-A17L	0.3672	1	1	0.15923	0.2702	0.84586	0	1	1	0.1002	1	1	0.9645	0.9364	0.0597	0.5752	0.0591	0.2315
TCGA-AP-A0LP	0.5134	1	1	0.16063	0.23969	0.94	0.2881	0.9332	1	0.0136	1	1	0.8927	0.9141	0.0401875	0.6378	0.1456	0.0823
TCGA-FI-A2D2	0.595	0.6012	1	0.2472	0.2735	0.8304	0.6543	0.8302	0.9642	0.044	0.8869	0.8335	0.9689	0.98228	0.0849	0.67388	0.0876	0.1265
TCGA-EY-A4KR	0.5615	0.7026	1	0.3521	0.2415	0.8601	0.419	0.9245	1	0.1166	0.9259	0.9639	0.9274	1	0.0713	0.8045	0.1574	0.1145
TCGA-AX-A1C8	0.6431	0.8575	1	0.1816	0.0525	0.7461	0.7392	1	1	0.1172	0.9474	1	0.9536	0.929	0.0118	0.6486	0.2049	0.1433
TCGA-EY-A1G8	0.4916	1	1	0.3937	0.4848	0.9463	0.2217	0.9314	1	0.0233	0.8133	0.769	0.9438	1	0.0147	0.8938	0.1318	0.1024
TCGA-D1-A17U	0.7869	1	1	0.1727	0.2291	0.9151	0.1994	0.8087	1	0.0615	0.9379	1	0.9423	0.9621	0.0219	0.7251	0.1115	0.1387
TCGA-EY-A1GO	0.6961	1	1	0.2266	0.1808	0.8855	0.6505	1	1	0.0814	0.9252	0.9451	0.9653	1	0.0215	0.7382	0.1412	0.0809
TCGA-BS-A0TE	0.48	1	1	0.1843	0.4295	0.9557	0	1	0.944	0.0357	1	0.6361	0.7727	1	0	0.68125	0.1032	0.245
TCGA-D1-A161	0.5295	1	1	0.152	0.1053	0.7656	0.0793	1	1	0.0179	0.8025	0.8416	0.9673	0.9052	0.0369	0.6435	0.2971	0.2133
TCGA-QF-A5YT	0.4373	1	1	0.215	0.2899	0.9416	0.7134	1	1	0.0593	0.9464	0.8988	0.9349	1	0.0494	0.6513	0.0109	0.0717
TCGA-A5-A2K2	0.7037	1	1	0.1572	0.119	0.9028	0.8437	0.968	1	0.0664	0.9542	0.948	0.9479	0.9766	0.0838	0.8115	0.1635	0.1341
TCGA-AP-A0LS	0.4129	1	1	0.1127	0.1356	0.9434	0.0639	1	1	0.0342	0.8745	1	0.7179	0.9515	0.0128	0.7005	0.0507	0.1015
TCGA-QF-A5YS	0.4932	0.4349	1	0.1966	0.2264	0.8976	0.6008	0.9938	1	0.072	1	0.9395	0.9303	1	0.1458	0.7434	0.0852	0.0705
TCGA-AX-A1CJ	0.7036	1	1	0.164611	0.215438	0.557217	0.405	1	1	0.0922	1	0.5886	0.937883	0.557217	0.557217	0.6632	0.1629	0.0572
TCGA-EY-A1GS	0.7869	0.9334	1	0.1309	0.2119	0.8612	0.5645	1	1	0.0174	0.9439	0.7761	0.7244	0.9197	0	0.721	0.3699	0.1106
TCGA-B5-A0JZ	0.4767	1	1	0.15732	0.32	0.932	0.2548	0.9672	1	0	0.908	1	0.9701	1	0	0.7923	0.1275	0.1257
TCGA-AP-A052	0.7069	0.5533	1	0.16906	0.22524	0.9151	0.7901	1	1	0.0357	0.883	1	0.9474	0.993644	0	0.8692	0.062	0.0636
TCGA-EY-A1GK	0.5427	0.6087	1	0.1994	0.0823	0.9151	0.1478	1	1	0.0479	0.8681	1	1	1	0.066	0.5707	0.0694	0.0692
TCGA-A5-A7WK	0.5588	0.536	1	0.1301	0.2194	0.8813	0.7054	0.8983	1	0.0721	0.9721	0.9628	0.9678	0.9744	0.0131	0.6171	0.2192	0.0942
TCGA-D1-A169	0.60009	1	1	0.4158	0.0429	0.916322	0.0995	1	1	0.0713	0.883	1	0.9219	1	0.0235444	0.5049	0.0218	0.1461
TCGA-SJ-A6ZJ	0.5286	0.7737	1	0.1771	0.2322	0.8317	0.6642	0.9591	0.9865	0.0469	1	0.937	0.9469	0.88	0.0996	0.7528	0.0996	0.1138
TCGA-AX-A1CP	0.5134	0.677	1	0.15043	0.6107	0.8596	0.228	1	1	0.087	0.8182	0.990467	0.942	0.9329	0.148	0.6632	0.1309	0.2025
TCGA-AP-A05P	0.5687	0.7164	1	0.1427	0.3704	0.8117	0.4615	0.8689	0.9795	0.0089	1	1	0.8062	0.9	0.0843	0.8159	0.0289	0.1294
TCGA-B5-A11I	0.5798	0.625	1	0.2502	0.2227	0.8981	0.3678	1	1	0.0162	0.9707	0.9058	0.8458	0.9141	0.0062	0.539	0.0855	0.0767
TCGA-AX-A2HA	0.7036	0.84223	1	0.15475	0.262775	0.902575	0.6835	1	1	0.0617	0.8062	0.96518	0.9462	1	0.1572	0.7111	0.1585	0.1414
TCGA-AJ-A3BK	0.8098	1	1	0.3141	0.2743	0.9272	0.3357	1	1	0.0235	1	0.9317	0.9367	1	0.0584	0.7677	0.0524	0.1167
TCGA-AX-A060	0.48	1	1	0.0961	0.3028	1	0.6044	1	1	0.1163	0.9274	0.927	0.9534	1	0	0.6214	0	0.1555
TCGA-D1-A2G6	0.6833	0.7809	1	0.1916	0.2904	0.9074	0.3421	1	0.9799	0.0585	0.9138	0.8676	0.8746	0.9437	0.1272	0.642	0.0652	0.0823
TCGA-A5-A0VO	0.6915	1	1	0.16784	0.25297	0.949	0.1641	1	1	0.0795	0.8153	1	0.8322	1	0.0147	0.5587	0.0877	0.0562
TCGA-AP-A05D	0.6784	0.6702	1	0.2894	0.255	1	0.5902	1	1	0.0738	0.9274	0.9006	0.9117	1	0.0439556	0.4961	0.0053	0.1175
TCGA-EY-A1GR	0.3724	0.184	1	0.1892	0.3972	0.8672	0.3233	0.8577	0.9533	0.0956	0.9317	0.912	0.9635	0.8942	0	0.5963	0.1018	0.1102
TCGA-A5-A0G5	0.5427	0.4316	1	0.2133	0.1216	0.8304	0.2902	1	1	0.0689	0.9127	1	0.9724	0.9567	0.1272	0.7111	0.1606	0.2305
TCGA-D1-A17K	0.4776	0.5733	1	0.1949	0.1584	0.8766	0.251	0.7073	1	0.1363	0.9068	0.9051	0.9559	0.9347	0	0.619	0.0059	0.1472
TCGA-AX-A3G1	0.494	0.4068	1	0.1517	0.348	0.9081	0.2799	0.9833	1	0.0857	0.8998	0.8562	0.9149	0.9551	0.0466	0.7064	0.1747	0.144
TCGA-AJ-A3I9	0.644	0.6439	1	0.252	0.2862	0.9106	0.24	0.7401	1	0.06	0.8901	0.9427	0.8646	0.9791	0.0657	0.7036	0.0946	0.1019
TCGA-B5-A1MR	0.6128	1	1	0.224411	0.377	0.8304	0.34286	0.8694	1	0.0882	0.883	0.7209	1	1	0	0.5824	0.1278	0.1083
TCGA-BG-A18C	0.4678	0.8057	1	0.2017	0	0.9185	0.1888	1	1	0.0544	1	1	0.8485	1	0.0795	0.5625	0.6277	0.1447
TCGA-AX-A1CN	0.6078	0.7854	1	0.1847	0.2679	0.8946	0.3169	1	1	0.1137	1	0.8988	0.9698	1	0.0116	0.5963	0.0591	0.1958
TCGA-FI-A3PV	0.728	0.6407	1	0.2179	0.2462	0.8713	0.3953	1	1	0.0944	0.9582	0.9322	0.9049	0.88	0.0414	0.8808	0.2613	0.1172
TCGA-AJ-A3NE	0.4547	1	1	0.2504	0.1628	0.8783	0.5332	0.9772	1	0.1104	0.956	0.9717	0.8928	0.9271	0.0451	0.6431	0.074	0.1793
TCGA-BG-A0MG	0.5371	0.7557	1	0.1905	0.1831	0.9272	0.1641	1	1	0.0567	1	1	0.8387	1	0.0174	0.7347	0.0711	0.0811
TCGA-BS-A0U9	0.7183	0.3862	1	0.1784	0.22017	0.8546	0.1582	0.9708	1	0.2142	0.9577	0.9242	0.811	0.9596	0.0341	0.8867	0.2582	0.1737
TCGA-AX-A05T	0.4889	1	1	0.1748	0.1185	0.7967	0.354363	1	1	0	1	0.983778	0.943567	0.970986	0.2257	0.70057	0.2508	0.11501
TCGA-BG-A0VV	0.6672	0.603	1	0.2885	0.23846	0.9514	0.4161	1	0.9597	0.0292	0.9303	0.8859	0.9231	0.99357	0.1111	0.7027	0.0633	0.0788
TCGA-BG-A0M6	0.5134	0.7505	1	0.2834	0.0811	0.8435	0.1611	0.9282	1	0.1258	1	0.9466	0.9617	1	0	0.689	0.0913	0.0971
TCGA-D1-A0ZV	0.689	0.6438	1	0.1022	0.255	0.7562	0.4782	1	1	0.0098	0.9169	0.8512	0.874	1	0.0823	0.6632	0.1384	0.0802
TCGA-EY-A1GX	0.7063	1	1	0.2482	0.3261	0.8675	0.6863	1	1	0.1113	0.9767	0.9075	0.9438	0.9838	0	0.8692	0.131	0.1332
TCGA-EO-A22T	0.4716	0.7046	1	0.0805	0.1985	0.8802	0.0777	0.9132	1	0.1214	0.9411	1	0.8456	0.9495	0.0835	0.5255	0.0823	0.1478
TCGA-FI-A2F8	0.8084	0.6025	1	0.1698	0.4848	0.8868	0.1057	0.9249	1	0.0646	0.9169	1	0.8276	0.9076	0.0338	0.8094	0.2432	0.1156
TCGA-EY-A1GU	0.6316	1	1	0.1784	0.2043	0.9114	0.2236	1	1	0.0314	0.9207	1	0.8485	0.9696	0.0769	0.8379	0.1585	0.0349
TCGA-DI-A2QT	0.5419	0.8465	1	0.2111	0.2496	0.8955	0.4271	0.975	1	0.0468	0.93	0.972	0.8688	1	0.021	0.6934	0.1462	0.1261
TCGA-AJ-A3OL	0.6442	0.6739	1	0.371	0.2873	0.8878	0.3984	1	0.9927	0.0892	0.9572	0.9616	0.9489	0.9489	0.1444	0.7248	0.2849	0.1014
TCGA-AJ-A6NU	0.6673	0.8328	1	0.2229	0.2974	0.9074	0.5365	1	1	0.0751	0.9277	0.926	0.9242	0.9704	0.0284	0.6465	0.2148	0.1278
TCGA-AJ-A3NF	0.7331	0.5661	1	0.3691	0.2219	0.9074	0.4903	0.9764	1	0.0714	0.983	1	0.8583	0.9322	0.0519	0.8159	0.0426	0.1306
TCGA-BG-A0VT	0.59886	1	1	0.12701	0.26735	0.7101	0.2466	1	1	0.0164	0.9504	1	0.8333	1	0.0310143	0.7619	0.062	0.0201
TCGA-AP-A0LD	0.6128	1	1	0.13264	0.259222	0.8981	0.2045	1	1	0.0861	0.955014	0.953317	0.9123	0.7864	0	0.8045	0.0312	0.1329
TCGA-EY-A215	0.7147	1	1	0.193	0.22818	0.86203	0.2662	1	1	0.0241	0.8499	1	0.9577	0.8638	0	0.6369	0.0621	0.1513
TCGA-D1-A3JQ	0.7389	0.6738	1	0.3089	0.2538	0.8879	0.4715	0.9912	1	0.0297	0.9623	0.799	0.893	1	0.0393	0.7497	0.3398	0.1044
TCGA-EO-A3AV	0.6216	1	1	0.0959	0.262	0.932	0.4077	0.8295	1	0.1353	0.9207	0.9683	0.7915	1	0.0552	0.7946	0.0388	0.1614
TCGA-EY-A1G7	0.6612	1	1	0.2555	0.2793	0.9216	0.2758	1	1	0.0483	0.9427	1	0.9169	0.9141	0.07	0.5707	0.042	0.0652
TCGA-BG-A0W1	0.630922	1	1	0.1584	0.20952	0.9074	0.1126	1	1	0.0861	0.8531	0.8399	0.878	1	0.021725	0.6575	0.2586	0.2478

## Sheet: ME
id	ACADS|24779|ME	FYN|77273|ME	ANXA2|30953|ME	THNSL2|54469|ME	RAB6A|17707|ME
TCGA-D1-A2G0	0.9872	0.2205	0.9955	0.6627	0.6364
TCGA-B5-A121	1	0.8676	1	0.9641	0.5924
TCGA-A5-A0G1	1	0.25	0.9933	0.81382	0.7857
TCGA-BK-A0CB	1	0.8578	0.9359	0.832267	0.7067
TCGA-DI-A1BU	0.9945	0.5554	0.983	0.8339	0.6438
TCGA-D1-A17R	1	0.8369	0.9892	0.8237	0.5955
TCGA-FI-A2D4	1	0.8083	0.9452	0.790837	0.6486
TCGA-AP-A0LO	1	0.6938	0.9678	0.770478	0.6104
TCGA-B5-A11P	1	0.8632	0.9878	0.779563	0.6241
TCGA-AJ-A3BG	0.9968	0.7781	0.9611	0.806789	0.7702
TCGA-5B-A90C	1	0.8548	0.9825	0.7403	0.6979
TCGA-EO-A3B1	1	0.7939	1	0.8024	0.7226
TCGA-B5-A3FA	0.941	0.718	0.9395	0.78853	0.6343
TCGA-D1-A1NS	0.988	0.8676	0.9492	0.7256	0.6854
TCGA-AJ-A5DV	0.9846	0.7321	0.9817	0.8597	0.6707
TCGA-AJ-A5DW	0.9959	0.797	0.9458	0.9352	0.539
TCGA-KP-A3W1	0.9874	0.4589	0.9922	0.79772	0.8155
TCGA-EY-A72D	0.997	0.9153	0.9664	0.7968	0.6869
TCGA-FI-A2EY	0.9543	0.4909	0.9975	1	0.5806
TCGA-AJ-A3EL	0.9843	0.7609	0.997	0.6892	0.65
TCGA-EO-A2CH	1	0.9357	0.9771	0.8644	0.7857
TCGA-EO-A22S	1	0.8535	0.9618	0.7184	0.5309
TCGA-D1-A0ZZ	1	0.8498	0.935	0.945	0.7448
TCGA-BS-A0UV	1	0.4213	0.9961	0.7632	0.3197
TCGA-E6-A1LZ	0.9774	0.7613	1	0.4916	0.766
TCGA-D1-A17N	1	0.5603	0.9664	0.8627	0.6842
TCGA-B5-A5OD	1	0.7629	0.9678	0.81321	0.6863
TCGA-BG-A0M8	0.9422	0.7359	0.9495	0.7962	0.6769
TCGA-BG-A0LW	0.9505	0.8847	0.983	0.8566	0.6283
TCGA-EY-A214	1	0.6997	0.9519	0.8424	0.7406
TCGA-BG-A0MS	1	0.7965	0.9894	0.7213	0.5563
TCGA-D1-A1NY	1	0.9013	0.973	0.9481	0.5966
TCGA-DI-A1C3	0.959	0.7636	1	0.6304	0.5556
TCGA-AX-A2HD	0.9781	0.8292	0.9936	0.5889	0.4803
TCGA-D1-A176	1	0.7444	0.9935	0.8589	0.5152
TCGA-AJ-A3BF	1	0.9117	0.9676	0.9029	0.7247
TCGA-BK-A0CC	1	0.6432	0.7663	0.72785	0.6636
TCGA-EO-A1Y5	1	0.856	0.9576	0.8599	0.6875
TCGA-EY-A1GD	1	0.8569	0.9767	0.9533	0.6435
TCGA-DF-A2KN	0.9976	0.4975	0.985	0.8684	0.7273
TCGA-BG-A0VZ	1	0.646	0.9867	0.84242	0.5615
TCGA-AX-A1CE	1	0.73809	0.9856	0.826786	0.2883
TCGA-AP-A1DO	1	0.3929	0.9809	0.748814	0.4688
TCGA-A5-A0GW	1	0.5115	0.9816	0.6528	0.7184
TCGA-5S-A9Q8	1	0.7494	0.9788	0.6877	0.6522
TCGA-A5-A0GA	0.9829	0.6709	0.9733	0.8589	0.5753
TCGA-AX-A1C9	1	0.6498	0.9687	0.9148	0.6066
TCGA-B5-A11R	1	0.8167	0.9832	0.6464	0.6407
TCGA-D1-A15X	1	0.13	0.9183	0.820878	0.617
TCGA-B5-A11U	1	0.8733	0.9687	0.9466	0.6957
TCGA-EY-A1GV	1	0.6295	0.9664	0.8958	0.8
TCGA-B5-A3FD	0.9815	0.749	0.9915	0.7387	0.6421
TCGA-BG-A220	1	0.8775	0.9443	0.9148	0.6911
TCGA-A5-A0R7	1	0.5697	0.9789	0.72036	0.4167
TCGA-AJ-A23M	1	0.9291	0.9826	0.8404	0.6495
TCGA-AP-A0LT	1	0.5866	0.9934	0.7814	0.549
TCGA-A5-A0GX	1	0.7807	0.9708	0.836163	0.7468
TCGA-EY-A1GL	0.972	0.8649	0.9682	0.8042	0.6203
TCGA-FI-A2CY	1	0.6825	0.9687	0.8514	0.7305
TCGA-AX-A0IW	1	0.7829	1	0.5943	0.4861
TCGA-BG-A0M2	1	0.7311	1	0.84145	0.593
TCGA-DF-A2KV	0.9904	0.7663	0.9461	1	0.7333
TCGA-A5-AB3J	0.9736	0.8785	0.99	0.7274	0.7002
TCGA-BG-A0W2	1	0.8794	1	0.8595	0.5
TCGA-AX-A05W	1	0.8127	1	0.736083	0.7
TCGA-EY-A547	1	0.7068	1	0.8137	0.67441
TCGA-AP-A1E0	1	0.8349	0.9909	0.8826	0.4545
TCGA-PG-A7D5	0.9919	0.8504	0.9829	0.4764	0.5182
TCGA-AP-A3K1	0.9934	0.8967	0.9988	0.7318	0.5673
TCGA-D1-A16J	1	0.3062	0.9824	0.8069	0.6959
TCGA-AX-A2H8	1	0.8413	0.9899	0.9377	0.6857
TCGA-D1-A1NU	1	0.6744	0.9891	0.7632	0.598
TCGA-AX-A1CI	1	0.8137	1	0.7543	0.4211
TCGA-PG-A914	0.996	0.8653	0.9597	0.8155	0.7038
TCGA-EY-A1GI	1	0.4791	0.9501	0.784944	0.5988
TCGA-AX-A05U	1	0.8908	0.9676	0.9174	0.4913
TCGA-AJ-A3EJ	0.9931	0.8946	0.9984	0.7435	0.5685
TCGA-BG-A18A	1	0.8717	1	0.8988	0.6413
TCGA-D1-A15W	1	0.6137	0.9617	0.8186	0.693
TCGA-BK-A26L	1	0.9266	0.96	0.81028	0.7056
TCGA-B5-A1MX	0.9947	0.451	0.9499	0.76487	0.3383
TCGA-AP-A054	1	0.8193	0.9909	0.786514	0.6784
TCGA-EY-A5W2	0.998	0.6305	0.944	0.7945	0.617
TCGA-EY-A1GQ	0.9783	0.9498	1	0.788	0.6316
TCGA-EO-A1Y8	1	0.8443	1	0.7946	0.6324
TCGA-A5-A0GE	1	0.7854	0.9789	0.8325	0.5652
TCGA-K6-A3WQ	0.9716	0.9246	0.9881	0.7143	0.8
TCGA-B5-A11W	1	0.9006	0.9896	0.891	0.6197
TCGA-AP-A1E4	1	0.9362	0.9088	0.8787	0.6316
TCGA-EC-A1QX	1	0.4213	0.9943	0.7342	0.687
TCGA-QS-A5YQ	1	0.5487	1	0.765	0.5217
TCGA-B5-A0JY	1	0.8104	0.9472	0.79146	0.6601
TCGA-AJ-A3NC	1	0.8931	0.972	0.7584	0.678
TCGA-AJ-A3NH	0.9894	0.9206	0.9885	0.7159	0.661
TCGA-AX-A2HF	1	0.9071	0.9947	0.7817	0.5526
TCGA-EO-A3KW	1	0.5892	0.9827	0.81394	0.7799
TCGA-D1-A17D	1	0.6601	0.9737	0.89138	0.6667
TCGA-AP-A0LH	1	0.9429	0.9833	0.7865	0.6979
TCGA-BS-A0U8	1	0.7022	0.9701	0.6824	0.3725
TCGA-D1-A17F	1	0.7807	0.9722	0.8657	0.6316
TCGA-D1-A15Z	1	0.8512	0.9771	0.7782	0.5865
TCGA-D1-A0ZU	1	0.9004	0.9516	0.8046	0.5543
TCGA-EO-A3B0	0.9914	0.6	0.9464	0.8765	0.5514
TCGA-KP-A3W4	0.9945	0.8553	0.982	0.8119	0.714
TCGA-D1-A0ZN	1	0.79	0.9509	0.928	0.7179
TCGA-EY-A2OM	0.9905	0.9615	0.9556	0.81705	0.7078
TCGA-BG-A0MO	1	0.8973	0.9907	0.945	0.6056
TCGA-EY-A1GM	1	0.8345	0.99	0.7957	0.5702
TCGA-D1-A16V	1	0.6748	0.9955	0.788486	0.67
TCGA-A5-A0VQ	1	0.7022	0.9575	0.841611	0.726
TCGA-EO-A1Y7	0.9808	0.6845	0.9963	0.8973	0.7464
TCGA-B5-A0K9	0.9911	0.6503	0.9838	0.795567	0.6536
TCGA-FI-A2D0	1	0.5087	0.9466	0.7774	0.7374
TCGA-BS-A0TC	1	0.6601	0.911	0.9309	0.6984
TCGA-D1-A16D	1	0.735	0.918	0.9461	0.7266
TCGA-AP-A053	1	0.8875	1	0.7148	0.617
TCGA-AJ-A3OK	1	0.6598	0.9905	0.8281	0.6733
TCGA-DF-A2KR	1	0.7968	0.9795	0.8461	0.6484
TCGA-QS-A5YR	0.9961	0.5349	0.9621	0.9533	0.6279
TCGA-A5-A0R8	1	0.7082	0.9899	0.9241	0.5769
TCGA-B5-A1MU	0.9719	0.8045	0.9736	0.8792	0.5966
TCGA-BG-A0MC	1	0.6227	1	0.8699	0.6212
TCGA-KP-A3W3	0.9884	0.7923	0.9719	0.7348	0.6903
TCGA-BG-A3PP	0.937	0.8775	0.9668	0.7797	0.4685
TCGA-EO-A2CG	1	0.9444	0.9799	0.7287	0.6122
TCGA-EO-A22U	0.9944	0.4763	0.8827	0.756	0.7343
TCGA-BG-A0LX	1	0.6052	0.9293	0.8376	0.6345
TCGA-D1-A1O8	1	0.7176	1	0.77866	0.3194
TCGA-BG-A3EW	1	0.8265	0.9811	0.6795	0.6895
TCGA-D1-A175	1	0.7521	0.9509	0.8223	0.4713
TCGA-B5-A3F9	1	0.8402	0.9699	0.82181	0.708
TCGA-AJ-A8CT	0.9949	0.4166	0.9783	0.827	0.6564
TCGA-D1-A167	0.9548	0.7838	0.9664	0.8958	0.7157
TCGA-AP-A1DH	0.9653	0.2938	0.9822	0.770514	0.7059
TCGA-AP-A5FX	0.9404	0.5442	0.9955	0.7889	0.6917
TCGA-A5-A2K3	1	0.1196	0.9742	0.7844	0.5
TCGA-AP-A1DR	1	0.8717	0.9262	0.803188	0.6667
TCGA-A5-A0GN	1	0.5782	1	0.7133	0.5556
TCGA-AX-A06D	0.9307	0.783144	1	0.7641	0.62448
TCGA-B5-A11O	1	0.7915	0.9681	0.9194	0.6923
TCGA-AP-A05J	1	0.74774	0.9799	0.7975	0.5909
TCGA-AX-A1CK	1	0.730033	1	0.7391	0.5789
TCGA-SJ-A6ZI	0.9973	0.4533	0.9643	0.8383	0.7188
TCGA-A5-A0R6	0.9832	0.7367	0.9913	0.867	0.6947
TCGA-B5-A0JV	1	0.4472	0.97	0.9086	0.587
TCGA-A5-A0GI	1	0.5087	0.9868	0.8785	0.6842
TCGA-BG-A0M3	0.9758	0.7726	0.935	0.7792	0.6731
TCGA-D1-A1NX	0.9711	0.8613	0.9779	0.8975	0.6526
TCGA-D1-A0ZO	1	0.837	0.9852	0.8174	0.6193
TCGA-AJ-A2QO	0.9983	0.622	0.9711	0.82567	0.6403
TCGA-AX-A3FX	0.9867	0.588	0.9871	0.6202	0.8095
TCGA-D1-A15V	1	0.8252	0.9631	0.8958	0.6689
TCGA-B5-A0K6	0.9837	0.8218	1	0.6883	0.7778
TCGA-BG-A0M7	1	0.6247	1	0.9131	0.7143
TCGA-A5-A2K7	1	0.8108	0.9852	0.8628	0.6529
TCGA-BK-A13C	0.9926	0.8535	1	0.9416	0.4265
TCGA-EY-A2OQ	1	0.7497	0.9816	0.779733	0.7138
TCGA-BS-A0TD	1	0.8535	0.9766	0.8883	0.6667
TCGA-AJ-A3EM	0.9985	0.9269	0.9798	0.6018	0.5483
TCGA-EO-A22Y	0.9948	0.7683	0.9752	0.8065	0.4614
TCGA-BG-A0MQ	0.9945	0.6601	0.93	0.7792	0.6837
TCGA-BK-A56F	0.9957	0.8616	0.9736	0.7179	0.6396
TCGA-A5-A1OK	1	0.9266	0.9856	0.83586	0.5509
TCGA-B5-A0K1	1	0.3929	0.9799	0.8334	0.6333
TCGA-BK-A6W4	0.995	0.9307	0.9883	0.7369	0.6616
TCGA-FI-A2EX	1	0.4926	0.9955	0.7517	0.6903
TCGA-AX-A2IN	0.9475	0.8324	0.9292	0.766111	0.6474
TCGA-BS-A0WQ	1	0.9766	0.9394	0.8337	0.6316
TCGA-D1-A17C	1	0.8103	0.9257	0.955	0.66
TCGA-BK-A6W3	0.9984	0.6489	0.9534	0.83384	0.655
TCGA-DI-A0WH	1	0.5482	1	0.778611	0.6389
TCGA-D1-A0ZS	1	0.9463	0.9251	0.79445	0.5
TCGA-DF-A2KS	1	0.3598	0.9385	0.7287	0.6721
TCGA-AJ-A2QL	1	0.4926	0.9928	0.928	0.5706
TCGA-DI-A1NO	0.9807	0.8947	1	0.5179	0.7381
TCGA-B5-A0K0	0.9746	0.6973	0.8836	0.9063	0.6497
TCGA-AP-A0LM	1	0.6839	1	0.9481	0.5455
TCGA-BG-A0MA	0.9916	0.9034	0.9647	0.8026	0.6413
TCGA-EO-A22X	0.975	0.9129	0.9572	0.7051	0.5506
TCGA-B5-A1MS	0.9778	0.7651	0.9825	0.7871	0.7375
TCGA-EY-A548	0.9976	0.8477	0.9952	0.634	0.5838
TCGA-A5-A0GQ	0.9823	0.4926	0.9725	0.8692	0.6364
TCGA-D1-A16X	1	0.4926	0.9562	0.8826	0.6128
TCGA-DF-A2KZ	1	0.7841	0.9679	0.8478	0.6271
TCGA-AX-A0IU	1	0.9532	1	0.8675	0.5534
TCGA-BS-A0TJ	1	0.6969	0.9769	0.784933	0.6145
TCGA-EO-A3KU	0.9556	0.8783	0.9683	0.81062	0.6512
TCGA-BG-A0VW	1	0.618	0.9605	0.7803	0.8235
TCGA-A5-A0GJ	1	0.7952	1	0.78426	0.8125
TCGA-B5-A11X	1	0.6023	1	0.745829	0.4734
TCGA-EY-A212	1	0.7882	1	0.7119	0.7096
TCGA-EY-A1GC	1	0.6038	0.9867	0.9641	0.4466
TCGA-PG-A917	0.9909	0.7237	0.9669	0.80174	0.6123
TCGA-A5-A0GM	1	0.765	0.9844	0.7632	0.6667
TCGA-A5-A0GR	1	0.6295	1	0.795967	0.8889
TCGA-BG-A0M0	0.9902	0.9144	1	0.8265	0.5714
TCGA-B5-A11G	1	0.722962	1	0.7471	0.7857
TCGA-D1-A177	1	0.808	0.9345	0.6055	0.6622
TCGA-A5-A2K5	1	0.8771	0.9959	0.91344	0.7273
TCGA-AJ-A3IA	0.991	0.8327	1	0.7756	0.7506
TCGA-EY-A210	0.9943	0.8097	0.9697	0.816178	0.6129
TCGA-A5-A1OH	1	0.9761	0.987	0.5633	0.7829
TCGA-BG-A2AD	1	0.7073	0.9536	0.9298	0.6011
TCGA-EY-A3L3	0.9865	0.9649	0.9861	0.8359	0.4794
TCGA-E6-A2P8	1	0.659	0.9412	0.7529	0.6495
TCGA-BS-A0TG	1	0.8572	0.966	0.9013	0.7632
TCGA-D1-A0ZP	1	0.7322	0.9901	0.9018	0.6176
TCGA-AX-A2H7	1	0.76113	1	0.8747	0.6875
TCGA-AX-A062	1	0.9588	0.9522	0.922	0.7091
TCGA-AP-A1DQ	1	0.8684	1	0.8482	0.5882
TCGA-KP-A3W0	1	0.8468	0.9801	0.7974	0.547
TCGA-D1-A2G7	1	0.9459	0.9752	0.7916	0.6854
TCGA-BS-A0UL	1	0.8109	0.9488	0.7632	0.7075
TCGA-D1-A3DH	0.9962	0.8853	0.9808	0.7957	0.7887
TCGA-EY-A1GE	1	0.5971	0.9398	0.8948	0.7033
TCGA-B5-A11M	1	0.8517	0.9762	0.8416	0.7302
TCGA-EY-A3QX	0.9835	0.7345	0.98	0.6989	0.6737
TCGA-A5-A0GP	1	0.7022	0.9684	0.791943	0.5179
TCGA-A5-A1OJ	1	0.8312	0.9576	0.7701	0.7011
TCGA-BG-A221	1	0.5297	0.981	0.7632	0.6407
TCGA-B5-A11J	1	0.6432	0.9245	0.928	0.6019
TCGA-B5-A1MY	1	0.8735	0.9568	0.8599	0.6918
TCGA-A5-A0VP	1	0.7952	0.903	0.8747	0.6705
TCGA-BG-A0M4	1	0.7163	0.9575	0.9086	0.7353
TCGA-DF-A2KU	0.9893	0.4004	0.9949	0.9141	0.85
TCGA-FI-A2D5	1	0.7775	0.9383	0.7632	0.4655
TCGA-B5-A0JT	0.9898	0.8827	0.9777	0.7581	0.6667
TCGA-FI-A2D6	0.9763	0.7082	0.9708	0.1927	0.7386
TCGA-B5-A0JR	0.9978	0.5663	0.9553	0.7467	0.6742
TCGA-BG-A186	1	0.7394	0.9733	0.8967	0.6477
TCGA-AP-A0L9	1	0.9199	0.9928	0.804	0.616
TCGA-AX-A1CC	1	0.7412	0.9644	0.945	0.553
TCGA-D1-A17Q	1	0.6778	0.9736	0.9186	0.7433
TCGA-BG-A0VX	1	0.8039	0.9605	0.928	0.5705
TCGA-B5-A0K7	1	0.6692	0.9708	0.4916	0.6667
TCGA-D1-A162	1	0.6601	0.946	0.8489	0.6792
TCGA-FI-A2F9	1	0.9691	0.9741	0.782471	0.6573
TCGA-B5-A11Y	1	0.6041	0.9736	0.9251	0.6596
TCGA-EY-A1GF	0.9787	0.6881	0.992	0.8853	0.711
TCGA-EY-A2ON	1	0.8617	0.9937	0.8137	0.8135
TCGA-EY-A2OO	1	0.7945	0.9837	0.80077	0.6193
TCGA-FI-A2F4	1	0.183	0.9919	0.8629	0.7029
TCGA-D1-A16F	1	0.7249	0.9872	0.8689	0.4807
TCGA-EY-A1GT	1	0.9305	0.9481	0.8759	0.6418
TCGA-D1-A2G5	1	0.9266	0.971	0.8826	0.586
TCGA-AP-A1E3	1	0.7593	0.9844	1	0.7097
TCGA-DF-A2KY	0.993	0.8341	1	0.9022	0.6744
TCGA-AX-A3G8	0.9956	0.8967	0.9932	0.78865	0.9167
TCGA-EY-A54A	0.9852	0.7216	0.9751	0.7361	0.6492
TCGA-FI-A2CX	1	0.2115	1	0.8112	0.6188
TCGA-EY-A1GH	1	0.8171	0.9587	0.8347	0.6298
TCGA-E6-A1M0	1	0.7757	0.9592	0.791989	0.3889
TCGA-A5-A0GD	0.9926	0.8535	0.9522	0.8575	0.5976
TCGA-A5-A0GB	0.9931	0.3776	0.9825	0.9013	0.5765
TCGA-FI-A2EU	1	0.8277	0.9537	0.7928	0.7437
TCGA-DI-A2QY	1	0.6845	0.9668	0.7708	0.7
TCGA-EC-A1NJ	1	0.5617	0.9432	1	0.5512
TCGA-B5-A0K4	1	0.9266	0.9731	0.9103	0.6667
TCGA-D1-A17A	1	0.9357	0.9832	0.8542	0.6702
TCGA-BK-A0CA	0.9566	0.8292	0.8248	0.7287	0.5545
TCGA-D1-A16Y	1	0.8199	0.9843	0.8713	0.664
TCGA-BK-A4ZD	1	0.9313	0.9761	0.5602	0.6217
TCGA-BS-A0UF	1	0.4486	1	0.7747	0.6655
TCGA-AX-A3G9	0.9949	0.8357	0.9595	0.6734	0.5467
TCGA-AJ-A2QK	1	0.565	0.9815	0.4941	0.6897
TCGA-EO-A3KX	1	0.7327	0.9466	0.6871	0.3984
TCGA-BS-A0U7	1	0.6463	0.9495	0.6738	0.6378
TCGA-AX-A06B	1	0.8026	0.9817	0.8337	0.5906
TCGA-AX-A3G3	0.9914	0.5165	0.9816	0.8405	0.6743
TCGA-KJ-A3U4	0.9939	0.5808	0.9814	0.7989	0.6294
TCGA-2E-A9G8	0.9899	0.6777	0.9924	0.8944	0.7063
TCGA-B5-A3FB	0.9955	0.8631	0.9535	0.8653	0.7014
TCGA-AX-A2HH	0.9841	0.9714	0.9743	0.807856	0.6543
TCGA-PG-A5BC	0.9798	0.8305	0.9624	0.7367	0.7271
TCGA-AP-A0LE	1	0.68314	0.9748	0.5677	0.4
TCGA-AX-A1CF	1	0.6016	1	0.7843	0.5155
TCGA-AJ-A2QN	1	0.9066	0.9616	0.6824	0.6424
TCGA-PG-A916	0.9974	0.682	0.967	0.854	0.6386
TCGA-BG-A0MH	1	0.6854	0.9766	0.9049	0.6234
TCGA-D1-A1NZ	0.9939	0.6519	0.9538	0.809271	0.641
TCGA-B5-A1MV	1	0.7754	0.9575	0.8768	0.5342
TCGA-BS-A0UJ	1	0.69596	0.9698	0.7899	0.3077
TCGA-EO-A3AS	1	0.7872	0.9629	0.7333	0.6583
TCGA-AP-A051	1	0.308	0.9903	0.8319	0.6172
TCGA-A5-A0GU	1	0.5811	0.9715	0.8002	0.6215
TCGA-AP-A0LG	1	0.8031	0.9424	0.9678	0.59
TCGA-B5-A5OE	0.9961	0.978	0.9915	0.6084	0.6909
TCGA-A5-A1OF	0.9895	0.3118	0.9473	0.809917	0.5543
TCGA-BG-A0YU	1	0.7593	0.9582	0.7456	0.6667
TCGA-B5-A11L	1	0.7343	0.9548	0.816656	0.6
TCGA-D1-A16O	1	0.8492	0.9099	0.8174	0.6016
TCGA-AX-A2H2	1	0.8125	1	0.7981	0.5225
TCGA-B5-A0JS	1	0.5381	0.9622	0.8896	0.6379
TCGA-AP-A05O	1	0.8039	0.9813	0.804067	0.5455
TCGA-A5-A0GH	1	0.8728	0.9219	0.7205	0.4951
TCGA-D1-A179	1	0.9227	0.9819	1	0.6491
TCGA-D1-A102	1	0.5547	0.958	0.9708	0.6051
TCGA-AP-A0L8	1	0.9695	1	0.7101	0.5546
TCGA-AP-A0LV	1	0.932	0.9553	0.8181	0.58
TCGA-AX-A1C4	1	0.8115	0.9693	0.79984	0.5636
TCGA-AP-A1DM	1	0.6121	0.9745	0.737489	0.6508
TCGA-AX-A0IZ	1	0.4926	1	0.8657	0.6818
TCGA-A5-A0GV	1	0.6084	0.9799	0.7391	0.56522
TCGA-EY-A549	0.9806	0.6531	1	0.7714	0.6066
TCGA-DI-A1BY	0.9453	0.6432	1	0.3495	0.5
TCGA-BG-A0MI	1	0.7275	0.9836	0.8011	0.5481
TCGA-BG-A2L7	1	0.7099	1	0.8775	0.6429
TCGA-AX-A0J0	1	0.6721	0.9219	0.9108	0.5247
TCGA-D1-A16G	1	0.74054	0.9065	1	0.7348
TCGA-BG-A0MT	0.9893	0.7082	0.992	0.7205	0.4916
TCGA-AJ-A3NG	0.9967	0.93	0.9607	0.8068	0.5091
TCGA-EO-A3L0	0.9961	0.7216	0.9528	0.75895	0.5927
TCGA-AJ-A3OJ	0.9957	0.5575	0.9793	0.7511	0.8041
TCGA-BK-A139	1	0.5875	0.9141	0.8788	0.745
TCGA-B5-A0K8	1	0.6403	0.9871	0.8733	0.6412
TCGA-EO-A22R	1	0.7311	0.914	0.7632	0.5797
TCGA-QS-A744	0.979	0.9045	0.9482	0.7996	0.6392
TCGA-BS-A0V6	1	0.7311	0.9858	0.838512	0.6667
TCGA-D1-A16S	1	0.7952	0.9938	0.7547	0.6562
TCGA-D1-A1O0	1	0.7163	1	0.5044	0.3974
TCGA-AX-A1C7	1	0.9553	1	0.7767	0.7037
TCGA-D1-A3DA	1	0.7817	0.9556	0.799	0.6507
TCGA-D1-A1O5	1	0.7082	0.9022	0.6824	0.697
TCGA-B5-A5OC	0.982	0.5357	0.961	0.8772	0.6686
TCGA-B5-A11S	1	0.808	0.9951	0.83274	0.6043
TCGA-B5-A0JX	1	0.6247	0.9956	0.9416	0.6682
TCGA-D1-A103	1	0.686	0.9411	0.9508	0.6626
TCGA-BG-A0RY	1	0.4213	0.9549	0.7632	0.7416
TCGA-B5-A0KB	1	0.5427	1	0.699311	0.5909
TCGA-EO-A3AY	1	0.5563	0.982	0.8096	0.375
TCGA-AX-A2HG	1	0.8973	1	0.7027	0.6809
TCGA-B5-A3FC	1	0.5602	0.9772	0.8685	0.6276
TCGA-AX-A1CR	1	0.7593	1	0.6035	0.8644
TCGA-AX-A064	1	1	0.9637	0.6441	0.3947
TCGA-FI-A3PX	0.9891	0.7932	0.9924	0.4813	0.6607
TCGA-A5-A7WJ	0.9987	0.7705	0.9848	0.80344	0.7049
TCGA-A5-A3LO	0.9932	0.9211	0.9563	0.8639	0.4972
TCGA-DI-A1NN	1	0.7259	1	0.8286	0.6888
TCGA-JU-AAVI	0.9606	0.471	0.9912	0.5866	0.75
TCGA-B5-A11V	0.9877	0.8748	0.9835	0.7701	0.5064
TCGA-AP-A056	1	0.6994	0.9788	0.778813	0.5274
TCGA-AP-A0LI	1	0.5444	1	0.8112	0.7612
TCGA-AX-A0IS	1	0.7726	0.9877	0.8376	0.6908
TCGA-D1-A163	0.9938	0.4798	0.9832	0.7148	0.6598
TCGA-D1-A168	1	0.7775	0.9164	0.9362	0.7387
TCGA-E6-A1LX	1	0.66295	0.9891	0.791529	0.4444
TCGA-AX-A063	1	0.3646	1	0.7483	0.5517
TCGA-BG-A222	1	0.5811	0.9145	0.9241	0.7009
TCGA-B5-A0JU	1	0.8499	0.9443	0.7873	0.5779
TCGA-B5-A11H	1	0.417	0.9858	0.7543	0.6915
TCGA-AP-A05N	1	0.8662	0.9539	0.7804	0.5714
TCGA-BG-A0MK	1	0.8327	0.9643	0.9396	0.6868
TCGA-AP-A0LJ	1	0.8423	0.962	0.9543	0.5345
TCGA-BG-A0MU	1	0.6016	1	0.8917	0.5826
TCGA-AJ-A3TW	1	0.4375	0.9828	0.5866	0.6
TCGA-BG-A2AE	1	0.7203	0.9959	0.786411	0.7212
TCGA-D1-A17T	1	0.7787	0.9892	0.9148	0.6118
TCGA-AJ-A3BD	1	0.722	0.9962	0.3982	0.6786
TCGA-BS-A0UA	0.9899	0.5672	0.9664	0.8599	0.625
TCGA-AJ-A8CV	0.9918	0.6614	0.9797	0.7917	0.6345
TCGA-D1-A3JP	0.998	0.7712	0.9899	0.6814	0.7495
TCGA-D1-A3DG	1	0.8735	0.9889	0.7341	0.5294
TCGA-E6-A2P9	0.9938	0.4225	0.9859	0.8553	0.6556
TCGA-AX-A0J1	1	0.4926	0.9603	0.5943	0.6759
TCGA-AX-A1CA	0.9703	0.7035	1	0.5732	0.75
TCGA-BG-A18B	1	0.6295	0.9838	0.9181	0.6579
TCGA-AX-A06F	1	0.1775	0.9896	0.824063	0.6184
TCGA-AX-A1C5	1	0.9031	0.9896	0.7946	0.4387
TCGA-D1-A17M	1	0.7082	0.9745	0.8276	0.7364
TCGA-AJ-A23O	1	0.6289	1	0.82464	0.5361
TCGA-AP-A0LN	1	0.8002	1	0.7099	0.5588
TCGA-D1-A16I	1	0.7726	0.9917	0.6792	0.601
TCGA-BK-A0C9	1	0.72039	0.9605	0.83173	0.6543
TCGA-D1-A101	1	0.7565	0.986	0.8747	0.6731
TCGA-PG-A6IB	0.9963	0.2132	0.9929	0.7267	0.625
TCGA-AX-A06J	1	0.825	0.9638	0.859062	0.4903
TCGA-D1-A16Q	1	0.8398	0.9546	0.8006	0.7419
TCGA-D1-A160	1	0.5381	0.976	0.786663	0.7045
TCGA-B5-A11N	1	0.4926	0.9501	0.8909	0.6939
TCGA-AJ-A23N	1	0.794	0.9651	0.7801	0.62
TCGA-AX-A3GB	0.993	0.7465	0.9883	0.7882	0.6444
TCGA-D1-A17H	1	0.7621	0.9557	0.8855	0.6098
TCGA-D1-A17B	1	0.4213	0.9732	0.9174	0.6566
TCGA-B5-A11E	0.9896	0.7275	0.9811	0.675	0.4624
TCGA-KP-A3VZ	1	0.899	0.9652	1	0.7548
TCGA-B5-A11Z	0.9622	0.8113	0.8987	0.8322	0.6466
TCGA-AX-A2HC	1	0.8165	0.9731	0.9108	0.6558
TCGA-AX-A2HJ	1	0.7755	0.9791	0.9086	0.5963
TCGA-A5-A1OG	1	0.6223	0.9836	0.6528	0.475
TCGA-BS-A0TA	1	0.1069	0.9841	0.7833	0.6667
TCGA-A5-A0GG	1	0.6872	0.9616	0.9013	0.6232
TCGA-BK-A13B	1	0.7516	0.9486	0.80183	0.7065
TCGA-D1-A174	1	0.1752	0.9605	0.8486	0.7188
TCGA-BS-A0U5	1	0.8327	0.9696	0.8438	0.6027
TCGA-B5-A1N2	0.9758	0.7012	0.9805	0.7369	0.6398
TCGA-BS-A0UM	1	0.1793	0.9812	0.789925	0.7183
TCGA-A5-A0R9	1	0.8573	0.9698	0.7205	0.5
TCGA-B5-A3S1	0.9809	0.8464	0.9921	0.5716	0.6981
TCGA-EO-A3AU	1	0.7834	0.9572	0.810844	0.6348
TCGA-D1-A16N	0.9928	0.8864	0.9656	0.7123	0.6319
TCGA-AX-A2HK	0.8446	0.9211	0.9959	0.5632	0.7099
TCGA-B5-A3FH	1	0.8033	0.9669	0.6035	0.7102
TCGA-E6-A8L9	0.9914	0.8051	1	0.4124	0.6682
TCGA-B5-A1MZ	1	0.6295	1	0.750911	0.5287
TCGA-B5-A0K3	1	0.809	0.9694	0.8141	0.6667
TCGA-A5-A0G2	1	0.5642	0.9246	0.5562	0.6738
TCGA-AP-A1DV	1	0.67077	0.9629	0.7741	0.6479
TCGA-AP-A059	1	0.2313	0.9653	0.9002	0.6894
TCGA-AX-A2IO	0.9641	0.9022	0.9651	0.8958	0.5
TCGA-EY-A1GW	1	0.7501	0.9847	0.7632	0.7347
TCGA-EY-A1H0	0.9912	0.9291	0.985	0.8246	0.6562
TCGA-AP-A1DK	1	0.5782	1	0.7563	0.5161
TCGA-DI-A2QU	1	0.7372	0.9797	0.6322	0.55
TCGA-AX-A05Z	1	0.1169	0.9845	0.922	0.4952
TCGA-AJ-A2QM	0.9942	0.9042	0.9914	0.8086	0.5965
TCGA-AJ-A3EK	0.9959	0.5436	0.9764	0.80725	0.6324
TCGA-FI-A2EW	1	1	1	0.72805	0.8077
TCGA-AP-A1E1	1	0.6471	0.995	0.77789	0.685
TCGA-EY-A2OP	0.9939	0.8365	0.9669	0.80181	0.5757
TCGA-B5-A1MW	1	0.828	0.9793	0.7282	0.5262
TCGA-BG-A0M9	0.9871	0.686	0.9919	0.8808	0.5526
TCGA-AX-A2H5	1	0.9166	0.9167	0.794	0.5429
TCGA-BG-A0YV	1	0.869	0.9771	0.8416	0.7016
TCGA-B5-A11F	1	0.9285	0.9546	0.815789	0.6
TCGA-AP-A05H	1	0.9553	0.9896	0.6591	0.6145
TCGA-B5-A0JN	0.959	0.7462	0.981	0.7865	0.6934
TCGA-EC-A24G	1	0.5347	0.9725	0.9186	0.6933
TCGA-A5-A0G3	1	0.9266	1	0.6661	0.5902
TCGA-D1-A16E	1	0.7952	0.957	0.9323	0.7405
TCGA-D1-A1O7	1	0.8859	0.9662	0.777362	0.6875
TCGA-A5-A3LP	1	0.715	0.9845	0.8544	0.6649
TCGA-D1-A16B	1	0.7273	0.9798	0.8467	0.557
TCGA-EY-A1GP	0.9845	0.8763	0.9785	0.78756	0.4864
TCGA-AX-A2H4	0.9903	0.3433	0.9704	0.7756	0.672
TCGA-A5-A0G9	1	0.8292	1	0.79395	0.6111
TCGA-D1-A0ZQ	1	0.8676	0.9853	0.7632	0.5983
TCGA-BG-A187	1	0.8137	0.9933	0.84898	0.6148
TCGA-AP-A1DP	0.9733	0.75202	0.9894	0.7554	0.4
TCGA-B5-A0K2	1	0.4372	0.9749	0.77708	0.5758
TCGA-PG-A915	1	0.8988	0.9811	0.7801	0.6117
TCGA-AJ-A3QS	1	0.4316	0.9903	0.77687	0.6697
TCGA-AX-A05S	1	0.9315	1	0.9377	0.8125
TCGA-BS-A0T9	1	0.9266	0.9791	0.8168	0.631
TCGA-AX-A06H	1	0.3532	0.972	0.8011	0.6538
TCGA-AX-A05Y	1	0.5189	0.9913	0.85703	0.6302
TCGA-A5-A2K4	1	0.7537	0.9911	0.7946	0.7855
TCGA-D1-A17L	0.9781	0.4046	1	0.750811	0.6667
TCGA-AP-A0LP	0.9888	0.9315	0.9936	0.8917	0.7273
TCGA-FI-A2D2	1	0.8402	1	0.8888	0.6014
TCGA-EY-A4KR	1	0.4802	0.9784	0.6737	0.7713
TCGA-AX-A1C8	1	0.5814	0.8642	0.7728	0.6859
TCGA-EY-A1G8	0.9857	0.7952	0.9914	0.7899	0.6
TCGA-D1-A17U	1	0.6907	0.9781	1	0.6728
TCGA-EY-A1GO	0.9903	0.913	1	0.6496	0.5733
TCGA-BS-A0TE	1	0.6601	0.9737	0.928	0.6852
TCGA-D1-A161	0.9877	0.6793	1	0.74603	0.6
TCGA-QF-A5YT	0.9945	0.8964	0.9916	0.8545	0.5364
TCGA-A5-A2K2	0.9937	0.8351	1	0.7115	0.7791
TCGA-AP-A0LS	1	0.7275	0.964	0.9251	0.6054
TCGA-QF-A5YS	0.9958	0.702	0.9872	0.7518	0.6489
TCGA-AX-A1CJ	0.9664	0.749078	1	0.6559	0.62909
TCGA-EY-A1GS	0.9891	0.5761	0.9346	0.5179	0.7818
TCGA-B5-A0JZ	1	0.3052	1	0.825	0.6308
TCGA-AP-A052	1	0.7923	0.9902	0.8096	0.7079
TCGA-EY-A1GK	0.9895	0.5826	1	0.7119	0.7174
TCGA-A5-A7WK	0.9903	0.8473	0.9695	0.8228	0.7535
TCGA-D1-A169	1	0.7775	0.9746	0.7957	0.6026
TCGA-SJ-A6ZJ	0.9888	0.8993	0.9677	0.8098	0.5484
TCGA-AX-A1CP	1	0.6332	1	0.8896	0.619
TCGA-AP-A05P	1	0.9354	0.9676	0.9019	0.6207
TCGA-B5-A11I	1	0.6704	0.9605	0.7498	0.6923
TCGA-AX-A2HA	0.9467	0.1007	0.9725	0.7413	0.5333
TCGA-AJ-A3BK	1	0.5913	0.9709	0.7001	0.5
TCGA-AX-A060	1	0.8137	0.9725	0.801322	0.535
TCGA-D1-A2G6	1	0.7444	0.9491	0.82573	0.637
TCGA-A5-A0VO	1	0.8292	0.9854	0.7606	0.5143
TCGA-AP-A05D	1	0.7112	0.9909	0.909	0.7143
TCGA-EY-A1GR	0.9771	0.9333	0.9938	0.779043	0.6471
TCGA-A5-A0G5	1	0.415	0.9664	0.8747	0.52
TCGA-D1-A17K	1	0.7952	0.9923	0.6824	0.6074
TCGA-AX-A3G1	1	0.6748	0.9874	0.6747	0.7902
TCGA-AJ-A3I9	1	0.7276	1	0.7661	0.6786
TCGA-B5-A1MR	1	0.3141	0.9664	0.928	0.6383
TCGA-BG-A18C	1	0.7836	0.9826	0.7234	0.6356
TCGA-AX-A1CN	1	0.7025	0.9884	0.7774	0.5355
TCGA-FI-A3PV	0.9942	0.8304	0.9912	0.4844	0.6163
TCGA-AJ-A3NE	1	0.75	0.9664	0.8719	0.5439
TCGA-BG-A0MG	1	0.7807	0.9642	0.8699	0.6434
TCGA-BS-A0U9	1	0.9604	0.9817	0.7632	0.767
TCGA-AX-A05T	1	0.7214	0.9807	0.8186	0.6364
TCGA-BG-A0VV	0.9857	0.8192	0.9569	0.9634	0.6875
TCGA-BG-A0M6	1	0.8609	0.9914	0.8958	0.6552
TCGA-D1-A0ZV	1	0.6342	0.9759	0.8232	0.7027
TCGA-EY-A1GX	0.9935	0.8693	0.9948	0.7327	0.633
TCGA-EO-A22T	1	0.6478	0.9798	0.824967	0.6987
TCGA-FI-A2F8	0.9467	0.6084	0.9859	0.82681	0.6566
TCGA-EY-A1GU	1	0.7444	0.9722	0.7702	0.722
TCGA-DI-A2QT	1	0.7627	1	0.8499	0.8252
TCGA-AJ-A3OL	1	0.9061	0.9668	0.783	0.6184
TCGA-AJ-A6NU	1	0.8084	0.976	0.6847	0.6604
TCGA-AJ-A3NF	1	0.8339	0.9829	0.7946	0.5612
TCGA-BG-A0VT	1	0.8405	1	0.8995	0.6436
TCGA-AP-A0LD	0.9675	0.7952	0.98877	0.7585	0.65439
TCGA-EY-A215	0.9943	0.4066	0.975	0.8508	0.7333
TCGA-D1-A3JQ	1	0.8475	0.9831	0.7972	0.719
TCGA-EO-A3AV	0.9832	0.3167	0.9495	0.2597	0.704
TCGA-EY-A1G7	1	0.7742	0.9708	0.8406	0.6531
TCGA-BG-A0W1	0.9615	0.727	1	0.9332	0.75

## Sheet: ES
id	BCKDK|36239|ES	HACE1|77104|ES	CCZ1B|78768|ES	SNCAIP|73113|ES	SCRIB|85500|ES	MRS2|75509|ES	MBD1|45511|ES	ZNF706|84749|ES	TCEAL4|89753|ES	NGFRAP1|89733|ES	PCYT2|44230|ES	RPLP0|24731|ES	CSAD|21968|ES	RPGR|88808|ES	NHP2L1|62449|ES	FOLH1|15817|ES	SIRT5|75396|ES	NPEPPS|42084|ES
TCGA-D1-A2G0	0.9946	1	1	1	0.1838	1	0.7685	0.1001	1	0.9774	0.187	0.5088	1	0.963	0.16	0.8246	0.9762	0.05
TCGA-B5-A121	0.9868	1	1	1	0.0652	1	0.7565	0.0766	1	1	0.1909	0.2641	1	0.8738	0.1554	0.8206	1	0
TCGA-A5-A0G1	0.9727	1	0.9561	1	0.2271	1	1	0.0371	1	0.9756	0.4947	0.0992889	1	1	0.2005	0.81863	1	0.0625
TCGA-BK-A0CB	0.9779	1	1	1	0.1423	1	0.6221	0.0924	1	0.9703	0.466	0.0639	1	0.8317	0.158	0.772	1	0.1558
TCGA-DI-A1BU	0.9921	1	1	1	0.1474	1	0.8375	0.0665	1	1	0.2339	0.1938	1	0.9308	0.1347	0.7487	0.9529	0.1257
TCGA-D1-A17R	0.9881	1	1	1	0.0949	1	0.5794	0.6543	0.997811	1	0.4723	0.051	1	0.942344	0.2287	0.572	1	0.03902
TCGA-FI-A2D4	1	0.6516	1	1	0.3478	1	1	0.0647	1	1	0.56	0.0443	1	0.921543	0.0874	0.8124	0.9463	0.01862
TCGA-AP-A0LO	0.9859	1	1	1	0.0774	1	0.6458	0.0239	1	1	0.4723	0.081	1	0.9202	0.1391	0.9273	0.9267	0.2169
TCGA-B5-A11P	1	1	1	1	0.0641	1	0.844929	0	1	1	0.4762	0.0288	1	0.9265	0.129	0.7847	1	0.0997
TCGA-AJ-A3BG	1	1	1	1	0.0425	1	0.9103	0.0789	1	1	0.1008	0.6954	1	1	0.1982	0.7811	1	0.05
TCGA-5B-A90C	1	1	0.9971	1	0.25	1	0.8841	0.0165	1	0.9412	0.4256	0.0924	1	0.7885	0.0713	0.8359	0.9624	0.0327
TCGA-EO-A3B1	1	1	1	1	0.3855	1	0.8383	0	1	1	0.612	0.0897	1	0.8882	0.1261	0.8284	1	0.0281
TCGA-B5-A3FA	1	1	1	1	0.2481	1	0.8778	0.0421	1	1	0.2395	0.3518	1	0.5547	0.1808	0.7535	1	0.0692
TCGA-D1-A1NS	1	1	1	0.4436	0.063	1	0.8038	0.1047	1	1	0.2864	0.1137	1	1	0.1221	0.7749	0.9431	0
TCGA-AJ-A5DV	0.9943	1	1	1	0.3458	1	1	0.0626	1	0.9805	0.3552	0.1434	1	0.9799	0.1362	0.7693	0.9814	0.0494
TCGA-AJ-A5DW	0.9855	1	0.9849	1	0.3047	1	0.8994	0.0507	1	0.992	0.2988	0.2893	0.9047	0.9698	0.1648	0.826	0.8976	0.0389
TCGA-KP-A3W1	1	1	1	1	0.2353	0.9744	1	0.0629	1	0.945	0.5387	0.0793	1	1	0.155	0.6062	1	0.1625
TCGA-EY-A72D	0.9873	1	1	0.9691	0.2367	1	0.8974	0.0429	0.9742	0.9927	0.6641	0.0653	1	0.8869	0.1433	0.8767	0.9522	0.0671
TCGA-FI-A2EY	1	1	0.9073	1	0.1243	1	0.6818	0	0.8835	0.9305	0.5684	0.0737	1	1	0.2984	1	0.9659	0.1885
TCGA-AJ-A3EL	0.9877	1	0.9901	0.9005	0.2243	1	0.8467	0.1072	1	0.9902	0.1613	0.0913	1	0.9558	0.1005	0.4375	1	0.0211
TCGA-EO-A2CH	0.9817	1	1	1	0.483	1	0.8961	0.1571	1	0.9905	0.5045	0.1488	1	1	0.2594	0.78697	0.9447	0.1071
TCGA-EO-A22S	1	1	1	1	0.0903	1	0.8699	0.0337	0.8972	0.9771	0.3792	0.2263	1	0.918162	0.1583	0.8404	1	0
TCGA-D1-A0ZZ	0.9748	1	1	1	0.0988	1	0.9474	0.1167	1	1	0.32	0.1022	1	0.4684	0.0049	0.9011	0.8559	0.011
TCGA-BS-A0UV	0.9794	1	1	1	0.1239	1	0.8672	0.0522	0.9157	0.9203	0.3956	0.0869	0.99795	0.8664	0.1657	0.8794	0.9309	0
TCGA-E6-A1LZ	0.9855	1	1	1	0.2551	1	1	0.0305	1	1	0.7227	0.0815	1	0.911067	0.3119	0.82	0.9023	0.1216
TCGA-D1-A17N	0.9835	1	1	1	0.1521	1	0.819957	0	1	1	0.1841	0.096	1	1	0.1985	0.4968	1	0.04345
TCGA-B5-A5OD	0.9937	1	0.9887	1	0.1921	1	0.9509	0.2162	1	0.9913	0.3569	0.5273	1	1	0.2192	0.8254	0.9898	0.2444
TCGA-BG-A0M8	1	1	1	0.9139	0.1051	1	0.8513	0.0484	1	1	0.4444	0.1291	0.7699	1	0.219	0.7902	0.9158	0.03233
TCGA-BG-A0LW	1	1	1	1	0.1836	1	1	0	1	0.9878	0.6452	0.1233	1	0.8752	0.0757	0.7085	1	0
TCGA-EY-A214	0.9884	1	1	1	0.14	1	0.8345	0.0535	1	1	0.4723	0.0683	1	0.91815	0.2065	1	1	0.0273
TCGA-BG-A0MS	1	1	1	1	0.1051	1	0.8195	0	0.997325	0.9652	0.1411	0.0724	1	0.9066	0.1685	0.7447	1	0.1216
TCGA-D1-A1NY	1	1	1	1	0.178	1	1	0	1	1	0.1391	0.2903	1	1	0.2963	0.8132	1	0.0525
TCGA-DI-A1C3	1	1	1	1	0.1693	1	0.8737	0.2594	1	1	0.4476	0.0961	0.969	0.7814	0.1332	0.8283	1	0.09847
TCGA-AX-A2HD	1	1	1	1	0.1521	1	0.8155	0.0508	1	1	0.1675	0.0741	1	0.7738	0.2112	0.8587	1	0.0433
TCGA-D1-A176	0.9909	1	1	1	0.0988	0.8937	0.9279	0.0537	1	1	0.5694	0.0524	1	1	0.2052	0.8865	1	0.0845
TCGA-AJ-A3BF	0.9878	1	1	1	0.1315	1	0.82	0.0254	1	0.9683	0.4825	0.0964	1	0.7669	0.0372	0.8294	0.8319	0.0067
TCGA-BK-A0CC	1	1	0.968	1	0.1648	0.9882	0.78745	0.182044	1	1	0.360256	0.0774	1	0.608	0.20913	0.81728	0.7801	0.4388
TCGA-EO-A1Y5	0.9817	1	1	1	0.1475	1	1	0.0341	1	0.9633	0.5111	0.2007	1	0.7582	0.2688	0.7697	1	0.01898
TCGA-EY-A1GD	1	1	1	1	0.1609	1	1	0.0571	1	1	0.3915	0.0635	1	1	0.0836	0.6457	1	0.058
TCGA-DF-A2KN	0.9578	1	1	1	0.162	0.9877	0.5057	0.0318	0.9733	1	0.1312	0.2646	0.8059	0.94	0.2286	0.5814	1	0.0825
TCGA-BG-A0VZ	1	1	0.9773	1	0.0777	1	0.835	0	1	1	0.1538	0.0239	1	1	0.1115	0.8461	1	0.0713
TCGA-AX-A1CE	1	1	1	1	0.102	1	1	0.1613	1	0.9841	0.4017	0.0985444	1	0.8191	0.1394	0.7524	1	0
TCGA-AP-A1DO	1	1	1	1	0.147	1	0.772017	0.0265	1	0.9304	0.3265	0.0706	1	0.921778	0.1866	0.8823	1	0.02136
TCGA-A5-A0GW	0.9767	1	1	1	0.1585	1	0.8049	0.0392	1	0.8682	0.4841	0.0739	1	0.8592	0.1125	0.8096	1	0.0441
TCGA-5S-A9Q8	1	1	1	1	0.1247	1	0.3883	0.2307	1	1	0.6155	0.0664	1	1	0.0813	0.8362	1	0.1774
TCGA-A5-A0GA	1	1	1	1	0.1501	0.9662	0.1395	0.2023	1	0.9109	0.3956	0.2401	1	0.6359	0.1485	0.798	1	0.0284
TCGA-AX-A1C9	1	1	1	1	0.0919	1	0.9231	0.07	1	0.9854	0.2759	0.0438	1	0.8061	0.1119	0.7757	0.9712	0
TCGA-B5-A11R	1	1	1	1	0.1652	1	0.822	0.0377	1	0.9975	0.2845	0.0831	1	0.9766	0.1298	0.8181	0.9735	0.09
TCGA-D1-A15X	1	1	1	1	0.1187	1	0.8061	0	1	0.99296	0.3194	0.1452	1	1	0.1742	0.78213	1	0.0217
TCGA-B5-A11U	1	1	1	1	0.3384	1	0.7169	0.066	1	0.9899	0.3265	0.0993	1	0.895811	0.1169	0.8181	0.8842	0
TCGA-EY-A1GV	0.9851	1	1	1	0.1412	1	0.7085	0	1	0.9749	0.5217	0.127	1	0.80418	0.2391	0.77655	0.8699	0
TCGA-B5-A3FD	0.9729	1	1	1	0.1629	0.9708	0.8243	0.1061	0.9263	0.9481	0.4238	0.0262	1	0.8524	0.1739	0.8832	0.9709	0.04892
TCGA-BG-A220	1	1	1	0.7937	0.0848	1	0.8239	0	1	0.9775	0.0294	0.03	1	0.8902	0.1386	0.9156	1	0.0845
TCGA-A5-A0R7	0.9596	1	1	1	0.1038	1	0.8661	0.1396	1	0.9197	0.3574	0.0578	1	0.7177	0.1537	0.8794	0.98575	0.04135
TCGA-AJ-A23M	0.9758	1	1	1	0.1523	1	0.5458	0.1337	0.8331	0.9625	0.5217	0.0348	1	0.6941	0.1981	0.7322	0.8685	0.0807
TCGA-AP-A0LT	0.9939	1	1	1	0.1129	1	0.8718	0.0791	0.9408	1	0.4988	0.2224	1	1	0.1357	0.9117	1	0
TCGA-A5-A0GX	0.9609	1	1	1	0.1705	1	0.83195	0.23	1	0.98381	0.4539	0.0874	1	0.9379	0.3314	0.729456	1	0.03396
TCGA-EY-A1GL	1	1	1	0.9205	0.0875	1	0.7987	0.0525	1	1	0.4434	0.0963	1	0.8668	0.1563	0.7825	1	0.0544
TCGA-FI-A2CY	0.9817	1	1	1	0.2105	1	0.6051	0.0792	1	0.9795	0.5075	0.0922	1	1	0.4181	0.7524	0.9728	0.0702
TCGA-AX-A0IW	0.9785	1	1	1	0.4766	1	0.782686	0.0808	1	0.9456	0.4031	0.1245	1	0.86871	0.0536	1	0.9688	0.02183
TCGA-BG-A0M2	1	1	0.938	1	0.1479	1	0.8547	0.0365	1	1	0.5926	0.0405	1	1	0.0746	0.8663	1	0.0462
TCGA-DF-A2KV	1	1	1	1	0.1612	1	0.9117	0.0734	1	1	0.397	0.1378	1	1	0.1638	0.6581	1	0.05942
TCGA-A5-AB3J	0.9894	1	1	1	0.1562	1	0.8312	0.0583	1	1	0.5675	0.0639	0.9403	0.9177	0.0997	0.8246	0.9346	0.058
TCGA-BG-A0W2	0.9905	1	1	1	0.2228	1	0.8285	0.0873	1	1	0.2795	0.0712	1	0.9615	0.0557	0.7298	1	0.0284
TCGA-AX-A05W	0.958	1	1	1	0.1304	1	0.8358	0	1	1	0.3364	0.0689	1	1	0.1119	0.6922	1	0.04147
TCGA-EY-A547	0.9742	1	1	1	0.0909	1	0.778267	0	1	0.9903	0.8261	0.0217	0.9031	0.83829	0.0846	0.9663	1	0.04967
TCGA-AP-A1E0	1	1	1	1	0.1495	1	0.5889	0.077	1	1	0.2956	0.1078	1	1	0.0589	0.8096	1	0.0152
TCGA-PG-A7D5	0.9794	1	1	0.9516	0.2891	1	0.6906	0.0982	1	1	0.2792	0.0814	1	0.9514	0.2269	0.7447	0.9916	0.0867
TCGA-AP-A3K1	0.9837	1	1	0.5403	0.4787	1	0.8665	0.0382	1	1	0.6502	0.0625	0.8428	0.6635	0.1939	0.8892	1	0.0277
TCGA-D1-A16J	1	1	1	1	0.195	1	0.8635	0	1	0.99009	0.6502	0.0851	1	0.918486	0.274	0.76243	0.9283	0
TCGA-AX-A2H8	0.9746	1	1	1	0.5029	1	0.8011	0.033	1	1	0.6857	0.0466	1	0.868233	0.0171	1	0.9031	0.0345
TCGA-D1-A1NU	1	0.8956	1	1	0.1018	1	0.7671	0.1131	1	0.957	0.4103	0.1518	1	0.7663	0.0419	0.8233	1	0.0409
TCGA-AX-A1CI	1	1	1	1	0.1769	1	0.820375	0.0491	1	1	0.736	0.0655	1	0.897833	0.0745	0.7964	1	0.07449
TCGA-PG-A914	0.9866	1	1	1	0.1056	1	0.745	0.0495	1	0.9699	0.1846	0.0651	0.9655	0.8999	0.0424	0.739	0.9805	0.0427
TCGA-EY-A1GI	1	1	1	1	0.1648	1	0.9228	0.0501	1	0.9621	0.1951	0.1167	1	1	0.1585	0.83172	1	0.0679
TCGA-AX-A05U	0.9856	1	1	1	0.1921	1	0.7376	0.0886	1	0.9918	0.127	0.0617	1	0.8602	0.1398	0.9318	0.958	0.0845
TCGA-AJ-A3EJ	0.9774	1	0.9936	1	0.1294	1	0.754	0.0522	1	0.9621	0.5665	0.0364	0.8077	0.7368	0.0527	0.6522	0.952	0.0616
TCGA-BG-A18A	0.9864	1	1	1	0.0598	1	0.5679	0.1097	1	1	0.1606	0.073	1	1	0.3152	0.658	1	0.0647
TCGA-D1-A15W	1	1	1	1	0.0464	1	0.7846	0	1	1	0.2513	0.1438	1	1	0	0.7642	1	0.017
TCGA-BK-A26L	1	1	1	1	0.3277	1	0.7095	0.057	1	0.9723	0.3926	0.1068	1	0.866263	0.1688	0.8948	0.9508	0
TCGA-B5-A1MX	1	1	1	1	0.0812	1	1	0.1452	1	0.9563	0.2878	0.188	1	1	0.0768	1	1	0.0601
TCGA-AP-A054	0.9813	1	1	1	0.1525	1	0.9312	0	1	0.9618	0.1709	0.0727	0.9972	0.4045	0.1506	0.5619	1	0.0433
TCGA-EY-A5W2	0.9958	1	1	1	0.0953	1	0.8977	0.04	1	0.9897	0.231	0.3451	1	0.9302	0.135	0.8191	0.9333	0.03438
TCGA-EY-A1GQ	1	1	1	1	0.0734	1	0.8541	0	1	0.9888	0.4392	0.0293	1	1	0.0634	0.7621	1	0.04792
TCGA-EO-A1Y8	0.9644	1	1	1	0.45	1	0.849137	0.022	1	0.9719	0.5045	0.0592	0.8169	0.8467	0.1483	0.9257	0.9357	0
TCGA-A5-A0GE	0.9772	1	1	1	0.139	1	0.81287	0.0509	1	1	0.172	0.2103	1	0.9187	0.0232	0.7826	1	0.0479
TCGA-K6-A3WQ	0.9617	1	0.9893	1	0.2653	1	0.8645	0.0402	1	0.9881	0.6654	0.0703	0.9798	0.8002	0.3064	0.8009	0.8862	0.0414
TCGA-B5-A11W	0.966	1	1	1	0.1521	1	0.7246	0	1	1	0.255	0.0474	1	0.9672	0.1107	0.7447	1	0.06325
TCGA-AP-A1E4	1	1	1	1	0.3136	1	0.6924	0.0526	1	1	0.45	0.0517	1	0.7709	0.2002	0.8901	0.8892	0.1366
TCGA-EC-A1QX	1	1	1	1	0.0988	1	0.815922	0.0584	1	1	0.5926	0.1462	1	1	0.2261	0.8214	1	0.0209
TCGA-QS-A5YQ	0.9809	1	1	1	0.0987	1	0.8839	0.051	1	1	0.1251	0.109	1	0.9578	0.144	0.8702	1	0
TCGA-B5-A0JY	0.9849	1	1	1	0.0826	1	0.73	0	1	0.9594	0.4	0.256	1	0.9108	0.0948	0.6902	1	0.0368
TCGA-AJ-A3NC	0.9923	1	0.9888	1	0.2028	1	0.9123	0.0566	1	1	0.6624	0.0886	1	0.9636	0.1546	0.7984	0.9786	0.0683
TCGA-AJ-A3NH	0.9966	0.9693	0.9874	1	0.2979	1	0.8993	0.074	1	0.9822	0.3791	0.0729	1	0.918	0.2811	0.8788	0.9456	0.1495
TCGA-AX-A2HF	1	1	1	1	0.1978	1	0.912	0	0.98328	0.9864	0.0866	0.0807	1	0.6602	0.1713	0.79359	0.9667	0
TCGA-EO-A3KW	0.9942	1	0.9911	1	0.253	1	0.5808	0.1286	0.9584	0.9673	0.4045	0.065	1	0.8736	0.1398	0.743	0.9358	0
TCGA-D1-A17D	1	1	1	1	0.1667	1	0.5369	0.0616	0.996938	1	0.1888	0.19	1	1	0.1965	0.5635	1	0.1366
TCGA-AP-A0LH	1	1	1	1	0.0658	1	0.8188	0.1098	1	1	0.2936	0.0618	1	0.7003	0.0859	0.8031	1	0.0479
TCGA-BS-A0U8	1	1	1	1	0.0486	1	1	0.0601	1	1	0.2092	0.2371	0.9405	1	0	0.8794	1	0.03138
TCGA-D1-A17F	1	1	1	1	0.074	1	0.6969	0.0953	1	1	0.3496	0.1865	1	0.9627	0.1242	0.7993	1	0.03353
TCGA-D1-A15Z	0.9797	1	1	1	0.0967	1	0.712	0	0.999456	0.9843	0.2814	0.1321	1	0.6726	0.1687	0.8014	0.9613	0.0758
TCGA-D1-A0ZU	0.9908	1	1	0.9705	0.1548	1	0.941	0.0465	1	0.9581	0.469	0.0472	1	1	0.1441	0.9011	1	0.0102
TCGA-EO-A3B0	1	1	0.9909	1	0.2396	1	0.7742	0.0783	1	0.9942	0.249	0.0783	1	0.9132	0.1454	0.7217	0.9704	0.0448
TCGA-KP-A3W4	1	1	0.9914	0.9748	0.1018	1	0.8339	0.0569	1	0.9963	0.3861	0.1007	1	0.9184	0.2494	0.8004	0.95	0.1501
TCGA-D1-A0ZN	1	1	1	1	0.1443	1	0.8425	0.074	1	1	0.4424	0.0779	1	0.5557	0.1636	0.7409	0.9519	0.0276
TCGA-EY-A2OM	1	1	1	1	0.21	1	1	0.1554	1	0.9789	0.1081	0.0532	1	0.898367	0.2099	0.7613	0.8913	0.0303
TCGA-BG-A0MO	1	1	1	0.979833	0.0334	1	1	0	1	1	0.4563	0.1534	1	0.94692	0.1365	0.7945	1	0
TCGA-EY-A1GM	1	1	1	1	0.2778	1	0.4447	0.0155	1	1	0.2979	0.0174	0.8978	0.8005	0.0342	0.79018	0.946	0.0269
TCGA-D1-A16V	1	1	0.9698	1	0.1509	1	0.7259	0.1087	1	1	0.6024	0.0344	1	0.903713	0.0428	0.9222	1	0.2693
TCGA-A5-A0VQ	0.9886	1	1	1	0.0934	1	0.843044	0	1	1	0.5417	0.146	1	0.8382	0.1352	0.7305	1	0.06483
TCGA-EO-A1Y7	1	1	0.9847	0.97297	0.2413	1	0.8387	0.0468	1	0.9693	0.6183	0.0217	1	0.6483	0.1372	0.8995	0.9186	0
TCGA-B5-A0K9	0.9905	1	1	1	0.319	1	0.8064	0.1116	0.9741	0.9819	0.475	0.117	0.9653	1	0.1487	0.8386	1	0.0626
TCGA-FI-A2D0	1	1	1	1	0.0919	1	0.849	0.079	1	0.9836	0.32	0.4278	1	0.782	0.1523	0.8699	1	0.0064
TCGA-BS-A0TC	1	1	1	1	0.0919	1	0.8736	0.0515	1	1	0.4211	0.0963667	1	1	0.1321	0.7799	0.9661	0
TCGA-D1-A16D	1	1	1	1	0.1599	1	0.6122	0.0682	1	1	0.2092	0.1987	0.996057	1	0.172	0.7199	1	0.1287
TCGA-AP-A053	0.981	1	0.9667	1	0.1829	1	0.8583	0.0335	1	0.9566	0.2853	0.1033	0.997375	0.8103	0.1339	0.8501	1	0
TCGA-AJ-A3OK	1	1	1	1	0.2097	1	0.9233	0	1	1	0.2783	0.1028	1	0.9679	0.1379	0.8067	1	0.058
TCGA-DF-A2KR	1	1	1	1	0.4635	1	0.7425	0.0094	1	1	0.731	0.149	1	0.6828	0.1661	0.7642	0.9688	0.2512
TCGA-QS-A5YR	1	1	1	1	0.1241	1	0.8138	0.0571	1	0.9932	0.2672	0.0911	1	0.8899	0.159	0.8024	0.9645	0.05191
TCGA-A5-A0R8	1	1	1	1	0.0962	1	0.8951	0.0335	1	1	0.4336	0.0455	0.997812	0.9778	0.2806	0.6457	1	0.01975
TCGA-B5-A1MU	0.9888	1	1	1	0.3694	1	0.6067	0.0697	1	1	0.3774	0.0926	1	0.766	0.2083	0.8378	0.9841	0.1272
TCGA-BG-A0MC	0.9827	1	1	1	0.0718	1	0.836067	0.0735	1	0.98948	0.5217	0.0636	1	0.9553	0.2068	0.6457	1	0.04414
TCGA-KP-A3W3	1	1	0.9823	1	0.3584	1	0.9208	0.1282	0.9828	0.9966	0.5226	0.0812	1	0.9541	0.0777	0.8337	1	0.0192
TCGA-BG-A3PP	0.9941	1	1	1	0.4087	1	0.9376	0.085	1	0.9714	0.2974	0.0169	1	0.8418	0.0303	0.7427	0.9708	0.0556
TCGA-EO-A2CG	0.9819	1	1	1	0.304	1	0.76615	0.0625	1	1	0.2562	0.0604	1	0.7334	0.0988	1	0.9627	0.0194
TCGA-EO-A22U	0.995	1	1	1	0.2637	0.99	0.8072	0.045	1	0.9768	0.4598	0.1515	1	0.9523	0.1528	0.8173	1	0.0585
TCGA-BG-A0LX	1	1	1	1	0.2881	1	0.8333	0.0638	1	1	0.5434	0.0537	1	1	0.3069	0.8366	1	0.0335
TCGA-D1-A1O8	0.944	1	0.9114	0.7786	0.1996	1	0.8906	0	1	0.9579	0.705	0.1524	0.9876	0.811975	0.238	0.79243	1	0.03114
TCGA-BG-A3EW	0.9957	1	1	1	0.1394	1	0.858	0.0433	1	0.9862	0.1761	0.1754	0.9616	0.98	0.1915	0.8244	0.979	0.0249
TCGA-D1-A175	1	1	1	1	0.2283	1	0.8752	0.144	1	1	0.5	0.1904	1	1	0.0888	0.8823	1	0.0221
TCGA-B5-A3F9	1	1	1	1	0.2146	1	0.8029	0	1	0.996	0.3973	0.0731	1	0.955	0.1025	0.822	0.9694	0.0089
TCGA-AJ-A8CT	0.9864	1	1	1	0.2647	1	0.936	0.149	0.963	1	0.3262	0.0759	1	0.986	0.0754	0.8129	0.9179	0.0601
TCGA-D1-A167	1	1	0.9881	1	0.325	1	1	0.153	1	0.9845	0.0557	0.1514	1	1	0.117	0.7916	1	0.0535
TCGA-AP-A1DH	0.9797	1	1	1	0.1521	0.9747	0.821575	0.0497	0.978533	1	0.2326	0.0177	1	1	0.1285	0.8307	1	0.03352
TCGA-AP-A5FX	0.9778	1	0.9402	1	0.2598	1	0.8101	0	0.7319	0.8404	0.6546	0.0363	0.8153	0.7932	0.1198	0.8727	1	0.12135
TCGA-A5-A2K3	0.9916	1	1	0.996457	0.1397	1	1	0	1	1	0.3469	0.1729	0.988	0.6037	0.1032	0.7278	1	0.02755
TCGA-AP-A1DR	1	1	1	0.5837	0.1743	1	0.8923	0	1	1	0.2443	0.1348	1	1	0.1236	0.822	1	0
TCGA-A5-A0GN	1	1	1	1	0.2753	1	0.839363	0.0653	1	1	0.459	0	1	0.94004	0.0931	0.767	1	0.06888
TCGA-AX-A06D	0.9365	1	1	0.55092	0.1456	1	0.6414	0.168	1	1	0.42183	0.0941889	1	0.915867	0.0741	0.7524	0.8214	0.05681
TCGA-B5-A11O	1	1	1	1	0.0493	1	0.9	0	1	1	0.2878	0.0679	0.996267	1	0.1197	0.7524	0.9667	0.1061
TCGA-AP-A05J	1	1	1	1	0.2082	1	0.799867	0.0909	0.8378	1	0.3574	0.0422	1	0.90855	0.1036	0.78563	1	0.0318
TCGA-AX-A1CK	1	1	1	1	0.2474	1	0.8922	0.0561	1	1	0.6081	0.0271	1	0.903871	0.1042	0.8732	0.9075	0.05946
TCGA-SJ-A6ZI	0.9971	1	1	0.9429	0.1553	1	0.8569	0.0504	0.9851	1	0.3184	0.16966	0.9335	0.934	0.1517	0.7955	0.9832	0.0494
TCGA-A5-A0R6	0.9932	1	1	1	0.1987	1	0.9201	0.0971	1	1	0.6304	0.097	1	1	0.1429	0.78636	1	0
TCGA-B5-A0JV	1	1	1	1	0.1245	1	0.8109	0	1	0.981	0.56	0.0743	1	0.9071	0.1457	0.8938	1	0
TCGA-A5-A0GI	1	1	1	1	0.0974	1	0.5987	0.0872	0.995675	1	0.2795	0.1071	1	1	0.1836	0.8587	1	0.03398
TCGA-BG-A0M3	1	1	1	1	0.0859	1	1	0	0.997411	1	0.3265	0.058	0.876	1	0.0656	0.7613	1	0.03755
TCGA-D1-A1NX	0.981	1	1	1	0.2789	1	0.8272	0	1	0.9695	0.3529	0.0729	1	0.7906	0.0151	0.8876	0.9746	0.1133
TCGA-D1-A0ZO	1	1	1	1	0.1544	1	0.5947	0	1	1	0.3433	0.0808	1	1	0.1578	0.7115	1	0.1216
TCGA-AJ-A2QO	1	1	1	1	0.2058	1	0.8248	0.0608	1	1	0.6119	0.157	1	0.9184	0.2028	0.6669	1	0.007
TCGA-AX-A3FX	0.9533	1	1	0.5781	0.3702	1	0.4701	0	1	0.9564	0.5115	0.0859	0.9174	0.7887	0.043	0.7993	1	0.09016
TCGA-D1-A15V	0.9933	1	1	1	0.1867	1	0.7421	0.0201	0.85	1	0.2826	0.0531	0.99369	0.9004	0.131	0.8699	1	0.0513
TCGA-B5-A0K6	1	1	1	1	0.1448	1	0.7712	0	1	1	0.127	0.117	1	0.7317	0.1733	0.7238	1	0.0312
TCGA-BG-A0M7	1	1	1	1	0.2009	1	0.6793	0.0531	1	1	0.466	0.0964	1	1	0.2145	0.7393	0.9333	0
TCGA-A5-A2K7	0.9965	1	1	0.9224	0.2525	1	0.8037	0.1051	1	0.98	0.077	0.5043	0.9557	0.8731	0.1443	0.7292	0.9796	0.0394
TCGA-BK-A13C	1	1	1	1	0.1871	1	0.8525	0.1113	0.999483	1	0.4392	0.0861	1	1	0.0979	0.9031	1	0.0201
TCGA-EY-A2OQ	0.9609	1	1	1	0.0358	1	0.7863	0.0947	1	0.9886	0.1607	0.1894	1	0.9555	0.254	0.7179	1	0.0804
TCGA-BS-A0TD	1	1	1	1	0.085	1	0.855111	0.0429	1	1	0.2443	0.0951	1	1	0.1922	0.7346	1	0.0479
TCGA-AJ-A3EM	0.995	1	1	1	0.2134	1	0.8276	0.0342	0.9493	0.918	0.3399	0.0255	1	0.8156	0.1439	0.7913	1	0
TCGA-EO-A22Y	1	1	1	1	0.1012	1	0.6126	0.0144	1	0.9919	0.4606	0.0865	1	0.9057	0.1296	0.8064	1	0.0286
TCGA-BG-A0MQ	1	1	1	1	0.1347	1	1	0.0597	1	0.9808	0.2667	0.0772	0.9113	1	0.1556	0.654	1	0.2169
TCGA-BK-A56F	0.981	1	1	1	0.2903	1	0.8183	0	1	1	0.3332	0.0977	0.976	0.9501	0.0979	0.8638	0.9187	0.064
TCGA-A5-A1OK	1	1	1	1	0.1201	1	0.9152	0.0881	1	1	0.4211	0.0686	1	1	0.3001	0.9425	0.955	0.0263
TCGA-B5-A0K1	1	1	1	1	0.0782	1	0.9097	0	1	1	0.4444	0.0724	1	0.8894	0.0735	0.7271	1	0.0997
TCGA-BK-A6W4	0.993	1	0.9939	1	0.1256	1	0.9156	0.0628	1	0.9941	0.2406	0.1077	0.9723	0.8896	0.1147	0.7992	0.9393	0.0925
TCGA-FI-A2EX	0.9864	1	0.9114	1	0.2353	1	0.587	0.0566	0.8722	0.9559	0.4788	0.0482	0.991589	0.5871	0.1656	0.76383	0.9324	0.141
TCGA-AX-A2IN	0.9881	1	0.9693	0.9762	0.4057	1	0.93	0.0445	1	0.955	0.2237	0.0573	1	0.9406	0.1752	0.6735	1	0
TCGA-BS-A0WQ	1	1	1	1	0.103	1	0.7841	0.0713	1	1	0.1461	0.0822	1	1	0.1536	0.7933	1	0.04631
TCGA-D1-A17C	0.9918	1	1	1	0.0411	1	0.7172	0.0413	0.99635	1	0.032	0.1013	0.8645	1	0.1896	0.7847	1	0.0373
TCGA-BK-A6W3	1	1	1	1	0.0654	1	0.8479	0.0707	1	1	0.2587	0.1482	1	0.9405	0.1574	0.8766	0.9914	0.0302
TCGA-DI-A0WH	1	1	1	1	0.1246	1	0.7309	0.1309	0.9593	0.9259	0.2414	0.0472	1	0.742	0.2195	0.9332	0.774	0.2758
TCGA-D1-A0ZS	1	1	0.9825	1	0.1846	1	0.8795	0.1307	1	0.9876	0.4211	0.0502	1	0.6781	0.1414	0.82229	1	0
TCGA-DF-A2KS	1	1	0.9871	0.970833	0.0643	1	0.79965	0.1181	1	0.98422	0.2254	0.0959	1	0.898962	0.2455	0.8587	0.9575	0.0441
TCGA-AJ-A2QL	1	1	1	1	0.0796	1	0.84334	0.2963	1	1	0.3164	0.0556	0.9974	1	0.0356	0.772	1	0.0601
TCGA-DI-A1NO	0.9727	1	1	1	0.2832	1	0.674	0.1491	1	0.9104	0.5266	0.126	1	0.8258	0.2816	0.6978	0.8801	0.0767
TCGA-B5-A0K0	1	1	1	1	0.1003	1	0.9052	0.0349	1	1	0.3926	0.1108	1	0.7957	0.1744	0.8837	1	0
TCGA-AP-A0LM	1	1	1	1	0.1224	1	0.6923	0.0826	1	1	0.3164	0.0683	1	0.6512	0.1349	0.7847	0.965533	0.03091
TCGA-BG-A0MA	1	1	1	1	0.0316	1	0.8936	0.0819	1	1	0.2936	0.051	1	0.8518	0.1551	0.8374	0.8555	0
TCGA-EO-A22X	0.9964	1	1	1	0.2054	0.988	0.9722	0.0549	1	0.9582	0.1655	0.209	0.9301	0.8715	0.1421	0.5385	0.9738	0.0058
TCGA-B5-A1MS	0.9922	1	0.9924	1	0.1389	1	0.6859	0.0325	0.9743	0.9914	0.3223	0.0707	1	0.5809	0.0349	0.7955	0.9551	0.0235
TCGA-EY-A548	0.9888	1	0.9908	1	0.3304	1	0.7915	0.0377	0.9639	0.9942	0.6704	0.0934	1	1	0.141	0.8408	0.9334	0.0757
TCGA-A5-A0GQ	1	1	1	1	0.0695	1	0.7562	0	1	1	0.2293	0.1561	1	0.9639	0.1229	0.8645	0.8971	0.0733
TCGA-D1-A16X	1	1	1	1	0.264	1	0.6237	0.1544	0.999271	1	0.384	0.1421	1	1	0.2246	0.6978	1	0.058
TCGA-DF-A2KZ	1	1	1	1	0.1123	1	1	0.1071	1	0.989	0.2224	0.1205	1	0.8495	0.0708	0.8901	1	0
TCGA-AX-A0IU	0.986	1	1	1	0.3137	1	0.81548	0	1	0.9818	0.3661	0.06	0.8882	1	0.1651	0.7393	1	0.0915
TCGA-BS-A0TJ	0.994	1	1	1	0.154	1	0.8709	0	1	0.9703	0.1739	0.212	1	0.8474	0.107	0.8454	1	0.0061
TCGA-EO-A3KU	0.9518	1	0.9952	1	0.2737	1	0.8159	0.0437	0.941	0.9782	0.3477	0.3137	1	0.8227	0.1545	0.802	0.928	0.1575
TCGA-BG-A0VW	1	1	1	1	0.0894	1	0.8134	0	1	1	0.1829	0.1528	1	0.8559	0.1347	0.7613	1	0.03417
TCGA-A5-A0GJ	0.9262	1	1	1	0.0785	1	0.751786	0.0956	1	1	0.7388	0.3568	1	0.854762	0.0537	0.74019	1	0.04172
TCGA-B5-A11X	1	1	1	1	0.204	1	0.8811	0.0521	1	1	0.4607	0.1378	1	0.4421	0.2716	0.9093	1	0.0733
TCGA-EY-A212	1	1	1	1	0.4531	0.9706	0.4987	0.0631	1	1	0.3164	0.0417	1	0.3588	0.1964	0.8454	0.959	0.4227
TCGA-EY-A1GC	0.9946	1	1	1	0.1988	1	0.4146	0	1	0.9838	0.7236	0.0701	1	1	0.0265	0.9506	1	0
TCGA-PG-A917	0.9878	1	1	1	0.1113	1	0.8863	0.0778	1	1	0.0936	0.1359	1	0.9618	0.0355	0.7955	1	0
TCGA-A5-A0GM	0.9835	1	1	1	0.1538	1	0.83183	0.0557	1	1	0.1951	0.1094	1	1	0.1654	0.7664	1	0.03934
TCGA-A5-A0GR	1	1	1	1	0.1902	1	0.824843	0	1	1	0.3926	0.1216	1	0.87065	0.0542	0.9011	0.7953	0.04666
TCGA-BG-A0M0	1	1	1	1	0.1503	1	0.6726	0.094	1	1	0.4211	0.0826	1	1	0.1234	0.8808	1	0.0283
TCGA-B5-A11G	1	1	1	1	0.1854	1	0.85054	0	1	1	0.4343	0.1536	1	1	0.092	0.7775	1	0.04437
TCGA-D1-A177	0.9915	1	1	0.99135	0.1492	1	0.8798	0.0809	1	1	0.5008	0.0955	1	1	0.0885	0.867	1	0.0348
TCGA-A5-A2K5	1	1	1	1	0.1776	1	0.7719	0.0554	0.9654	1	0.268	0.1634	1	1	0.1237	0.8164	1	0.04443
TCGA-AJ-A3IA	0.9952	1	0.9951	1	0.0814	1	0.8824	0.0484	0.9818	0.9783	0.6623	0.1164	1	0.885	0.1804	0.846	0.9895	0.0378
TCGA-EY-A210	0.9716	1	1	1	0.2335	1	0.7402	0.0594	1	0.9962	0.4284	0.018	1	0.4997	0.0348	0.8023	0.9841	0.03694
TCGA-A5-A1OH	0.992	1	1	1	0.6313	1	0.8603	0.0645	0.9648	0.9785	0.0831	0.0654	1	0.7517	0.2401	0.8275	0.9559	0.0159
TCGA-BG-A2AD	1	1	1	1	0.0981	1	0.7512	0.0439	1	1	0.3164	0.151	1	0.5235	0.199	0.80099	0.955	0.0209
TCGA-EY-A3L3	0.98	1	0.9944	1	0.1796	1	0.8404	0	0.9121	0.9863	0.3236	0.0523	1	0.7085	0.0218	0.8537	1	0.0524
TCGA-E6-A2P8	1	0.9784	1	0.9602	0.217	1	0.8056	0.0654	0.9641	0.9922	0.5954	0.1238	1	0.9243	0.1298	0.6604	0.9762	0.0112
TCGA-BS-A0TG	1	1	1	1	0.1432	1	1	0	1	1	0.766	0.1472	1	0.5317	0.0947	0.603	1	0.02148
TCGA-D1-A0ZP	0.9771	1	1	1	0.1818	1	1	0.0251	0.996129	0.9731	0.3529	0.0528	1	1	0.3584	0.8294	1	0.0541
TCGA-AX-A2H7	1	1	1	1	0.0428	1	0.8508	0	1	0.9462	0.459	0.1865	1	1	0.1008	0.879	0.9283	0.1216
TCGA-AX-A062	1	1	1	1	0.1627	1	0.609825	0	1	1	0.36691	0.0408	1	0.93106	0.0586	0.6638	1	0.04715
TCGA-AP-A1DQ	0.9752	1	1	1	0.4733	1	0.6888	0.0583	1	0.9779	0.5639	0.0311	1	0.7213	0.0756	0.7403	0.9561	0.017
TCGA-KP-A3W0	1	1	1	1	0.7912	0.9865	0.486	0.0147	1	0.9942	0.6534	0.1154	1	0.8798	0.2128	0.8052	0.9793	0.1495
TCGA-D1-A2G7	0.9722	1	1	1	0.3879	1	0.7479	0.0535	1	1	0.5926	0.0564	0.9223	0.7752	0.2048	1	0.84	0.0119
TCGA-BS-A0UL	0.9875	1	1	1	0.0988	1	0.7223	0.0277	1	1	0.4211	0.1521	1	1	0.1249	0.8656	1	0.0702
TCGA-D1-A3DH	0.9822	1	0.9938	0.98142	0.2713	1	0.7547	0.046	0.9794	0.985	0.5939	0.134	1	0.9281	0.1871	0.8475	0.9829	0.0893
TCGA-EY-A1GE	1	1	1	1	0.0731	1	0.937	0.0606	1	0.9605	0.2505	0.2073	1	0.9541	0.1128	0.7782	1	0.0209
TCGA-B5-A11M	1	1	1	1	0.1464	1	0.873	0	1	1	0.1888	0.1298	1	1	0	0.7415	0.9614	0.0879
TCGA-EY-A3QX	1	1	1	1	0.3016	1	0.8118	0.0646	1	0.9915	0.6804	0.0789	0.9592	0.8538	0.1814	0.8701	0.98	0.1032
TCGA-A5-A0GP	1	1	1	1	0.1228	1	0.8996	0.0199	1	0.9745	0.1791	0.0813	1	0.777	0.0574	0.7157	1	0.01649
TCGA-A5-A1OJ	1	1	1	1	0.1461	1	0.7767	0	1	1	0.3419	0.1349	0.9126	0.7231	0.0857	0.7596	0.8733	0.0436
TCGA-BG-A221	0.9901	1	1	1	0.1695	1	0.7991	0.0408	1	1	0.4072	0.1909	1	0.912275	0.142	0.9183	0.9283	0.0165
TCGA-B5-A11J	0.9918	1	1	1	0.2223	1	0.935	0.0767	1	0.9764	0.3529	0.1487	1	1	0.1427	0.8294	1	0.0647
TCGA-B5-A1MY	0.981	1	1	1	0.2105	1	0.8889	0	1	0.9847	0.1806	0.0271	0.9242	1	0.2265	0.7476	0.9425	0.0441
TCGA-A5-A0VP	1	1	1	1	0.137	1	0.9152	0	1	1	0.3373	0.0776	0.9081	0.9003	0.053	0.7715	0.9121	0.0525
TCGA-BG-A0M4	1	1	1	1	0.108	1	0.830214	0.0617	0.987333	0.9832	0.2143	0.0521	1	0.9388	0.2175	1	1	0
TCGA-DF-A2KU	1	1	0.9748	1	0.1587	1	0.928	0.061	1	0.9426	0.2224	0.2521	1	1	0.1079	0.8285	1	0.04011
TCGA-FI-A2D5	1	1	1	1	0.1129	1	0.8378	0.1678	1	0.9911	0.3309	0.085	0.99825	0.901467	0.1085	0.6836	0.9078	0.0201
TCGA-B5-A0JT	0.9815	1	1	1	0.1635	1	0.872	0.0811	0.998656	0.9623	0.5075	0.0572	0.984711	1	0.13	0.8663	0.957	0.0137
TCGA-FI-A2D6	0.9755	1	0.9478	1	0.1452	1	0.8206	0	1	0.9837	0	0.0617	1	0.924329	0.1479	0.4929	1	0.013
TCGA-B5-A0JR	0.9949	1	1	1	0.1918	1	0.849	0.023	0.9722	0.9857	0.3252	0.0525	1	1	0.1483	0.7019	1	0.0921
TCGA-BG-A186	0.9901	1	1	1	0.0974	1	0.9076	0.0547	1	1	0.4054	0.4948	1	0.8065	0.1345	0.8193	1	0.0405
TCGA-AP-A0L9	1	1	0.9822	1	0.2183	1	0.6275	0.0531	0.908	0.9811	0.3746	0.0487	1	0.799	0.0848	0.8378	0.9592	0.03165
TCGA-AX-A1CC	1	1	1	1	0.3967	1	0.9079	0.0436	1	1	0.2376	0.0686	1	0.6511	0.0408	0.8699	0.9395	0.058
TCGA-D1-A17Q	1	1	1	1	0.0952	1	0.7179	0.1062	1	1	0.0866	0.0828	0.8827	1	0.2085	0.7524	1	0
TCGA-BG-A0VX	0.989	1	0.9646	1	0.1412	1	0.9192	0.0255	1	1	0.3678	0.1125	1	0.9493	0.158	0.7305	1	0.0713
TCGA-B5-A0K7	1	1	1	1	0.2173	1	0.9432	0	1	1	0.3092	0.1432	1	1	0.1668	0.8794	1	0
TCGA-D1-A162	1	1	1	1	0.1412	1	0.5584	0.0287	1	1	0.2092	0.2104	1	1	0.1637	0.8551	1	0.071
TCGA-FI-A2F9	1	1	1	1	0.0389	1	0.7524	0.0853	1	0.98	0.1168	0.12977	1	1	0.205	0.77947	1	0.0479
TCGA-B5-A11Y	0.9878	1	1	1	0.1261	1	0.8219	0	1	1	0.3038	0.2069	0.996056	1	0.0851	0.8345	1	0.0124
TCGA-EY-A1GF	1	1	1	1	0.195	1	0.8401	0.0475	1	0.9744	0.5011	0.0703	1	0.9578	0.1754	0.8319	1	0.0335
TCGA-EY-A2ON	0.9729	1	0.9955	1	0.139	1	0.8445	0.0379	1	0.9914	0.394	0.082	1	1	0.2371	0.6458	0.9883	0.108
TCGA-EY-A2OO	1	1	0.988	1	0.2499	1	1	0.1285	1	1	0.3278	0.0781	1	0.8878	0.337	0.7864	0.9396	0.0646
TCGA-FI-A2F4	1	1	1	1	0.0468	1	0.6974	0.1059	1	0.9846	0.0335	0.182	1	1	0.2227	0.904	1	0.0441
TCGA-D1-A16F	1	1	1	1	0.1661	1	0.7483	0.1013	1	1	0.4098	0.0882	1	0.9625	0.2047	0.7893	1	0.0356
TCGA-EY-A1GT	1	1	1	1	0.1567	1	0.7464	0.0746	1	1	0.3459	0.0623	1	0.7128	0.227	0.8251	1	0.016
TCGA-D1-A2G5	1	1	1	1	0.1218	1	0.7308	0.0565	1	1	0.2878	0.0497	1	1	0.1483	0.9183	1	0.0601
TCGA-AP-A1E3	1	1	1	0.865	0.1205	1	0.840488	0	1	0.9453	0.3154	0.0366	1	1	0.1263	0.77644	0.8382	0
TCGA-DF-A2KY	1	1	1	1	0.1127	1	0.75	0.0638	1	0.9605	0.2513	0.5877	1	0.8734	0.1266	0.6764	1	0.03198
TCGA-AX-A3G8	1	1	1	1	0.1003	1	0.82492	0	1	0.9729	0.5319	0.1095	1	1	0.154	0.8686	1	0.0295
TCGA-EY-A54A	0.9946	1	0.9974	1	0.3804	1	0.8495	0.0391	1	0.9847	0.3626	0.2094	1	0.9855	0.3161	0.85	0.9233	0.052
TCGA-FI-A2CX	0.992	1	1	1	0.2375	1	0.7415	0	1	0.99162	0.3154	0.1554	1	1	0.0891	0.79628	1	0.0283
TCGA-EY-A1GH	1	1	0.9895	1	0.264	1	0.7701	0.0543	1	1	0.1951	0.3479	1	0.9022	0.1438	0.8602	1	0.0733
TCGA-E6-A1M0	0.9734	1	1	1	0.124	1	0.795	0.0494	1	0.9625	0.3419	0.1172	1	1	0.1439	0.9193	1	0.0089
TCGA-A5-A0GD	0.9893	1	1	1	0.0609	1	0.9328	0.0565	1	0.9741	0.2158	0.2128	1	0.9287	0.1237	0.7783	1	0.0688
TCGA-A5-A0GB	0.9949	1	1	1	0.1871	1	0.9385	0.0234	1	0.927	0.3661	0.0781	1	0.8385	0.2233	0.8059	1	0
TCGA-FI-A2EU	1	1	0.9807	1	0.4261	1	0.8822	0.0243	1	1	0.4407	0.054	1	0.8233	0.2391	0.80362	1	0.0246
TCGA-DI-A2QY	0.9451	1	1	1	0.6153	1	1	0.1334	0.94	0.9849	0.7421	0.0481	1	0.5159	0.1451	0.5999	0.9495	0.08151
TCGA-EC-A1NJ	1	0.8821	1	1	0.1861	1	0.725157	0	1	1	0.1391	0.3209	1	0.8944	0.0684	0.8587	1	0.0551
TCGA-B5-A0K4	1	1	1	1	0.0519	1	0.7446	0	1	1	0.3141	0.1289	1	0.954275	0.1402	0.82023	1	0.01497
TCGA-D1-A17A	1	1	0.9782	1	0.0459	1	0.8172	0.0385	1	1	0.2969	0.2246	1	0.950037	0.1836	0.9382	1	0.01867
TCGA-BK-A0CA	1	1	1	1	0.1162	1	1	0.16888	0.971163	1	0.36916	0.1106	1	0.9576	0	0.7966	0.959363	0.3839
TCGA-D1-A16Y	0.9697	1	1	1	0.1205	1	0.5802	0.141	1	1	0.3419	0.0725	1	1	0.2685	0.79169	1	0.03842
TCGA-BK-A4ZD	0.9829	1	0.9925	1	0.3572	0.9932	0.8026	0.0418	0.9739	0.9842	0.5927	0.116	1	0.8494	0.104	0.8678	0.961	0.1347
TCGA-BS-A0UF	0.9825	1	1	1	0.1988	1	0.8651	0.0604	1	1	0.2534	0.12095	1	1	0.3327	0.8816	0.8382	0.0325
TCGA-AX-A3G9	0.9912	1	0.9958	1	0.373	1	0.793	0.1337	0.9721	0.9863	0.5803	0.0967	1	0.8651	0.1607	0.7818	1	0.04041
TCGA-AJ-A2QK	1	1	1	1	0.3992	1	0.5838	0.1127	1	1	0.708	0.0495	1	1	0.2049	0.8668	1	0.2697
TCGA-EO-A3KX	0.9906	1	0.9868	1	0.2815	1	0.8428	0.1148	1	1	0.5298	0.8139	1	0.9069	0.1612	0.7835	1	0.0175
TCGA-BS-A0U7	1	1	1	1	0.0774	1	0.7675	0.0502	1	1	0.5528	0.1969	1	0.946922	0.1833	0.7427	1	0.0509
TCGA-AX-A06B	0.9912	1	1	1	0.368	1	0.8988	0.0285	1	0.8899	0.6433	0.0398	0.991144	0.763	0.0477	0.8619	1	0.0181
TCGA-AX-A3G3	0.9957	1	1	0.99401	0.5182	1	0.7062	0.0879	0.9123	0.9845	0.5869	0.0403	1	0.6904	0.3519	0.6781	0.9166	0.1097
TCGA-KJ-A3U4	0.9867	1	1	1	0.3398	1	0.8657	0.0622	1	0.9886	0.5099	0.1231	1	0.9377	0.3324	0.7166	0.9796	0.0619
TCGA-2E-A9G8	0.9949	1	0.9848	1	0.1474	1	0.8852	0.0164	1	0.9832	0.5329	0.0375	1	0.8483	0.0453	0.6547	0.9397	0.1257
TCGA-B5-A3FB	1	1	0.9911	1	0.2005	1	0.8007	0.0534	1	0.995	0.2659	0.2838	1	0.938	0.1928	0.6885	1	0.0211
TCGA-AX-A2HH	0.9945	1	0.9858	1	0.6676	1	0.8316	0.0916	1	0.9969	0.5134	0.0958	1	0.7948	0.1407	0.7085	0.9394	0.0414
TCGA-PG-A5BC	0.9664	1	0.9887	1	0.2098	1	0.4788	0.0544	1	0.9306	0.3826	0.0267	1	0.9112	0.0766	0.8185	0.9663	0.1001
TCGA-AP-A0LE	1	1	1	1	0.0764	1	1	0	1	1	0.5217	0.3013	1	0.7239	0.0611	0.8127	1	0.04712
TCGA-AX-A1CF	0.9835	1	1	1	0.149	1	0.8394	0.0617	1	0.991	0.6621	0.0552	1	0.910756	0.2875	0.8294	0.9154	0
TCGA-AJ-A2QN	1	1	1	1	0.2389	1	0.8857	0.1094	0.8555	1	0.4622	0.093	1	0.9299	0.1252	0.9382	0.9031	0.0419
TCGA-PG-A916	1	1	1	1	0.1387	0.9825	0.6369	0.0472	1	0.9926	0.2509	0.1128	1	0.9708	0.1113	0.8015	0.9837	0
TCGA-BG-A0MH	1	1	1	1	0.1741	1	0.8905	0.0181	1	1	0.5926	0.0891	0.988678	0.8021	0.131	1	0.9489	0.0947
TCGA-D1-A1NZ	0.9909	1	1	1	0.2441	1	0.8657	0.0536	1	1	0.1248	0.1292	1	0.921	0.3058	0.8439	0.9221	0.0941
TCGA-B5-A1MV	1	1	1	1	0.0799	1	0.7607	0	1	0.9806	0.1418	0.0733	1	1	0.1128	0.9294	1	0.0367
TCGA-BS-A0UJ	1	1	1	1	0.1128	1	1	0	0.995371	1	0.45	0.1923	0.9646	0.7939	0.1076	0.8294	1	0.06016
TCGA-EO-A3AS	0.9852	1	1	0.9222	0.1918	1	0.7752	0.1847	1	1	0.6241	0.054	1	1	0.14	0.8603	1	0.0055
TCGA-AP-A051	0.9904	1	0.9863	1	0.0272	1	1	0.1145	1	0.9444	0.1852	0.1821	1	0.8501	0.1865	0.8587	1	0
TCGA-A5-A0GU	1	1	1	1	0.1621	1	0.8426	0.0406	1	1	0.4723	0.1509	1	1	0.1884	0.8825	1	0.0187
TCGA-AP-A0LG	0.9944	1	0.9842	1	0.1251	1	0.9036	0	1	1	0.2667	0.0797	1	1	0.1601	0.9001	1	0.0257
TCGA-B5-A5OE	0.9916	1	1	0.99807	0.1181	1	0.7811	0.0837	1	0.9756	0.6108	0.0964	1	0.8316	0.1847	0.6688	0.9863	0.1082
TCGA-A5-A1OF	1	1	1	0.974957	0.1098	1	0.9014	0.0761	1	1	0.3587	0.6179	1	1	0.0951	0.7393	1	0
TCGA-BG-A0YU	0.9848	1	0.963	1	0.0705	1	0.7608	0.1256	1	1	0.4848	0.0769	1	0.946	0.2888	0.8776	1	0.0399
TCGA-B5-A11L	1	1	1	1	0.1412	1	0.814429	0.0535	0.997443	0.9018	0.5694	0.0885	0.99707	1	0.1591	0.7353	1	0.0997
TCGA-D1-A16O	1	1	0.9583	1	0.0712	1	0.7565	0.069	1	1	0.3889	0.0556	0.9195	0.9067	0.1374	0.7858	1	0.0845
TCGA-AX-A2H2	0.9774	1	0.9703	1	0.2073	1	0.7864	0.1113	0.9686	0.959	0.5537	0.0772	1	0.938	0.337	0.8699	0.9627	0.0915
TCGA-B5-A0JS	1	1	1	1	0.1162	1	0.807189	0	1	0.9798	0.3063	0.1503	1	0.955	0.1292	0.822	1	0
TCGA-AP-A05O	0.9896	1	1	1	0.1284	1	0.808	0.0657	1	0.9678	0.3631	0.0659	0.98202	0.9601	0.0976	0.79763	1	0
TCGA-A5-A0GH	0.9924	1	1	1	0.0455	1	0.6756	0.0917	1	0.9235	0.3104	0.0899	1	1	0.1499	0.8454	1	0.0226
TCGA-D1-A179	0.9703	1	0.9593	1	0.2622	1	0.7878	0.1584	1	0.9524	0.3006	0.0524	1	0.6395	0.0624	0.7569	0.9225	0.0506
TCGA-D1-A102	1	1	1	1	0.103	1	0.8412	0.0297	1	1	0.3176	0.1092	1	0.9624	0.1137	0.7824	1	0.015
TCGA-AP-A0L8	1	1	0.9773	1	0.1603	1	0.7216	0.1243	1	0.9261	0.5827	0.066	0.990756	0.8274	0.4069	0.8294	0.9542	0
TCGA-AP-A0LV	0.9876	1	1	1	0.1426	1	0.8034	0	1	1	0.2667	0.0779	1	0.9053	0.1644	0.798	1	0.0997
TCGA-AX-A1C4	1	1	1	1	0.1026	1	0.744	0.0377	1	0.993	0.2878	0.1321	1	0.9198	0.1361	0.9598	1	0.0187
TCGA-AP-A1DM	0.9901	1	1	1	0.1544	1	0.945	0.0613	1	1	0.2878	0.0937	0.8318	1	0.1517	0.7736	1	0
TCGA-AX-A0IZ	1	1	1	0.8835	0.1568	1	1	0	1	0.923	0.3866	0.1193	1	1	0.1469	0.9286	0.985211	0
TCGA-A5-A0GV	1	1	1	1	0.0662	1	0.84575	0	1	1	0.172	0.1984	1	0.335	0.0834	0.7185	1	0.06478
TCGA-EY-A549	0.9877	1	1	1	0.2387	1	0.8932	0.0624	0.9767	1	0.4441	0.1124	0.9836	0.9748	0.157	0.8267	1	0.2046
TCGA-DI-A1BY	1	1	1	1	0.102	1	1	0.1194	1	0.97921	0.4539	0.0911	1	1	0.0781	0.908	1	0
TCGA-BG-A0MI	1	1	0.9561	1	0.134	1	0.1384	0.4295	1	1	0.4211	0.1261	1	1	0.1803	0.7322	1	0.0269
TCGA-BG-A2L7	0.9858	0.98913	1	1	0.0718	1	1	0.0253	1	1	0.3459	0.2882	1	0.873483	0	1	1	0.017
TCGA-AX-A0J0	0.9917	1	0.9861	1	0.118	1	0.7608	0	0.9419	1	0.278	0.2733	1	1	0.0752	0.8523	0.9529	0.0276
TCGA-D1-A16G	0.9913	1	1	1	0.3421	1	0.5977	0.1659	1	1	0.5017	0.1318	1	0.924288	0.3317	0.7247	1	0.0541
TCGA-BG-A0MT	1	1	1	1	0.0965	1	0.7681	0	1	0.9917	0.3265	0.0966	1	0.754	0.1464	0.8623	0.8891	0.0479
TCGA-AJ-A3NG	1	0.9861	0.9963	1	0.313	1	0.7814	0.063	1	0.9874	0.5273	0.0387	0.967	0.925	0.1657	0.8786	0.979	0.0632
TCGA-EO-A3L0	1	1	1	1	0.1442	1	0.393	0.2204	1	0.9856	0.3341	0.0846	0.6311	0.9842	0.1018	0.8537	1	0.1041
TCGA-AJ-A3OJ	1	1	1	1	0.1701	1	0.7817	0	1	0.9925	0.3207	0.2263	1	0.8937	0.136	0.7513	0.9355	0.0349
TCGA-BK-A139	1	1	1	0.988375	0.0473	1	0.8011	0.085	0.8732	0.9657	0.4369	0.0768	1	0.914189	0.2333	0.7697	0.9603	0.014
TCGA-B5-A0K8	0.9931	1	1	1	0.3428	1	0.8307	0	1	1	0.7203	0.082	1	0.4569	0.0466	1	0.9346	0.1918
TCGA-EO-A22R	1	1	0.9836	1	0.1535	1	1	0.0666	0.9894	1	0.6024	0.6094	1	1	0.156	0.7847	1	0.0117
TCGA-QS-A744	1	1	0.9972	0.9627	0.2231	1	0.8009	0.0551	0.9755	0.9967	0.4376	0.0535	1	0.719	0.1215	0.769	0.9845	0.0674
TCGA-BS-A0V6	1	1	1	1	0.1051	1	0.8337	0	1	1	0.1493	0.0895	1	0.9712	0.1331	0.7912	1	0
TCGA-D1-A16S	0.9574	1	1	0.7166	0.2375	1	0.7722	0	1	1	0.3164	0.0533	1	0.6916	0.2102	0.8378	1	0.06387
TCGA-D1-A1O0	0.9732	1	1	1	0.3949	1	0.813787	0.0652	1	1	0.7916	0.2439	1	1	0.2053	0.8937	1	0.05518
TCGA-AX-A1C7	1	1	1	1	0.5156	1	0.5905	0.189	1	1	0.102	0.0456	1	0.6807	0	0.6184	1	0
TCGA-D1-A3DA	1	1	1	1	0.1941	1	0.9191	0.0605	1	0.989	0.3886	0.1119	1	0.9522	0.2206	0.7062	1	0.0568
TCGA-D1-A1O5	1	1	1	1	0.4173	1	0.603	0	1	0.9849	0.3038	0.1382	1	0.9171	0.1019	0.8508	1	0.1558
TCGA-B5-A5OC	1	1	0.9902	1	0.1401	1	0.9664	0.096	1	1	0.5224	0.1848	0.9746	0.91	0.0887	0.8591	1	0.0556
TCGA-B5-A11S	0.9779	1	1	1	0.1871	1	0.7602	0	1	1	0.3125	0.0955	1	1	0.1815	0.8657	1	0
TCGA-B5-A0JX	0.9896	1	1	1	0.2179	1	0.7534	0	1	0.9588	0.2186	0.1262	1	1	0.0548	0.7613	1	0.0923
TCGA-D1-A103	1	1	1	1	0.2369	1	0.7782	0.0461	1	1	0.3866	0.2122	1	0.9235	0.1408	0.7954	1	0.0545
TCGA-BG-A0RY	1	1	0.982	1	0.0843	1	0.8674	0	1	1	0.3125	0.1392	1	0.92373	0.1931	0.6457	1	0.02692
TCGA-B5-A0KB	0.9644	1	1	1	0.0372	1	0.8749	0	1	0.968	0.4706	0.123867	0.9766	1	0.0161	0.8489	1	0
TCGA-EO-A3AY	1	1	1	1	0.166	1	0.9254	0.0512	1	0.9698	0.4101	0.0814	1	0.8041	0.1733	0.8278	1	0.02109
TCGA-AX-A2HG	0.9675	1	1	1	0.1181	1	0.7052	0.0285	1	0.961	0.2092	0.1905	1	0.8901	0.1664	0.9358	1	0.04118
TCGA-B5-A3FC	1	1	1	1	0.131	1	0.7775	0.0637	1	0.9729	0.589	0.1076	1	1	0.1606	0.7822	0.9352	0.0436
TCGA-AX-A1CR	1	1	1	1	0.2819	1	0.77776	0	1	1	0.708	0.1533	1	0.872417	0.0849	0.7642	0.8311	0.04685
TCGA-AX-A064	1	1	1	1	0.1231	1	0.68424	0	1	1	0.384	0.0849	1	1	0.0751	0.9203	0.89225	0.05405
TCGA-FI-A3PX	0.9832	1	0.9896	1	0.3136	1	0.6899	0.0453	1	0.9693	0.4669	0.2027	1	0.7321	0.233	0.822	0.9531	0.0522
TCGA-A5-A7WJ	0.9967	1	1	1	0.2924	1	0.7947	0.0373	0.987	0.9904	0.2904	0.2048	1	0.9752	0.1131	0.8804	0.9669	0.0225
TCGA-A5-A3LO	1	1	0.9946	0.8916	0.3735	1	0.8791	0.0164	0.9633	0.9802	0.596	0.0486	0.9201	0.691	0.0234	0.8758	0.9756	0.0727
TCGA-DI-A1NN	1	1	1	1	0.1677	1	0.9006	0.0943	0.9296	1	0.2484	0.0427	1	0.8622	0.369	0.8587	0.9602	0.011
TCGA-JU-AAVI	0.9648	1	0.9812	1	0.2238	1	0.8478	0.0748	1	0.9682	0.5163	0.0869	1	0.9213	0.2885	0.80071	0.6918	0.05663
TCGA-B5-A11V	0.9783	1	1	1	0.0514	1	0.809267	0.0562	1	1	0.3419	0.0508	1	0.766	0.1114	0.8343	0.9283	0.0601
TCGA-AP-A056	1	1	1	1	0.0598	1	1	0.0465	1	1	0.2918	0.1791	0.962771	1	0.1139	0.6902	1	0.0246
TCGA-AP-A0LI	1	1	1	1	0.1381	1	0.773686	0	1	1	0.6638	0.308	0.995822	0.925412	0.1807	0.80082	1	0.02957
TCGA-AX-A0IS	0.9407	1	1	1	0.2829	1	0.7149	0.1584	1	1	0.37574	0.0382	1	1	0.1522	0.7403	1	0.03828
TCGA-D1-A163	0.9923	1	1	1	0.1022	1	0.9089	0.0695	1	1	0.2857	0.0718	1	1	0.1525	0.7717	0.931	0.0381
TCGA-D1-A168	1	1	1	1	0.2766	1	0.4522	0.0362	1	1	0.7843	0.0527	0.8078	0.97336	0.1853	0.7759	1	0
TCGA-E6-A1LX	1	1	1	1	0.0222	1	0.9173	0	0.999086	1	0.469	0.139	1	0.907975	0.0903	0.8981	1	0.04703
TCGA-AX-A063	1	1	1	1	0.1068	1	0.7913	0.1701	0.999529	1	0.3092	0.1056	1	0.90695	0.0739	0.8233	0.98177	0.049
TCGA-BG-A222	1	1	1	1	0.0799	1	0.8868	0.0974	1	1	0.5045	0.3609	1	0.8505	0.2034	0.7524	1	0.0105
TCGA-B5-A0JU	1	1	1	1	0.0785	1	0.7828	0.0386	1	1	0.2667	0.0899	1	0.7289	0.1129	0.7697	1	0
TCGA-B5-A11H	0.9894	1	1	1	0.0988	1	0.8255	0	1	1	0.3647	0.1508	0.9156	0.9058	0.1136	0.8675	1	0.0209
TCGA-AP-A05N	1	1	1	1	0.0837	1	0.801271	0.0419	0.998833	1	0.172	0.0729	1	0.9012	0.0696	0.9563	1	0.2169
TCGA-BG-A0MK	1	1	0.9819	0.975	0.12	1	0.8438	0.1555	1	1	0.2601	0.0986	1	0.9624	0.1174	0.7289	1	0.0811
TCGA-AP-A0LJ	1	1	1	1	0.0712	1	0.8879	0	1	1	0.2936	0.1271	0.984878	1	0.0886	0.7447	1	0.02655
TCGA-BG-A0MU	1	1	1	1	0.1549	1	0.833043	0.0315	1	1	0.3636	0.1532	1	0.8985	0.1312	0.7607	1	0.03697
TCGA-AJ-A3TW	0.9846	1	0.9966	0.99717	0.0843	1	0.7255	0.0429	1	0.9815	0.4386	0.2062	1	0.6845	0.2356	0.8108	0.9922	0.0389
TCGA-BG-A2AE	0.9895	1	1	1	0.2112	1	0.8437	0.0602	1	0.9749	0.2019	0.0923	1	0.7324	0.4055	0.7365	1	0.0785
TCGA-D1-A17T	1	1	1	1	0.0806	1	1	0	1	0.985	0.2396	0.1284	1	1	0.1671	0.7803	1	0.03781
TCGA-AJ-A3BD	1	1	0.9812	1	0.1625	1	0.4508	0.0436	1	0.9443	0.2089	0.3616	1	1	0.0474	0.9168	1	0.05187
TCGA-BS-A0UA	1	1	1	1	0.0536	1	0.8971	0.0555	1	1	0.2795	0.1907	1	1	0.0806	0.8478	1	0
TCGA-AJ-A8CV	1	1	1	1	0.141	1	0.9147	0.1054	0.9616	1	0.2572	0.1373	1	0.993	0.1613	0.7776	0.9761	0.0285
TCGA-D1-A3JP	1	1	1	1	0.3431	1	0.8757	0.0337	1	0.991	0.5571	0.1865	1	0.9606	0.2038	0.7729	0.9844	0.1065
TCGA-D1-A3DG	0.9912	1	1	1	0.3687	1	0.5067	0.0644	0.9498	0.997	0.175	0.0136	0.2772	0.94	0.3524	0.8735	0.9681	0.0827
TCGA-E6-A2P9	1	1	1	1	0.2619	1	0.8883	0.0421	1	1	0.2344	0.0392	1	0.9576	0.1688	0.8409	0.9841	0.0957
TCGA-AX-A0J1	0.9921	1	1	1	0.2685	1	0.6277	0.057	1	1	0.1359	0.387	1	1	0.1199	0.9496	1	0.0335
TCGA-AX-A1CA	1	1	1	0.9708	0.1275	1	0.837371	0.1079	1	0.9034	0.5261	0.03	1	0.904625	0.0355	0.8587	0.8596	0.06026
TCGA-BG-A18B	1	1	1	1	0.0589	1	0.9316	0.0557	1	1	0.2918	0.0902	1	1	0.1201	0.8556	1	0.0283
TCGA-AX-A06F	1	1	1	0.9873	0.0195	1	0.823386	0.1223	1	1	0.4211	0.0424	1	1	0.1983	0.9011	1	0.1216
TCGA-AX-A1C5	0.9877	1	1	0.9539	0.2082	1	0.759	0	1	0.9834	0.3227	0.1209	1	1	0.1934	0.6457	0.9445	0.0076
TCGA-D1-A17M	0.9865	1	0.9572	1	0.1456	1	0.8343	0.0595	0.97106	1	0.384	0.0437	1	1	0.2222	0.9117	1	0
TCGA-AJ-A23O	0.9732	1	1	0.8486	0.1815	0.9181	0.9144	0.1072	1	0.9495	0.5217	0.0169	1	1	0.0972	0.7085	0.8186	0.0248
TCGA-AP-A0LN	1	1	0.9523	1	0.0806	1	0.57	0	1	1	0.2878	0.0978	0.987738	1	0.1724	0.7656	0.99698	0.1558
TCGA-D1-A16I	0.937	1	1	0.5702	0.0387	0.7968	0.5516	0.1809	1	0.911	0.1222	0.0614	1	0.5959	0.5053	0.7759	0.9431	0.08139
TCGA-BK-A0C9	0.9831	1	1	1	0.1897	1	0.4476	0.0747	0.999086	1	0.4875	0.0425	1	1	0.2112	0.8837	1	0.02394
TCGA-D1-A101	1	1	0.9237	1	0.0603	1	0.7459	0	1	1	0.2414	0.1023	0.992156	0.6987	0.0932	0.9304	1	0.03692
TCGA-PG-A6IB	1	1	1	1	0.1801	1	0.9565	0.0537	1	0.9813	0.2243	0.1958	1	0.8715	0.125	0.8494	0.9663	0
TCGA-AX-A06J	0.9748	1	1	1	0.0387	1	0.5047	0.1421	1	1	0.172	0.1173	0.99685	0.9647	0.2431	0.76159	1	0.03618
TCGA-D1-A16Q	0.9812	1	1	1	0.109	1	0.8188	0.1098	1	0.9786	0.2062	0.1005	1	0.9184	0.0738	0.7247	0.980633	0.05643
TCGA-D1-A160	1	1	1	1	0.1956	1	0.8454	0	1	0.9649	0.5694	0.0493	1	1	0.1571	0.8096	0.978237	0.0807
TCGA-B5-A11N	1	1	1	1	0.3507	1	0.4373	0	1	1	0.6385	0.1538	1	1	0.2045	0.8541	1	0.0209
TCGA-AJ-A23N	0.9918	1	0.9854	1	0.6237	1	0.7893	0.0938	0.9786	0.9686	0.2898	0.0553	1	0.6677	0.1298	0.8618	0.9123	0.0746
TCGA-AX-A3GB	1	1	1	1	0.2019	1	0.778625	0.0934	1	1	0.4965	0.1339	1	0.9462	0.0636	0.8308	1	0.4632
TCGA-D1-A17H	0.9887	1	1	1	0.0753	1	0.8782	0	1	1	0.4059	0.1198	1	0.949129	0.1819	0.7642	0.9416	0
TCGA-D1-A17B	0.9756	1	1	1	0.1354	1	0.9137	0.0424	1	1	0.5417	0.0979	1	1	0.2447	0.6457	0.898	0
TCGA-B5-A11E	0.979	1	1	1	0.1305	1	0.8474	0.0417	1	1	0.5549	0.0335	1	1	0.1491	0.655	0.9419	0
TCGA-KP-A3VZ	0.9926	1	1	1	0.2661	1	0.8257	0.0291	0.8139	0.9702	0.2957	0.0983	0.9634	0.663	0.0375	0.8501	0.9906	0.0525
TCGA-B5-A11Z	1	1	1	1	0.1446	1	0.799	0.0564	1	0.9802	0.5292	0.0669	1	0.8879	0.2671	0.7916	1	0.0076
TCGA-AX-A2HC	1	1	1	1	0.1526	1	0.891	0.0692	1	0.9421	0.0658	0.1363	1	1	0.1588	0.820089	1	0.0197
TCGA-AX-A2HJ	0.9857	1	1	1	0.1397	1	0.8171	0.0689	0.9305	0.9726	0.1671	0.2374	1	1	0.2633	0.695	1	0.0733
TCGA-A5-A1OG	1	1	0.9646	1	0.6089	1	0.807856	0.0412	1	0.9677	0.6667	0.2031	1	0.8862	0.1948	0.8378	0.9687	0.06022
TCGA-BS-A0TA	1	1	1	1	0.274	1	0.7094	0	1	1	0.3265	0.0835	1	1	0.1781	0.9538	0.985914	0.1366
TCGA-A5-A0GG	1	1	0.9732	1	0.0988	1	0.9392	0.0666	1	1	0.1736	0.06	1	0.9309	0.1706	0.7481	1	0.0441
TCGA-BK-A13B	1	1	1	1	0.0701	1	0.8998	0	1	0.9949	0.3419	0.0038	1	0.8603	0	0.8013	1	0.0794
TCGA-D1-A174	0.9931	1	1	1	0.0632	1	0.647	0.1216	0.996989	1	0.1791	0.0865	0.985738	0.958511	0.2319	0.7847	0.9021	0.02942
TCGA-BS-A0U5	1	1	1	1	0.1857	1	0.7228	0.0852	0.99796	0.9839	0.3529	0.0881	1	0.9276	0.1793	0.8227	1	0.0235
TCGA-B5-A1N2	0.9845	1	1	1	0.1412	1	0.6916	0	1	0.9742	0.3148	0.0986667	0.8682	0.6539	0.2642	0.7393	0.8833	0.1049
TCGA-BS-A0UM	1	1	1	1	0.1902	1	0.791243	0	1	1	0.2814	0.1007	1	1	0.054	0.885	1	0.1366
TCGA-A5-A0R9	1	1	1	0.984812	0.0664	1	0.8343	0	1	0.9749	0.3349	0.0741	1	1	0	0.7941	1	0.02542
TCGA-B5-A3S1	1	1	0.993	1	0.3006	1	0.6821	0.0515	1	0.9937	0.4182	0.1288	0.8281	0.8388	0.2212	0.8178	0.9783	0.106
TCGA-EO-A3AU	0.9959	1	0.994	1	0.0911	1	0.8312	0.0335	1	0.9783	0.4304	0.0736	1	0.8968	0.15	0.7894	0.9583	0.0272
TCGA-D1-A16N	1	1	1	1	0.2168	1	0.805	0.05	1	1	0.5319	0.0682	1	0.91096	0.2735	0.7524	0.9269	0.04607
TCGA-AX-A2HK	0.9822	0.8562	1	1	0.6667	1	0.74	0.0666	0.9416	0.9722	0.0884	0.0852	1	0.9281	0.3416	0.7578	0.9605	0.0632
TCGA-B5-A3FH	1	1	1	1	0.2067	1	0.8228	0.127	1	0.9921	0.3085	0.0843667	1	0.9679	0.1593	0.7143	1	0.0874
TCGA-E6-A8L9	0.9876	1	0.981	0.9371	0.1257	1	0.9411	0.0508	1	0.9582	0.1871	0.1256	1	0.8739	0.369	0.7917	0.9425	0
TCGA-B5-A1MZ	1	1	0.9686	1	0.0859	1	0.9417	0	1	1	0.2443	0.1137	1	1	0.2231	0.9647	1	0.0886
TCGA-B5-A0K3	0.9612	1	1	1	0.2136	1	0.7954	0	1	0.9415	0.4523	0.0906778	1	1	0.3521	0.8096	1	0
TCGA-A5-A0G2	0.9928	1	1	0.992529	0.0211	1	0.8749	0.0639	1	1	0.2376	0.1303	1	1	0.1694	0.78375	0.8693	0.0551
TCGA-AP-A1DV	1	1	0.9759	1	0.3349	1	0.8976	0.1809	1	1	0.4606	0.0973111	1	0.9041	0	0.8411	0.943	0
TCGA-AP-A059	0.992	1	1	1	0.4155	1	0.8789	0.0658	1	1	0.0788	0.1017	1	0.8285	0.3351	0.7037	1	0
TCGA-AX-A2IO	1	1	1	1	0.5729	1	0.9042	0.0601	1	0.9859	0.4622	0.0399	1	0.909078	0.3349	0.8699	1	0.0733
TCGA-EY-A1GW	1	1	1	1	0.1564	1	0.5936	0	1	1	0.708	0.0166	1	0.8639	0.2769	0.7613	0.867	0.04233
TCGA-EY-A1H0	0.9912	1	1	1	0.1353	1	1	0.0428	1	0.9758	0.2344	0.0529	1	1	0.1177	0.8653	1	0.2036
TCGA-AP-A1DK	1	1	1	1	0.2522	1	1	0.0508	1	0.9483	0.1852	0.2268	1	1	0.1222	0.9265	1	0.05717
TCGA-DI-A2QU	1	1	0.9461	1	0.1745	1	0.748814	0.0373	1	0.9586	0.6901	0.0804	1	0.829989	0.068	0.798	0.8696	0.06629
TCGA-AX-A05Z	0.9897	1	1	1	0.1834	1	0.8797	0.0322	0.995387	1	0.3444	0.0616	1	0.92965	0.2843	0.7697	1	0.02009
TCGA-AJ-A2QM	1	1	1	1	0.2082	1	0.7773	0.0242	1	0.996	0.4254	0.1179	1	0.8718	0.1617	0.9145	0.9734	0.0479
TCGA-AJ-A3EK	0.9923	1	1	1	0.2523	1	0.862	0.0641	1	1	0.3637	0.0462	1	1	0.1607	0.8716	0.9794	0.0466
TCGA-FI-A2EW	0.9741	1	1	1	0.227	1	0.82256	0.07278	1	1	0.3323	0.2116	1	1	0.0777	0.77772	1	0.06863
TCGA-AP-A1E1	1	1	1	1	0.143	1	1	0.0471	1	1	0.1755	0.1414	1	1	0.1555	0.9171	1	0.0814
TCGA-EY-A2OP	0.9941	1	1	0.9608	0.2137	1	0.9659	0.1339	1	0.9787	0.3458	0.0476	0.9491	0.8986	0.1517	0.6889	1	0.1774
TCGA-B5-A1MW	0.997	1	1	1	0.138	1	0.9081	0.0476	1	0.9774	0.3325	0.0562	1	0.8773	0.1753	0.8082	0.975	0.0306
TCGA-BG-A0M9	1	1	1	1	0.1496	1	0.6385	0.0804	1	1	0.3636	0.0808	1	0.9705	0.2649	0.8906	1	0
TCGA-AX-A2H5	0.9805	1	1	1	0.1028	1	0.564	0.1094	1	0.9896	0.4	0.0628	1	0.764	0.0142	0.9273	0.9303	0.1022
TCGA-BG-A0YV	1	1	1	1	0.2422	0.968	0.5836	0.0769	1	1	0.3478	0.0864	1	0.6447	0.221	0.8366	1	0.0501
TCGA-B5-A11F	1	1	1	1	0.0947	1	0.895	0.0409	1	0.9699	0.12	0.069	1	0.9229	0.1092	0.7322	1	0.013
TCGA-AP-A05H	0.9833	1	1	1	0.3641	1	0.741738	0.2327	1	1	0.6857	0.0591	1	0.871188	0.3487	0.78844	1	0.03492
TCGA-B5-A0JN	0.9875	1	0.9924	1	0.1849	1	0.9298	0.0779	0.9771	0.9948	0.2939	0.269	1	0.8259	0.1719	0.7822	1	0.0734
TCGA-EC-A24G	0.991	1	1	1	0.1296	1	0.8983	0.0932	1	1	0.4611	0.0696	1	0.9618	0.2194	0.7827	1	0.0114
TCGA-A5-A0G3	0.9903	1	1	1	0.5466	1	0.7946	0.0809	1	1	0.3373	0.0719	1	1	0.3677	0.77707	1	0
TCGA-D1-A16E	1	1	1	1	0.0759	1	0.8293	0.1079	1	0.9838	0.0603	0.1838	1	0.8687	0.0361	0.7554	1	0.0525
TCGA-D1-A1O7	1	1	1	1	0.1245	1	0.8052	0.0472	1	1	0.2254	0.0867	1	0.9532	0.1699	0.8294	1	0.0733
TCGA-A5-A3LP	0.9972	1	0.9857	1	0.3179	1	0.8078	0.0189	0.9768	0.98	0.689	0.0712	0.5664	0.679	0.0129	0.7409	0.9698	0
TCGA-D1-A16B	1	1	1	1	0.1181	1	0.9027	0	1	0.9887	0.053	0.0737	1	1	0.1487	0.8242	1	0.0356
TCGA-EY-A1GP	0.9946	1	1	1	0.1606	1	0.7049	0.0135	1	0.9897	0.4409	0.028	1	0.8804	0.2004	0.8761	0.9457	0.0822
TCGA-AX-A2H4	0.9483	0.9436	0.988	1	0.1964	1	0.5916	0	1	0.943	0.4638	0.0671	1	0.5882	0.1555	0.7764	0.8814	0.0846
TCGA-A5-A0G9	1	1	0.9674	1	0.1347	1	0.84217	0	0.996743	1	0.2358	0.0606	1	1	0.2921	0.8301	0.9309	0.0525
TCGA-D1-A0ZQ	1	1	1	1	0.0906	1	0.8604	0.0189	1	1	0.3392	0.2259	1	0.865	0.1255	0.9181	1	0.0217
TCGA-BG-A187	0.9804	1	1	1	0.1412	1	0.8464	0.133	1	0.9209	0.5161	0.0767	1	1	0.1994	0.9067	1	0.0246
TCGA-AP-A1DP	1	1	1	1	0.0267	1	1	0.0652	1	1	0.3478	0.0642	1	1	0.2112	0.7828	1	0.0526
TCGA-B5-A0K2	1	1	1	1	0.0267	1	0.852214	0.0127	1	0.99373	0.1951	0.1585	1	0.9467	0.088	0.7925	1	0.00679
TCGA-PG-A915	0.9476	1	0.9944	1	0.2039	1	0.8165	0.0415	1	0.9819	0.4337	0.0426	1	0.8251	0.3449	0.7423	0.9677	0.0452
TCGA-AJ-A3QS	1	1	0.9931	1	0.272	1	0.9008	0.0453	1	0.9811	0.3567	0.0492	0.9139	0.9579	0.2152	0.8848	0.9892	0.0556
TCGA-AX-A05S	1	1	1	1	0.1412	1	0.800462	0	1	0.9704	0.33475	0.0528	1	1	0.1277	0.8454	1	0.03549
TCGA-BS-A0T9	1	1	1	1	0.1388	1	0.6838	0.081	1	1	0.5045	0.0479	1	1	0.1088	0.6256	0.8788	0.03213
TCGA-AX-A06H	1	1	1	0.8332	0.2181	1	0.9004	0.0417	1	1	0.5045	0.0656	0.991671	1	0.1272	0.7667	0.972878	0.02357
TCGA-AX-A05Y	0.9774	1	1	0.99439	0.104	1	0.7336	0.1563	1	1	0.1411	0.0753	1	0.911344	0.22	0.7524	1	0
TCGA-A5-A2K4	0.9322	1	1	1	0.1825	1	0.8338	0.013	1	0.9902	0.4859	0.0731	1	0.8579	0.2512	0.6739	0.9642	0.1089
TCGA-D1-A17L	1	1	1	0.98372	0.0837	1	0.352	0.097	1	1	0.2963	0.1462	1	0.924722	0.1859	0.8709	1	0.06929
TCGA-AP-A0LP	0.9838	1	1	0.99625	0.1902	1	0.8321	0.0912	1	1	0.4211	0.0938	1	1	0.1385	0.8549	0.9274	0.04454
TCGA-FI-A2D2	0.9857	1	1	1	0.3967	1	0.7518	0.0987	1	1	0.6733	0.1148	1	0.88015	0.4163	0.7365	0.9521	0
TCGA-EY-A4KR	0.9844	1	0.9851	0.7635	0.3053	1	0.8566	0.0522	1	1	0.4942	0.0803	0.95	0.6181	0.1588	0.8176	1	0
TCGA-AX-A1C8	0.9617	1	1	1	0.1512	1	0.8739	0.0361	1	0.9863	0.2376	0.0965778	1	1	0.2048	0.8337	0.9255	0
TCGA-EY-A1G8	1	1	1	0.5358	0.0625	0.8604	0.677388	0.12	1	0.9305	0.3265	0.0882	1	1	0.0921	0.9067	1	0
TCGA-D1-A17U	1	1	1	1	0.1363	1	0.7209	0	0.996543	1	0.6452	0.0978	1	1	0.1731	0.7085	1	0.0114
TCGA-EY-A1GO	0.9934	1	1	1	0.1903	1	0.6078	0.0492	0.9595	0.9968	0.4659	0.0853	1	0.9527	0.1661	0.8608	1	0.0163
TCGA-BS-A0TE	1	1	1	1	0.2782	1	0.813983	0.0368	0.557296	1	0.5096	0.0323	0.9743	0.87448	0.0437	0.5775	1	0.02182
TCGA-D1-A161	1	1	1	1	0.0887	1	0.8264	0.0419	1	0.9715	0.2759	0.0977	1	1	0.0659	0.8328	0.9457	0
TCGA-QF-A5YT	1	1	1	0.8306	0.1498	1	0.8637	0	1	1	0.3607	0.1242	1	0.8577	0.1297	0.751	0.9768	0.02506
TCGA-A5-A2K2	0.9919	1	1	0.927	0.1303	1	0.8081	0.0198	1	0.9867	0.2406	0.1071	1	0.8006	0.1257	0.8425	0.9876	0.1356
TCGA-AP-A0LS	1	1	1	1	0.1264	1	0.8017	0.0467	1	0.9474	0.3265	0.1626	0.99773	1	0.1583	0.7593	1	0
TCGA-QF-A5YS	0.9959	1	1	1	0.2138	1	0.8647	0.0979	1	0.9874	0.4022	0.1065	0.979	0.9514	0.1229	0.7744	1	0
TCGA-AX-A1CJ	1	1	1	1	0.1978	1	0.71754	0	1	1	0.5434	0.1389	0.9182	1	0.178	0.8667	0.8788	0.05208
TCGA-EY-A1GS	0.9648	1	1	1	0.4366	1	0.809786	0.0864	1	0.8819	0.0748	0.1602	0.990038	1	0.1339	0.5932	0.9505	0.2592
TCGA-B5-A0JZ	0.9877	1	0.9756	1	0.0387	1	1	0.0205	1	1	0.2572	0.0795	1	0.8769	0.1191	0.8496	1	0.05494
TCGA-AP-A052	0.9793	1	1	1	0.2766	1	0.77046	0.0728	1	0.974	0.4063	0.0519	0.7742	0.8223	0.2526	0.6902	1	0.02711
TCGA-EY-A1GK	1	1	1	1	0.2731	1	0.8773	0.0325	1	0.969	0.032	0.1203	0.998456	1	0.2878	0.8327	1	0.0525
TCGA-A5-A7WK	0.9815	1	0.994	1	0.1778	1	0.8215	0.0401	1	0.9761	0.3826	0.0718	1	0.8116	0.2602	0.7955	1	0.0622
TCGA-D1-A169	0.9854	1	1	1	0.2605	1	0.7989	0.081	1	1	0.4634	0.0426	1	0.922212	0.2076	0.75571	0.8234	0.02959
TCGA-SJ-A6ZJ	0.9734	1	1	1	0.1919	1	0.8828	0.0542	1	0.9922	0.243	0.3521	1	0.9434	0.1254	0.8381	1	0.1053
TCGA-AX-A1CP	1	1	1	1	0.0906	1	1	0.078	1	0.9941	0.2092	0.0515	1	0.7476	0.1166	0.8659	0.9491	0.04374
TCGA-AP-A05P	1	1	1	1	0.1381	1	0.6748	0.1537	1	0.9915	0.1168	0.0867	1	0.8181	0.1681	0.8096	1	0.0299
TCGA-B5-A11I	0.9877	1	1	1	0.3413	1	0.8871	0.0285	1	0.982	0.5694	0.1294	1	0.6526	0.3255	0.9162	0.9688	0.0165
TCGA-AX-A2HA	1	1	1	1	0.1347	1	1	0.1051	1	1	0.1951	0.1026	1	1	0.2851	0.8176	1	0.08774
TCGA-AJ-A3BK	0.9651	1	1	1	0.4485	1	0.8397	0.075	0.9463	0.9562	0.3388	0.0373	1	0.8829	0.0728	0.794	1	0.04124
TCGA-AX-A060	0.9937	1	1	1	0.15	1	0.7068	0.0333	1	1	0.5352	0.0898	1	0.952511	0.2433	0.7847	1	0.00786
TCGA-D1-A2G6	1	1	1	1	0.176	1	0.829	0.0999	1	1	0.6033	0.0675	1	0.937733	0.1661	0.804	1	0.0269
TCGA-A5-A0VO	0.9833	1	1	1	0.1257	1	0.6974	0.0398	1	1	0.2996	0.0988	0.8259	0.8715	0.13	0.6731	1	0.0915
TCGA-AP-A05D	1	1	1	1	0.4814	1	0.8516	0.0433	1	0.9704	0.5868	0.0995	1	0.918157	0.03	0.7085	0.98806	0.01306
TCGA-EY-A1GR	0.9903	1	1	1	0.2671	1	0.6069	0.0187	1	0.8325	0.3731	0.0252	1	1	0.0522	0.924	1	0.0356
TCGA-A5-A0G5	0.9483	1	1	1	0.1705	1	0.6362	0	1	0.9536	0.7009	0.0696	1	0.904667	0.1123	0.8699	1	0.1558
TCGA-D1-A17K	0.9873	1	1	1	0.0835	1	0.8543	0.0518	1	0.9689	0.5417	0.0649	0.9387	0.836122	0.3649	0.7524	1	0.0997
TCGA-AX-A3G1	0.992	1	1	1	0.2494	1	0.8227	0.026	0.896	0.9556	0.403	0.0775	0.9402	0.9678	0.1597	0.792	0.9677	0.028
TCGA-AJ-A3I9	1	1	1	1	0.2133	1	0.7451	0.0536	1	0.9933	0.6305	0.0517	1	0.728	0.2308	0.7185	0.8593	0.0875
TCGA-B5-A1MR	1	1	1	1	0.0434	1	1	0.0363	1	0.9326	0.33437	0.2677	1	1	0.1042	1	0.9078	0
TCGA-BG-A18C	0.9648	1	0.98	0.7379	0.0681	1	0.6256	0.0173	1	0.9783	0.3678	0.0313	1	0.7567	0.0298	0.8264	1	0
TCGA-AX-A1CN	1	1	0.9822	1	0.239	1	0.7908	0.0861	1	0.9816	0.4651	0.0878	1	0.6566	0.1392	1	1	0
TCGA-FI-A3PV	0.9779	1	1	1	0.3306	1	0.871	0.0315	0.9797	0.9947	0.7335	0.1003	1	0.9511	0.1882	0.8597	0.9636	0.0521
TCGA-AJ-A3NE	0.992	1	1	1	0.0767	1	0.8091	0.1256	0.9537	0.9862	0.4059	0.117	1	0.9218	0.1264	0.7382	0.9384	0.0164
TCGA-BG-A0MG	1	1	1	1	0.0906	1	1	0	1	1	0.3926	0.0917	1	1	0.1499	0.8699	0.9158	0.0124
TCGA-BS-A0U9	0.9678	1	1	1	0.2195	1	0.6579	0.0168	1	0.9466	0.6707	0.1642	1	0.7244	0.0515	0.77941	0.7318	0.0381
TCGA-AX-A05T	1	1	1	1	0.0681	1	0.8774	0.2478	1	1	0.1538	0.0333	1	1	0.0892	0.8031	0.99218	0.01695
TCGA-BG-A0VV	0.9864	1	1	1	0.1162	1	0.8228	0.0205	1	0.9882	0.2254	0.0652	0.978267	1	0.1355	0.798	0.9463	0
TCGA-BG-A0M6	0.9839	1	1	1	0.2108	1	0.6977	0.0192	1	0.9879	0.5787	0.0453	0.99697	0.6143	0.0335	0.7576	1	0.0601
TCGA-D1-A0ZV	0.9874	1	1	1	0.1045	1	0.7633	0.1072	1	1	0.2857	0.1003	1	0.9539	0.1412	0.9231	0.9517	0.0647
TCGA-EY-A1GX	0.9838	1	0.9925	1	0.2289	1	0.9381	0.0967	0.9684	1	0.5615	0.0515	1	0.9737	0.1103	0.7085	1	0.1146
TCGA-EO-A22T	1	1	1	0.8644	0.0574	1	0.7754	0.0399	1	1	0.4211	0.2361	1	1	0.1529	0.924	1	0.0598
TCGA-FI-A2F8	0.972	1	1	1	0.1472	0.905	0.5763	0	1	0.9668	0.2878	0.0442	0.8886	0.911086	0.1515	0.851	1	0.1425
TCGA-EY-A1GU	1	1	1	1	0.1198	1	0.8734	0.1328	1	1	0.3706	0.1558	1	0.7924	0.1824	0.9382	1	0.024
TCGA-DI-A2QT	0.9956	1	1	1	0.2398	1	0.9715	0.1296	1	0.9773	0.4419	0.1121	0.8767	1	0.3965	0.5224	0.9106	0.2399
TCGA-AJ-A3OL	0.9833	1	0.9949	0.9744	0.18	1	0.5538	0.0885	0.9582	0.9903	0.3053	0.0599	1	1	0.1611	0.7925	1	0.1161
TCGA-AJ-A6NU	0.9819	1	1	0.9891	0.2632	1	0.8914	0.1686	1	0.9906	0.3457	0.0478	1	0.9146	0.1497	0.7955	0.9612	0.0747
TCGA-AJ-A3NF	0.9953	1	0.9886	1	0.7134	1	0.8965	0.1106	1	0.9877	0.4895	0.072	1	0.8793	0.1583	0.7839	0.982	0.0992
TCGA-BG-A0VT	0.9722	1	1	1	0.1363	1	0.7785	0	1	1	0.3164	0.0378	1	0.9172	0.1443	0.7764	0.886	0.01987
TCGA-AP-A0LD	0.9681	1	1	1	0.0699	1	0.861225	0.1887	1	1	0.0571	0.0622	1	1	0.1268	0.8028	1	0.02892
TCGA-EY-A215	0.9857	1	1	1	0.1525	1	0.8994	0	1	1	0.2744	0.1259	1	1	0.2329	0.7085	0.9226	0.0381
TCGA-D1-A3JQ	0.9923	1	1	1	0.6609	1	0.738	0.1022	1	0.9948	0.4415	0.0922	0.9864	0.874	0.2124	0.8004	0.9824	0.0272
TCGA-EO-A3AV	1	1	1	1	0.215	1	0.5994	0.0373	1	1	0.1041	0.1437	1	0.8495	0.1506	0.6781	0.9581	0.04951
TCGA-EY-A1G7	1	1	1	0.99364	0.3678	1	1	0	1	0.9817	0.284	0.0872	1	0.8323	0.239	0.6457	1	0.0479
TCGA-BG-A0W1	1	1	1	1	0.133	1	0.83748	0	0.995517	1	0.1829	0.14166	0.9647	0.9294	0.0804	0.8837	0.940443	0.0702

## Sheet: RI
id	ATP2A2|24417|RI	CCDC107|86266|RI	NUDT18|82937|RI	ZNF276|38138|RI	C11orf49|15609|RI	C21orf58|60928|RI	APBB3|73671|RI	CSAD|21955|RI	MAGED2|89250|RI	CCDC107|86260|RI	EIF6|59080|RI	PHF8|89235|RI	ARHGDIA|44192|RI	SIX5|50517|RI	MRPL55|10079|RI	MC1R|38164|RI
TCGA-D1-A2G0	1	0.2679	0.2865	0.3115	0.8603	0.9024	0.9606	0.29381	0.0532	0.8192	0.0536	0.7857	0.9917	0.1598	0.7052	0.802
TCGA-B5-A121	1	0.1219	0.1955	0.4022	0.5461	0.2238	1	0.0658	0.1171	0.6824	0.0263	0.8215	0.9745	0.0837	0.7609	1
TCGA-A5-A0G1	1	0.1168	0.327	0.1658	0.5199	0.6277	1	0.5166	0.0743	0.7037	0.0367	0.6707	0.9906	0.1279	0.6784	1
TCGA-BK-A0CB	1	0.1075	0.4414	0.0179	0.7328	0.8083	0.9509	0.2566	0.0827	0.7956	0.0522	0.8934	0.9686	0.1435	0.5541	0.8151
TCGA-DI-A1BU	1	0.1638	0.5038	0.3577	0.6477	0.8637	1	0.1	0.1196	0.756	0.042	0.5836	0.9882	0.0838	0.742	1
TCGA-D1-A17R	1	0.3006	0.4825	0.1641	1	0.596	1	0.3814	0.121	0.7802	0.0427	0.7053	0.9855	0.0422	0.6934	0.5156
TCGA-FI-A2D4	1	0.1729	0.8718	0.2517	0.5651	0.8515	0.9995	0.26449	0.0668	0.7853	0.06	0.6901	0.9919	0.0272	0.5973	1
TCGA-AP-A0LO	1	0.3338	1	0.238	0.7345	0.8586	1	0.1289	0.11	0.7956	0.0756	0.7454	0.9899	0.1256	0.911	0.9572
TCGA-B5-A11P	1	0.2767	0.6348	0.1832	0.783	0.5341	1	0.37345	0.1661	0.7788	0.0361	0.8229	0.9741	0.045	0.8556	0.7087
TCGA-AJ-A3BG	1	0.1188	0.3126	0.3103	0.8276	0.6549	0.9273	0.6667	0.0754	0.7048	0.0397	0.6957	0.9892	0.0934	0.8093	1
TCGA-5B-A90C	0.9905	0.2717	0.5199	0.3209	0.791	0.9169	1	0.339	0.0798	0.7232	0.0706	0.7233	0.989	0.1263	0.7732	0.7412
TCGA-EO-A3B1	1	0.2813	0.5139	0.2974	0.6845	0.8557	1	0.2771	0.1304	0.8581	0.0622	0.7375	0.9859	0.1008	0.7845	1
TCGA-B5-A3FA	1	0.1464	0.516	0.207	0.8109	0.6641	0.9339	0.2131	0.1674	0.6255	0.0439	0.6756	0.9925	0.0782	0.8934	0.818
TCGA-D1-A1NS	1	0.1774	0.3932	0.1753	0.7988	0.4152	1	0.1412	0.0502	0.7166	0.0242	0.7519	0.9764	0.1206	0.7898	0.7021
TCGA-AJ-A5DV	1	0.171	0.2992	0.29	0.6542	0.4371	0.977	0.2703	0.1113	0.736	0.0487	0.7281	0.9798	0.1219	0.8011	1
TCGA-AJ-A5DW	1	0.304	0.5582	0.1891	0.7822	0.8786	1	0.4545	0.1407	0.7709	0.0621	0.8223	0.9826	0.1239	0.9156	0.8999
TCGA-KP-A3W1	1	0.2415	0.5492	0.3376	0.8178	0.788	0.9159	0.3793	0.1159	0.748	0.0582	0.9503	0.9886	0.1437	0.7561	1
TCGA-EY-A72D	1	0.2612	0.3593	0.2414	0.7485	0.8756	1	0.5091	0.2032	0.7817	0.0634	0.8574	0.9924	0.1255	0.8549	1
TCGA-FI-A2EY	1	0.2184	0.45923	0.4591	1	0.964	1	0.0704	0.1042	0.7494	0.0695	0.535	0.9793	0.327	0.683	0.8726
TCGA-AJ-A3EL	1	0.33	0.6238	0.4038	0.812	0.8995	1	0.2653	0.09	0.7664	0.113	0.794	0.9901	0.061	0.8087	1
TCGA-EO-A2CH	1	0.1388	0.2743	0.036	1	0.4812	1	0.3178	0.1569	0.8595	0.0675	0.7963	0.9942	0.067	0.8609	0.955325
TCGA-EO-A22S	1	0.1798	0.6078	0.2302	0.6509	0.76806	0.854	0.36055	0.1311	0.7232	0.039	0.8566	0.9937	0.1016	0.7079	0.935029
TCGA-D1-A0ZZ	1	0.3164	0.45091	0.0877	0.8925	1	1	0.3517	0.1972	0.6057	0.0259	0.744	0.9944	0.118	0.8815	1
TCGA-BS-A0UV	1	0.3571	0.7053	0.3304	0.6254	0.9728	1	0.1648	0.047	0.8337	0.1024	0.8867	0.9932	0.1743	0.8719	1
TCGA-E6-A1LZ	1	0.5101	0.43314	0.1504	0.6524	0.8252	1	0.1637	0.1424	0.8	0.07	0.8651	0.9748	0.2463	0.7417	1
TCGA-D1-A17N	1	0.1708	0.4305	0.0877	0.5461	0.2919	1	0.2474	0.0741	0.7042	0.0411	0.5645	0.9668	0.1361	0.4922	0.7917
TCGA-B5-A5OD	1	0.3343	0.4328	0.3766	0.9169	1	1	0.3754	0.1528	0.7462	0.0654	0.7476	0.9825	0.0466	0.6595	1
TCGA-BG-A0M8	1	0.1883	0.5314	0.0877	0.3317	0.7024	1	0.25227	0.1218	0.795	0.054	0.9029	0.9869	0.1054	0.5772	1
TCGA-BG-A0LW	1	0.061	0.2485	0.0576	0.7427	0.5029	1	0.3303	0.0714	0.7434	0.0326	0.7292	0.9641	0.0107	0.5953	1
TCGA-EY-A214	1	0.3127	0.6752	0.2517	0.8058	1	0.9491	0.3113	0.1434	0.8908	0.0503	0.8176	0.9868	0.0237	0.6725	0.6033
TCGA-BG-A0MS	1	0.1862	0.5171	0.0799	0.5908	0.6218	1	0.1978	0.1168	0.8196	0.0477	0.7952	0.9933	0.0619	0.7374	1
TCGA-D1-A1NY	1	0.2996	0.5764	0.2015	0.8666	0.8349	1	0.8314	0.0915	0.908	0.0504	0.7914	0.9894	0.1045	0.9467	1
TCGA-DI-A1C3	1	0.1505	0.4193	0.2517	0.8298	0.9157	1	0.0769	0.138	0.6905	0.0589	0.7358	0.9634	0.2833	0.7691	0.7836
TCGA-AX-A2HD	1	0.2409	0.5142	0.1613	0.7164	0.6692	0.979	0.4041	0.1832	0.8466	0.0522	0.7878	0.9897	0.0701	0.8587	1
TCGA-D1-A176	1	0.0845	0.3912	0.1217	0.5908	0.3251	1	0.6332	0.0651	0.6851	0.0474	0.8056	0.9666	0.0527	0.7869	0.7884
TCGA-AJ-A3BF	1	0.4128	0.5909	0.2178	0.8651	0.9068	0.9732	0.3654	0.1578	0.8628	0.1111	0.9363	0.9969	0.1538	0.7823	1
TCGA-BK-A0CC	1	0.400089	0.521256	0.5223	1	0.832067	1	0.4966	0.1796	0.744867	0.0881	0.9128	1	0.350167	1	1
TCGA-EO-A1Y5	1	0.2931	0.3981	0.2056	0.8834	0.7914	1	0.27667	0.1097	0.7934	0.0534	0.8091	0.9823	0.1116	0.675	1
TCGA-EY-A1GD	1	0.2199	0.4019	0.0227	0.4192	0.7713	1	0.1978	0.1371	0.7934	0.029	0.7782	0.9863	0.1116	0.6923	1
TCGA-DF-A2KN	1	0.2558	0.4418	0.2447	0.6769	0.7245	1	0.5833	0.053	0.8002	0.0605	0.6152	0.9734	0.1045	0.7426	0.8396
TCGA-BG-A0VZ	1	0.1703	0.454	0.1521	0.7302	1	1	0.354	0.0923	0.6234	0.0416	0.6934	0.9758	0.045	0.8	0.939775
TCGA-AX-A1CE	1	0.225	0.4305	0.2633	0.918	0.795	1	0.1032	0.0356	0.7956	0.0702	0.9541	0.9742	0.0375	0.8187	0.7671
TCGA-AP-A1DO	0.9789	0.0893	0.8193	0.0696	0.7079	0.865	1	0.1412	0.0686	0.645	0.0305	0.8153	0.9627	0.0932	0.4987	0.934683
TCGA-A5-A0GW	1	0.1214	0.4812	0.0696	0.6434	1	1	0.26417	0.1059	0.7344	0.039	0.8612	0.9763	0.0548	0.7636	1
TCGA-5S-A9Q8	1	0.2108	0.4482	0.0751	1	0.9116	1	0.2121	0.195	0.7749	0.0333	0.8542	0.9505	0.2126	0.738	0.8112
TCGA-A5-A0GA	1	0.1968	0.3805	0.239	0.8965	0.7376	1	0.3303	0.0858	0.819	0.038	0.7134	0.9821	0.1039	0.6551	0.952086
TCGA-AX-A1C9	1	0.1824	0.44201	0.2238	0.6434	0.5282	1	0.4702	0.1431	0.7674	0.0366	0.6667	0.9819	0.1659	0.948	0.9622
TCGA-B5-A11R	1	0.1411	0.4701	0.2241	0.6754	0.2749	1	0.1628	0.1496	0.7631	0.0559	0.8358	0.9811	0.0845	0.8331	1
TCGA-D1-A15X	1	0.1295	0.4475	0.2342	0.69776	0.5617	1	0.2356	0.1084	0.5878	0.03	0.8357	0.9905	0.0747	0.5653	1
TCGA-B5-A11U	1	0.1467	0.5809	0.2876	0.5581	0.8252	0.9268	0.4581	0.1306	0.7059	0.0434	0.6723	0.978	0.072	0.74	1
TCGA-EY-A1GV	1	0.1476	0.42927	0.1737	0.8243	0.7296	1	0.2566	0.076	0.7603	0.0921	0.8782	0.9793	0.1279	0.8219	1
TCGA-B5-A3FD	1	0.3913	0.6701	0.4867	0.826	0.861	1	0.25	0.2411	0.8363	0.1436	0.8103	0.9838	0.0878	0.8659	1
TCGA-BG-A220	1	0.3225	0.4124	0.1246	0.5128	1	1	0.6636	0.1312	0.8447	0.07	0.8875	0.9972	0.0641	0.9172	1
TCGA-A5-A0R7	1	0.1295	0.4596	0.144	0.6891	0.8252	1	0.2356	0.1171	0.7334	0.0445	0.7913	0.9846	0.0815	0.769	1
TCGA-AJ-A23M	1	0.3086	0.5314	0.2721	0.7258	1	1	0.3682	0.1598	0.8996	0.0794	0.8865	0.9832	0.0605	0.7797	0.92984
TCGA-AP-A0LT	1	0.2039	0.4664	0.246	0.4641	1	1	0.4476	0.0486	0.7228	0.0485	0.729	0.9856	0.0655	0.7744	1
TCGA-A5-A0GX	1	0.1548	0.4049	0.0443	0.67328	0.4175	1	0.3315	0.0921	0.7117	0.0442	0.6318	0.9642	0.0299	0.4091	1
TCGA-EY-A1GL	1	0.1913	0.4333	0.2115	0.79	0.6549	1	0.2844	0.2261	0.7356	0.0469	0.9517	0.9906	0.2435	0.7817	1
TCGA-FI-A2CY	1	0.3967	0.4756	0.1737	0.4981	0.8448	1	0.2316	0.2272	0.8101	0.065	0.6627	0.9917	0.1375	0.8898	0.9614
TCGA-AX-A0IW	1	0.2032	0.1849	0.4022	0.5846	0.8586	0.9328	0.2566	0.0542	0.7039	0.075	0.8105	0.9926	0.0356	0.6518	1
TCGA-BG-A0M2	1	0.1879	0.38182	0.2302	0.7886	0.3727	1	0.2283	0.2051	0.8319	0.041	0.6033	0.9779	0.0624	0.7306	0.8098
TCGA-DF-A2KV	1	0.2128	0.4142	0.4458	0.4958	0.5011	1	0.1652	0.1217	0.6984	0.053	0.7144	0.9572	0.0538	0.7559	1
TCGA-A5-AB3J	1	0.2034	0.4037	0.1193	0.7413	0.8136	0.9881	0.3384	0.185	0.7031	0.0328	0.8542	0.9571	0.126	0.8199	0.8858
TCGA-BG-A0W2	1	0.0902	0.306	0.1551	0.4192	0.4644	1	0.2605	0.0984	0.7401	0.0451	0.6094	0.9733	0.126	0.7054	1
TCGA-AX-A05W	1	0.1334	0.709	0.681	0.7091	0.7034	1	0.192333	0.0309	0.754	0.0259	0.7593	0.9876	0.0251	0.7501	1
TCGA-EY-A547	1	0.2721	0.3786	0.4679	0.4731	0.9665	0.996889	0.14898	0.0655	0.873	0.1788	0.1897	0.9904	0.0919	0.4903	1
TCGA-AP-A1E0	1	0.0814	0.5314	0.2517	0.8124	0.7713	1	0.293556	0.1301	0.7465	0.0402	0.6732	0.9874	0.0402	0.9293	1
TCGA-PG-A7D5	1	0.3868	0.3823	0.2298	0.6305	0.5319	0.9233	0.215	0.1973	0.6735	0.0576	0.8615	0.9899	0.045	0.8139	1
TCGA-AP-A3K1	1	0.2574	0.3317	0.6307	0.7623	0.5636	1	0.4286	0.0923	0.7914	0.0601	0.8131	0.9842	0.1955	0.789	1
TCGA-D1-A16J	1	0.1533	0.7053	0.126	0.4743	0.6692	1	0.7474	0.1125	0.6687	0.0413	0.7082	0.9936	0.0421	0.6176	0.949488
TCGA-AX-A2H8	1	0.1453	0.3981	0.4253	0.6136	0.8083	0.9222	0.4252	0.0894	0.8428	0.0827	0.8478	0.9958	0.1206	0.8367	0.7981
TCGA-D1-A1NU	1	0.2876	0.5575	0.1966	0.5751	0.73221	1	0.4632	0.0413	0.8086	0.0573	0.6024	0.9881	0.1093	0.8041	1
TCGA-AX-A1CI	1	0.1279	0.46858	0.1715	0.6979	0.9072	1	0.3754	0.0893	0.7429	0.0312	0.7671	0.9594	0.1463	0.9023	0.926929
TCGA-PG-A914	1	0.3183	0.3579	0.2963	0.8065	0.9208	0.9875	0.4783	0.1509	0.6854	0.0729	0.8923	0.9866	0.1423	0.8484	0.8288
TCGA-EY-A1GI	1	0.2155	0.3865	0.1301	0.5908	0.70781	0.6219	0.30706	0.1288	0.6835	0.0297	0.6565	0.9855	0.0425	1	0.96034
TCGA-AX-A05U	1	0.2016	0.3494	0.109	0.3512	0.4923	1	0.4966	0.0942	0.8175	0.0488	0.7049	0.9808	0.0532	0.7848	0.932975
TCGA-AJ-A3EJ	1	0.3122	0.516	0.3082	0.7384	0.7551	0.7636	0.8	0.2014	0.7511	0.0986	0.7936	0.9865	0.0801	0.8294	1
TCGA-BG-A18A	1	0.2747	0.6019	0.103	0.7011	0.1414	1	0.34802	0.1753	0.6154	0.0314	0.5204	0.974	0.0945	0.4468	1
TCGA-D1-A15W	1	0.2261	0.3865	0.1381	0.3962	0.608	0.9447	0.4966	0.1537	0.6632	0.0367	0.8339	0.9845	0.08	0.9	1
TCGA-BK-A26L	0.986	0.1655	0.5314	0.3286	0.8483	0.8019	1	0.4252	0.1081	0.7871	0.0548	0.9359	0.9885	0.1586	0.6307	1
TCGA-B5-A1MX	1	0.1473	0.2144	0.144	0.7711	0.7233	1	0.1775	0.0962	0.6785	0.0383	0.6503	0.9896	0.0282	0.6286	0.5156
TCGA-AP-A054	0.9866	0.2883	0.5122	0.3868	0.7505	0.8278	1	0.7306	0.201	0.8722	0.0544	0.8865	0.9894	0.1212	0.7273	1
TCGA-EY-A5W2	1	0.1193	0.4174	0.3482	0.7245	0.7002	1	0.0357	0.0916	0.5337	0.0717	0.7649	0.9757	0.0812	0.6883	1
TCGA-EY-A1GQ	1	0.1806	0.8778	0.4022	0.7988	0.8812	1	0.2384	0.0578	0.7055	0.0099	0.8608	0.9409	0.1357	0.742	1
TCGA-EO-A1Y8	1	0.2814	0.43716	0.0917	0.8599	0.9276	0.9646	0.5394	0.1184	0.7294	0.0389	0.7965	0.979	0.19	0.793	1
TCGA-A5-A0GE	1	0.0536	0.3865	0.1241	0.5696	0.3863	1	0.0581	0.1706	0.8804	0.0376	0.6754	0.9873	0.1423	0.6623	1
TCGA-K6-A3WQ	1	0.2828	0.4236	0.5592	0.9442	0.9402	0.9841	0.2118	0.3531	0.8168	0.0808	0.8433	0.9848	0.2045	0.855	1
TCGA-B5-A11W	1	0.1428	0.5142	0.3593	0.6053	0.5349	1	0.4252	0.0773	0.6679	0.0524	0.7748	0.9734	0.0576	0.7147	0.9556
TCGA-AP-A1E4	1	0.2102	0.3865	0.108	0.7335	0.9479	1	0.416	0.1162	0.7655	0.0536	0.8222	0.9776	0.0455	0.8426	1
TCGA-EC-A1QX	1	0.2586	0.522	0.4467	0.8348	0.8436	1	0.3074	0.0766	0.7525	0.0195	0.9546	0.9804	0.2174	0.7735	1
TCGA-QS-A5YQ	1	0.1741	0.3215	0.1002	0.693	0.4862	1	0.1148	0.16	0.686	0.0484	0.5678	0.98	0.0504	0.7831	1
TCGA-B5-A0JY	1	0.2136	0.423689	0.1061	0.8186	1	0.9023	0.7474	0.1981	0.8152	0.0753	0.4779	0.9926	0.154	0.7451	1
TCGA-AJ-A3NC	1	0.1256	0.4624	0.1325	0.6592	0.6374	1	0.3774	0.1635	0.7685	0.0324	0.8291	0.9588	0.1589	0.7372	0.8067
TCGA-AJ-A3NH	1	0.4151	0.5071	0.2673	0.6954	0.9592	0.9756	0.3617	0.2523	0.7751	0.0747	0.8446	0.9882	0.0865	0.9028	0.7033
TCGA-AX-A2HF	1	0.343	0.46806	0.3743	0.6763	1	1	0.5756	0.0786	0.8736	0.0803	0.7559	0.9935	0.1016	0.8255	0.939267
TCGA-EO-A3KW	0.9831	0.3381	0.4775	0.3814	0.9157	0.7994	0.981	0.25	0.1371	0.7581	0.0475	0.9362	0.9816	0.0951	0.8832	1
TCGA-D1-A17D	1	0.0961	0.3016	0.1025	0.7646	0.2164	1	0.2829	0.0541	0.6886	0.0338	0.5673	0.9806	0.0359	0.6556	1
TCGA-AP-A0LH	1	0.1396	0.3618	0.2721	0.68523	0.7522	0.985771	0.291289	0.0984	0.6085	0.037	0.651	0.9766	0.07809	0.675	0.94905
TCGA-BS-A0U8	1	0.2143	0.3209	0.1249	0.5908	0.6921	1	0.1335	0.0612	0.6843	0.0261	0.7652	0.9736	0.1664	0.7451	1
TCGA-D1-A17F	1	0.0776	0.2743	0.1715	0.7886	0.3702	1	0.1412	0.0446	0.5997	0.056	0.698	0.9443	0.1206	0.5405	0.7776
TCGA-D1-A15Z	1	0.2181	0.7822	0.0877	0.6356	1	1	0.3303	0.0947	0.7813	0.0396	0.7592	0.9776	0.0313	0.9172	1
TCGA-D1-A0ZU	1	0.2434	0.5942	0.1832	0.6716	0.9072	1	0.27	0.1174	0.7844	0.0376	0.8337	0.9678	0.0473	0.8632	1
TCGA-EO-A3B0	0.9851	0.1765	0.5517	0.3889	0.7548	0.8174	0.9737	0.25	0.0641	0.7469	0.0526	0.7785	0.9538	0.1032	0.6977	0.7896
TCGA-KP-A3W4	1	0.2483	0.5199	0.3277	0.845	0.7953	0.975	0.3836	0.1652	0.7268	0.0528	0.8145	0.9903	0.0875	0.8343	0.9128
TCGA-D1-A0ZN	1	0.2659	0.5314	0.1048	0.4571	0.6368	1	0.3693	0.1564	0.767	0.0318	0.7082	0.9737	0.066	0.6941	1
TCGA-EY-A2OM	1	0.0902	0.4858	0.123	0.6434	0.7522	1	0.1648	0.0617	0.8428	0.0528	0.6352	0.9865	0.0209	0.7969	0.93985
TCGA-BG-A0MO	1	0.0872	0.2013	0.3097	0.5359	0.6958	1	0.6332	0.0894	0.3999	0.0197	0.8788	0.9838	0.0998	0.5094	0.9492
TCGA-EY-A1GM	0.9688	0.2293	0.327	0.0696	0.7646	0.6867	0.8826	0.3303	0.1217	0.7993	0.065	0.713	0.9874	0.1256	0.675	0.906238
TCGA-D1-A16V	1	0.2293	0.3209	0.2342	0.6581	0.894	1	0.1679	0.1459	0.781	0.0339	0.6878	0.9615	0.0591	0.8289	0.933411
TCGA-A5-A0VQ	1	0.0953	0.5474	0.0708	0.8697	0.7167	0.9844	0.4895	0.0709	0.6854	0.0208	0.8053	0.9425	0.0747	0.7979	1
TCGA-EO-A1Y7	1	0.1864	0.3346	0.5288	0.6766	0.6969	1	0.2075	0.0786	0.4676	0.0953	0.7249	0.9827	0.2154	0.7891	1
TCGA-B5-A0K9	1	0.1761	0.317	0.4093	0.929	0.8073	0.9705	0.3032	0.1334	0.6544	0.0762	0.8808	0.9794	0.0908	0.6398	0.9383
TCGA-FI-A2D0	1	0.2129	0.5314	0.109	0.5461	0.8976	1	0.2474	0.1608	0.7027	0.0547	0.7864	0.9864	0.1166	0.806	1
TCGA-BS-A0TC	1	0.0431	0.2743	0.1493	0.5092	0.0453	1	0.3113	0.0499	0.6729	0.0212	0.7406	0.9786	0.0641	0.6026	1
TCGA-D1-A16D	1	0.0589	0.4929	0.1344	0.3982	0.3359	1	0.25773	0.068	0.6988	0.0332	0.7818	0.9676	0.0986	0.681	1
TCGA-AP-A053	1	0.2613	0.7728	0.2238	0.8124	0.5029	1	0.32321	0.1424	0.8316	0.0485	0.8753	0.9869	0.1054	1	1
TCGA-AJ-A3OK	1	0.1797	0.2653	0.175	0.8073	0.2595	1	0.1429	0.0837	0.685	0.0227	0.8207	0.9632	0.1062	0.576	0.7235
TCGA-DF-A2KR	1	0.1746	0.2474	0.256	0.6459	0.7915	0.9878	0.1496	0.2534	0.8061	0.0593	0.9526	0.9745	0.1074	0.5982	0.8796
TCGA-QS-A5YR	0.9524	0.2255	0.2822	0.16	0.7769	0.5337	1	0.1429	0.1627	0.7042	0.0379	0.6139	0.9869	0.1043	0.64	1
TCGA-A5-A0R8	1	0.0874	0.1241	0.2928	0.6841	0.2473	1	0.18629	0.0567	0.6388	0.0284	0.6525	0.9794	0.0701	0.5517	1
TCGA-B5-A1MU	1	0.2138	0.2957	0.104	0.5492	0.7798	1	0.4252	0.1354	0.7914	0.04	0.9204	0.9847	0.0902	0.7326	1
TCGA-BG-A0MC	1	0.1184	0.2983	0.1048	0.665	0.266	1	0.2913	0.0568	0.6856	0.0357	0.7068	0.9594	0.131	0.4248	0.925989
TCGA-KP-A3W3	1	0.312	0.6464	0.3509	0.8435	1	1	0.2653	0.0659	0.8394	0.0666	0.7547	0.9701	0.1276	0.7175	1
TCGA-BG-A3PP	1	0.3132	0.5983	0.2762	0.7846	0.8557	0.9586	0.2364	0.3247	0.8632	0.1063	0.7343	0.9946	0.175	0.941	1
TCGA-EO-A2CG	1	0.16	0.46486	0.109	0.7064	1	1	0.2532	0.0789	0.7826	0.045	0.5311	0.9863	0.0591	0.8964	0.6258
TCGA-EO-A22U	1	0.3666	0.2653	0.2682	0.7195	0.744	0.9721	0.3077	0.0835	0.8155	0.1313	0.7954	0.9783	0.1037	0.6757	0.9375
TCGA-BG-A0LX	1	0.1914	0.3531	0.0553	0.634	0.7147	1	0.3074	0.0782	0.733	0.0374	0.7997	0.9816	0.0913	0.6836	0.7615
TCGA-D1-A1O8	0.7447	0.3538	0.4053	0.2685	0.5026	1	0.5561	0.363667	0.0445	0.8625	0.0254	0.7517	0.9784	0.0773	0.6623	1
TCGA-BG-A3EW	1	0.233	0.535	0.1115	0.8455	0.809	0.9587	0.3514	0.1699	0.7847	0.0597	0.8496	0.9839	0.061	0.7737	0.9184
TCGA-D1-A175	0.9823	0.1655	0.6092	0.1662	0.783	1	0.9214	1	0.2517	0.8531	0.0463	0.7341	0.9774	0.1845	0.7246	1
TCGA-B5-A3F9	1	0.2746	0.4708	0.1496	0.7029	0.5554	1	0.1692	0.1615	0.7465	0.0691	0.81	0.9849	0.0716	0.8662	1
TCGA-AJ-A8CT	1	0.1965	0.4268	0.2979	0.8768	0.6573	0.9843	0.1858	0.1489	0.6455	0.028	0.731	0.9619	0.1921	0.8654	0.8409
TCGA-D1-A167	1	0.1489	0.3981	0.2941	0.8666	0.5414	1	0.1648	0.0442	0.7619	0.0157	0.7616	0.9931	0.0305	0.7759	1
TCGA-AP-A1DH	1	0.1562	0.6712	0.168	0.7577	1	1	0.21309	0.0358	0.6383	0.0228	0.6903	0.9712	0.0469	0.6829	0.923
TCGA-AP-A5FX	1	0.2828	0.611	0.2505	0.8574	0.6964	1	0.431	0.1429	0.6962	0.1035	0.7316	0.9314	0.1836	0.857	0.586
TCGA-A5-A2K3	1	0.1417	0.5083	0.297	0.7169	0.8925	1	0.198	0.1121	0.707	0.0781	0.6679	0.9831	0.2691	0.6375	0.92129
TCGA-AP-A1DR	1	0.1416	0.2743	0.109	0.5359	0.2125	1	0.28801	0.0653	0.7476	0.0269	0.9066	0.9707	0	0.9337	0.946914
TCGA-A5-A0GN	1	0.2774	0.312	0.1186	0.7164	1	0.9212	0.2234	0.182	0.7978	0.0376	0.8051	0.94	0.1586	0.7636	0.8473
TCGA-AX-A06D	1	0.2071	0.5539	0.3202	0.6524	0.7798	1	0.1705	0.0648	0.7687	0.0146	0.6937	0.986	0.118	0.871	0.7849
TCGA-B5-A11O	1	0.1099	0.3209	0.2056	0.6136	0.3359	1	0.5521	0.0951	0.7619	0.0534	0.7403	0.9805	0.1391	0.5357	0.8041
TCGA-AP-A05J	1	0.2522	0.1776	0.239	0.7542	0.6692	1	0.24049	0.059	0.8191	0.0683	0.7274	0.995	0.0773	0.4417	0.936
TCGA-AX-A1CK	1	0.0894	0.7257	0.2282	0.7695	0.9643	1	0.1854	0.119	0.6562	0.049	0.7089	0.9369	0.1473	0.9384	0.8384
TCGA-SJ-A6ZI	0.9932	0.1505	0.341	0.2178	0.6724	0.8814	0.9434	0.3835	0.1434	0.6928	0.0177	0.7209	0.9802	0.0602	0.8105	1
TCGA-A5-A0R6	1	0.2396	0.3618	0.0794	0.6025	0.5785	1	0.28333	0.0737	0.7117	0.0664	0.6137	0.982	0.0172	0.7415	1
TCGA-B5-A0JV	1	0.245	0.4305	0.2015	0.5315	0.7167	1	0.0898	0.1353	0.7598	0.0546	0.8434	0.9878	0.0375	0.795	1
TCGA-A5-A0GI	1	0.1724	0.7728	0.1731	0.616	0.4091	0.9667	0.2316	0.0879	0.6785	0.0377	0.7482	0.971	0.0779	0.5738	0.96265
TCGA-BG-A0M3	1	0.1091	0.217	0.305	0.5581	0.9198	1	0.1098	0.091	0.6886	0.012	0.6923	0.9484	0.1016	0.6649	0.929
TCGA-D1-A1NX	1	0.2149	0.306	0.2056	0.6434	0.7534	1	0.3652	0.0734	0.8408	0.0271	0.9218	0.9747	0.1973	0.757	0.6641
TCGA-D1-A0ZO	1	0.1655	0.4858	0.1186	0.4904	0.5134	1	0.649	0.069	0.7176	0.035	0.8193	0.9746	0.0921	0.7903	1
TCGA-AJ-A2QO	1	0.1207	0.3056	0.1949	0.4349	0.4536	1	0.0824	0.0619	0.6337	0.0418	0.8007	0.9749	0.0273	0.5405	0.597
TCGA-AX-A3FX	1	0.271	0.3786	0.1408	0.9621	0.8669	1	0.2623	0.1773	0.7896	0.1019	0.7418	0.9811	0.2823	0.8907	1
TCGA-D1-A15V	1	0.3225	0.43727	0.1753	0.6434	0.73679	1	0.34995	0.1084	0.7899	0.0701	0.817	0.9974	0.068	0.8632	1
TCGA-B5-A0K6	1	0.0967	0.473	0.112	0.8186	0.4447	1	0.4632	0.0665	0.692	0.0436	0.6788	0.9716	0.0685	0.6196	1
TCGA-BG-A0M7	1	0.2293	0.4858	0.0672	0.4641	0.4127	1	0.3303	0.0587	0.6762	0.0251	0.6901	0.978	0.0223	0.6232	0.958
TCGA-A5-A2K7	1	0.3022	0.4352	0.2505	0.8267	0.8168	1	0.2174	0.1019	0.7809	0.1221	0.647	0.9685	0.0431	0.8421	1
TCGA-BK-A13C	1	0.1923	0.3744	0.239	0.8348	0.3387	1	0.4252	0.1149	0.6809	0.042	0.8624	0.9663	0.0558	0.6597	1
TCGA-EY-A2OQ	1	0.3446	0.2888	0.1293	0.6561	0.3244	0.8871	0.3514	0.4907	0.8818	0.0579	0.892	0.9938	0.3308	0.6844	1
TCGA-BS-A0TD	1	0.1381	0.5051	0.1008	0.6491	0.3687	1	0.1831	0.05	0.7239	0.0369	0.7266	0.9755	0.1145	0.7342	1
TCGA-AJ-A3EM	0.9902	0.2207	0.3013	0.3064	0.5808	0.8664	1	0.4783	0.098	0.7035	0.1071	0.7104	0.9822	0.0641	0.7508	1
TCGA-EO-A22Y	1	0.2279	0.3513	0.2545	0.7641	0.714	0.9625	0.2258	0.163	0.7644	0.0315	0.7675	0.9872	0.1052	0.8443	0.8316
TCGA-BG-A0MQ	1	0.1838	0.4659	0.063	0.6716	1	1	0.1775	0.0763	0.6413	0.0418	0.828	0.9637	0.0529	0.7976	0.942567
TCGA-BK-A56F	1	0.3305	0.5364	0.2495	0.7081	0.5499	1	0.2941	0.2136	0.7861	0.0526	0.7062	0.978	0.2102	0.9725	1
TCGA-A5-A1OK	1	0.1698	0.3901	0.2238	0.7427	0.2659	1	0.5053	0.1355	0.713	0.021	0.8254	0.9782	0.0501	0.7604	0.962037
TCGA-B5-A0K1	1	0.3333	0.4305	0.2015	0.7164	0.3408	0.9439	0.1098	0.1102	0.7588	0.0328	0.7568	0.9924	0.0392	0.8123	0.9314
TCGA-BK-A6W4	1	0.3301	0.2633	0.1756	0.9058	0.5346	1	0.3097	0.2309	0.7233	0.0587	0.831	0.9825	0.1648	0.9105	0.8596
TCGA-FI-A2EX	1	0.4118	0.45024	0.2121	0.8124	1	1	0.29332	0.0648	0.6575	0.0626	0.7697	0.9868	0.1159	0.6574	0.8338
TCGA-AX-A2IN	0.7918	0.2315	0.4653	0.5494	0.6477	0.7636	0.5343	0.5263	0.1429	0.7097	0.1081	0.8243	0.9738	0.1293	0.8473	1
TCGA-BS-A0WQ	1	0.1004	0.44527	0.0611	0.61	1	1	0.0941	0.0891	0.7834	0.0486	0.5657	0.9684	0.1039	0.8782	1
TCGA-D1-A17C	1	0.1568	0.5575	0.1353	0.5908	1	1	0.30709	0.0827	0.7012	0.0281	0.651	0.9645	0.0436	0.5561	1
TCGA-BK-A6W3	1	0.1352	0.3482	0.1634	0.943	0.8635	1	0.3684	0.1154	0.7521	0.0311	0.8585	0.983	0.1269	0.8043	1
TCGA-DI-A0WH	1	0.1947	0.694	0.1209	0.7393	0.9212	0.9723	0.1561	0.0632	0.7698	0.0398	0.4252	0.9764	0.074	0.8633	1
TCGA-D1-A0ZS	1	0.2458	0.4956	0.3178	0.5056	0.7522	0.999075	0.32429	0.1241	0.8705	0.1055	0.804	0.9882	0.0964	0.5125	0.934533
TCGA-DF-A2KS	1	0.1962	0.45001	0.1731	1	0.9497	1	0.6023	0.114	0.735	0.0667	0.5597	0.9877	0.1293	0.7435	0.8923
TCGA-AJ-A2QL	1	0.1655	0.1394	0.1186	0.5199	0.2565	1	0.28572	0.0748	0.7619	0.0146	0.5504	0.9933	0.0331	0.8443	0.96808
TCGA-DI-A1NO	1	0.4525	0.7515	0.2998	0.5199	0.9684	1	0.3718	0.0952	0.9045	0.0932	0.581	0.9938	0.1767	1	0.936937
TCGA-B5-A0K0	1	0.1012	0.4305	0.112	0.3193	0.8858	1	0.4148	0.1428	0.7299	0.0324	0.8229	0.9696	0.0955	0.7547	0.8896
TCGA-AP-A0LM	1	0.1655	0.4376	0.1136	0.6275	1	1	0.18692	0.0551	0.6675	0.0759	0.8077	0.9734	0.372	0.7029	1
TCGA-BG-A0MA	1	0.202	0.7107	0.0776	0.7646	0.8103	1	0.6158	0.1314	0.7148	0.0865	0.739	0.977	0.142	0.8581	1
TCGA-EO-A22X	0.9859	0.3141	0.5681	0.3917	0.7548	0.7915	0.9119	0.2222	0.153	0.6209	0.1402	0.8973	0.981	0.0698	0.6787	0.8196
TCGA-B5-A1MS	1	0.3816	0.7303	0.2622	0.6784	0.8175	0.9915	0.2514	0.2194	0.6594	0.0644	0.8194	0.9704	0.2464	0.7573	1
TCGA-EY-A548	1	0.1656	0.3652	0.1449	0.5619	0.7953	0.9879	0.1337	0.1381	0.6188	0.0372	0.8212	0.9713	0.1147	0.8031	0.8989
TCGA-A5-A0GQ	1	0.1426	0.1776	0.237	0.5199	0.5279	1	0.0898	0.0852	0.6843	0.0303	0.6885	0.99	0.1016	0.6017	0.6149
TCGA-D1-A16X	1	0.1113	0.4454	0.1489	0.61	0.1836	0.9292	0.3074	0.0642	0.6575	0.0433	0.5822	0.9804	0.0441	0.5478	0.937617
TCGA-DF-A2KZ	1	0.108	0.5297	0.1684	0.8674	0.5069	1	0.1562	0.1015	0.8267	0.0342	0.8513	0.9779	0.0759	0.7758	1
TCGA-AX-A0IU	1	0.2725	0.4093	0.3097	0.7542	0.7097	0.9554	0.31134	0.0862	0.8521	0.0356	0.8945	0.9896	0.0251	0.6977	0.9683
TCGA-BS-A0TJ	1	0.1142	0.2905	0.1008	0.6789	0.7414	1	0.2566	0.0513	0.6774	0.0462	0.8032	0.971	0.0402	0.5392	0.941678
TCGA-EO-A3KU	1	0.3398	0.5038	0.1373	0.7485	0.8222	1	0.2857	0.2179	0.7981	0.1095	0.8947	0.9902	0.1583	0.8785	1
TCGA-BG-A0VW	1	0.1096	0.4049	0.2876	0.6434	0.2862	1	0.3303	0.0408	0.6236	0.0168	0.6112	0.9618	0.1116	1	0.939344
TCGA-A5-A0GJ	1	0.1131	0.1849	0.2746	0.6716	0.5573	1	0.0898	0.082	0.7687	0.0431	0.7098	0.9688	0.0972	0.4848	1
TCGA-B5-A11X	0.8986	0.1197	0.5142	0.1061	0.6545	0.8019	0.3088	0.35649	0.1097	0.7505	0.081	0.9531	0.9845	0.0562	0.7759	1
TCGA-EY-A212	1	0.2983	0.2743	0.2615	0.2429	0.6028	1	0.3014	0.0809	0.7111	0.0711	0.7377	0.9878	0.1664	0.9229	1
TCGA-EY-A1GC	1	0.2293	0.2743	0.1078	0.6434	0.7877	1	0.4252	0.0663	0.8035	0.0482	0.5465	0.9689	0.0195	0.5048	0.9564
TCGA-PG-A917	1	0.1869	0.3902	0.2394	0.5739	0.8059	1	0.4217	0.1154	0.7302	0.0424	0.6174	0.9655	0.0839	1	1
TCGA-A5-A0GM	1	0.1726	0.4305	0.2721	0.7988	0.5874	1	0.1235	0.0768	0.714	0.054	0.4843	0.9437	0.1463	0.9375	0.7324
TCGA-A5-A0GR	1	0.1683	0.3506	0.0553	0.72005	0.8143	1	0.24116	0.083	0.6057	0.071	0.7419	0.992	0.067	0.659	1
TCGA-BG-A0M0	1	0.1639	0.2573	0.0834	0.7345	0.5686	1	0.24932	0.0776	0.7818	0.0229	0.6754	0.9723	0.0195	0.7779	1
TCGA-B5-A11G	1	0.0424	0.327	0.3354	0.783	0.4759	1	0.1978	0.0429	0.7106	0.0466	0.6359	0.9677	0.2008	0.3378	1
TCGA-D1-A177	1	0.1798	0.3618	0.109	0.5333	0.8463	0.9404	0.3517	0.0442	0.6121	0.0364	0.8318	0.9695	0.0861	0.675	0.6952
TCGA-A5-A2K5	1	0.1316	0.1258	0.5695	0.5808	0.7834	1	0.19309	0.1439	0.8288	0.075	0.4438	0.9959	0.2447	0.8339	1
TCGA-AJ-A3IA	1	0.266	0.4482	0.313	0.791	0.9024	1	0.475	0.2001	0.7613	0.0725	0.813	0.9913	0.3236	0.81	0.915
TCGA-EY-A210	1	0.2991	0.4178	0.1995	0.8339	0.9447	1	0.16	0.5096	0.8777	0.0764	0.862	0.9905	0.1955	0.9148	1
TCGA-A5-A1OH	0.9791	0.3586	0.4193	0.2876	0.8465	0.9723	0.9582	0.2683	0.1614	0.8178	0.1142	0.8176	0.9833	0.1525	0.8183	1
TCGA-BG-A2AD	1	0.2886	0.3768	0.1662	0.6434	0.9042	1	0.0988	0.1477	0.8175	0.0347	0.721	0.9972	0.0747	0.7969	1
TCGA-EY-A3L3	1	0.5172	0.619	0.3361	0.6856	0.9548	1	0.3898	0.2093	0.8562	0.0687	0.9469	0.9878	0.2126	0.9002	1
TCGA-E6-A2P8	1	0.3029	0.5301	0.1566	0.8778	0.8786	1	0.1273	0.164	0.7486	0.0707	0.8532	0.9868	0.1156	0.8528	1
TCGA-BS-A0TG	1	0.0783	0.2013	0	0.6316	0.2522	1	0.21285	0.1483	0.6835	0.0488	0.8871	0.9824	0.0972	0.5211	1
TCGA-D1-A0ZP	1	0.2893	0.3618	0.1753	0.7011	0.901	1	0.1497	0.1301	0.7299	0.0613	0.6888	0.9885	0.0795	0.8	1
TCGA-AX-A2H7	1	0.3296	0.316	0.1784	0.7164	0.7668	1	0.1978	0.1152	0.6875	0.0456	0.775	0.9935	0.1182	0.7636	0.919656
TCGA-AX-A062	1	0.1724	0.46985	0.20902	1	0.8302	1	0.237022	0.0545	0.7619	0.0519	0.8549	0.9845	0.1116	0.7759	0.938429
TCGA-AP-A1DQ	1	0.2508	0.45055	0.14839	0.8314	0.5029	1	0.4041	0.1911	0.9708	0.0873	0.8576	0.9899	0.088	0.7838	1
TCGA-KP-A3W0	0.9853	0.2081	0.4155	0.1101	0.8073	0.8635	0.9816	0.4944	0.1059	0.7964	0.0612	0.8179	0.9862	0.1569	0.7649	1
TCGA-D1-A2G7	1	0.3437	0.44829	0.2405	0.7695	1	1	0.1561	0.1015	0.8109	0.0337	0.9476	0.9838	0.2522	0.7869	0.7849
TCGA-BS-A0UL	1	0.1766	0.3618	0.1301	0.7164	0.8019	1	0.2566	0.1033	0.683	0.0497	0.7496	0.964	0.1116	0.6638	0.8491
TCGA-D1-A3DH	1	0.3562	0.2529	0.1537	0.9546	0.8102	1	0.5294	0.1973	0.8591	0.0465	0.8638	0.9804	0.1281	0.9547	0.8615
TCGA-EY-A1GE	1	0.2102	0.3401	0	0.9246	0.4735	1	0.4252	0.1464	0.8381	0.0573	0.8573	0.9623	0.0372	0.6414	0.6149
TCGA-B5-A11M	1	0.1694	0.3248	0.0531	0.7011	0.5307	1	0.2626	0.1479	0.6324	0.0324	0.8439	0.9775	0.0363	0.8209	0.8379
TCGA-EY-A3QX	1	0.2724	0.3367	0.3921	0.7765	0.8836	0.952	0.3636	0.1535	0.7693	0.1005	0.8217	0.9877	0.1754	0.8575	0.807
TCGA-A5-A0GP	1	0.1528	0.3209	0.1186	0.4798	0.8143	1	0.1705	0.0934	0.6575	0.0566	0.6754	0.9825	0.08	0.6527	1
TCGA-A5-A1OJ	1	0.1094	0.2515	0.0243	0.3512	0.5029	1	0.3074	0.1239	0.6098	0.0155	0.8953	0.9799	0.1116	0.7655	1
TCGA-BG-A221	1	0.1453	0.5237	0.1595	0.7542	0.8436	1	0.4252	0.0513	0.7636	0.0482	0.6138	0.9906	0.0991	0.5556	1
TCGA-B5-A11J	1	0.1923	0.3958	0.1048	0.4743	0.3505	1	0.34915	0.0487	0.826	0.0413	0.6919	0.9834	0	0.6316	0.9589
TCGA-B5-A1MY	1	0.2562	0.45554	0.1613	0.6128	0.69	1	0.2861	0.2467	0.8157	0.0378	0.9271	1	0.1116	0.792	0.6952
TCGA-A5-A0VP	1	0.1207	0.1589	0.1186	0.9337	0.6692	1	0.4542	0.1489	0.7956	0.0436	0.4735	0.9892	0.0701	0.6747	1
TCGA-BG-A0M4	1	0.1295	0.6019	0.0219	0.8666	0.68899	1	0.35094	0.069	0.7246	0.0534	0.7414	0.9902	0.0861	0.5739	0.6804
TCGA-DF-A2KU	1	0.1093	0.2848	0.3354	0.3643	0.6184	1	0.19789	0.0677	0.6487	0.0778	0.5576	0.9757	0.0651	0.8385	1
TCGA-FI-A2D5	1	0.1715	0.5404	0.302	0.7164	0.865	1	0.6894	0.1701	0.8458	0.0477	0.8789	0.9906	0.2679	0.8354	0.4063
TCGA-B5-A0JT	1	0.1618	0.346	0.104	0.5751	0.6391	1	0.3716	0.1	0.6246	0.0455	0.7963	0.9919	0.1029	0.6941	1
TCGA-FI-A2D6	1	0.379	0.437811	0.1737	0.7605	0.8586	1	0.3074	0.1458	0.8613	0.1078	0.7671	0.9891	0.088	0.8289	1
TCGA-B5-A0JR	1	0.1503	0.4297	0.4845	0.8667	0.8808	1	0.5319	0.086	0.777	0.0244	0.8546	0.982	0.1648	0.7423	1
TCGA-BG-A186	1	0.12	0.4305	0	0.8186	1	1	0.2198	0.1161	0.8055	0.0372	0.7338	0.9657	0.0773	0.8513	1
TCGA-AP-A0L9	0.973	0.4079	0.42514	0.1407	0.5992	0.8515	1	0.31081	0.062	0.8327	0.0699	0.6098	0.9784	0.0932	0.8877	1
TCGA-AX-A1CC	1	0.2659	0.3209	0.1301	0.4743	0.7713	1	0.37459	0.1251	0.7562	0.0576	0.8905	0.9733	0.0907	0.8617	1
TCGA-D1-A17Q	1	0.5434	0.4124	0.1301	0.8783	0.7414	1	0.3967	0.0794	0.7246	0.0848	0.7885	0.9821	0.0469	0.609	1
TCGA-BG-A0VX	1	0.1582	0.3702	0.1504	0.7742	0.4159	1	0.2566	0.0628	0.6085	0.048	0.9091	0.9807	0.0861	0.6679	1
TCGA-B5-A0K7	1	0.2155	0.1911	0.237	0.8483	1	1	0.0689	0.086	0.7795	0.0414	0.9357	0.9337	0.0902	0.8159	0.8749
TCGA-D1-A162	1	0.2427	0.4502	0.0576	0.6298	0.5743	0.9557	0.535	0.1251	0.7273	0.0326	0.8598	0.9853	0.0297	0.6711	1
TCGA-FI-A2F9	1	0.45	0.423844	0.2876	0.8441	0.7024	0.946	0.2198	0.1387	0.8227	0.0409	0.8387	0.993	0.0972	0.8571	0.93326
TCGA-B5-A11Y	1	0.1582	0.2573	0.2998	0.3982	0.5743	1	0.32685	0.0924	0.7126	0.0191	0.7266	0.9579	0.0317	0.806	1
TCGA-EY-A1GF	1	0.1418	0.4438	0.0511	0.5718	0.6497	1	0.3303	0.1702	0.7191	0.0303	0.7798	0.9792	0.0363	0.8015	1
TCGA-EY-A2ON	1	0.3702	0.4193	0.23	0.6477	0.8259	1	0.3684	0.1173	0.7229	0.0558	0.8144	0.9779	0.1097	0.7639	0.6712
TCGA-EY-A2OO	1	0.2934	0.7647	0.2318	0.9493	0.8428	1	0.3497	0.169	0.7733	0.047	0.9138	0.9595	0.1114	0.8339	0.9504
TCGA-FI-A2F4	1	0.114	0.5314	0.0807	0.7064	0.70723	1	0.3113	0.0846	0.7492	0.0485	0.8995	0.982	0.0511	0.7396	1
TCGA-D1-A16F	1	0.1655	0.4305	0.0907	0.3061	0.2706	0.9481	0.568	0.1125	0.7807	0.0296	0.6478	0.9761	0.131	0.6346	1
TCGA-EY-A1GT	1	0.1627	0.7851	0.2208	0.6499	0.89	0.9011	0.6636	0.1059	0.7167	0.0322	0.9196	0.9832	0.0773	0.8267	0.8773
TCGA-D1-A2G5	1	0.125	0.2846	0.1008	0.7302	0.3485	1	0.3438	0.1432	0.6236	0.0313	0.698	0.9871	0.0812	0.8169	1
TCGA-AP-A1E3	1	0.0874	0.5809	0.109	0.6025	0.8143	1	0.3814	0.0804	0.754	0.0283	0.5259	0.9737	0.0902	0.8339	1
TCGA-DF-A2KY	1	0.3188	0.7439	0.2837	0.6813	0.7527	1	0.22159	0.0824	0.8303	0.1241	0.8918	0.99	0.058	0.6395	0.8058
TCGA-AX-A3G8	1	0.102	0.3665	0.3484	0.6654	0.4971	0.996589	0.17161	0.0645	0.6262	0.0323	0.571	0.9731	0.1189	0.459	0.6848
TCGA-EY-A54A	1	0.3118	0.673	0.1993	0.8096	1	1	0.5135	0.1583	0.8091	0.0497	0.9075	0.9927	0.0678	0.9084	1
TCGA-FI-A2CX	1	0.2092	0.5064	0.1222	0.69783	0.692157	1	0.4041	0.1932	0.7903	0.0626	0.7799	0.988	0.1435	0.8312	1
TCGA-EY-A1GH	1	0.2711	0.346	0.2074	0.9266	0.89	1	0.1289	0.1437	0.7718	0.0194	0.8003	0.9816	0.1116	0.7815	1
TCGA-E6-A1M0	1	0.1889	0.306	0.1377	0.6581	0.5937	1	0.3967	0.0696	0.7261	0.0254	0.6242	0.9798	0.0535	0.7079	1
TCGA-A5-A0GD	1	0.1729	0.4686	0.0917	0.7164	0.4203	1	0.1978	0.1149	0.6609	0.0079	0.6044	0.988	0.0313	0.613	0.948029
TCGA-A5-A0GB	1	0.1453	0.3618	0.2342	0.4904	0.8143	1	0.34232	0.0942	0.6377	0.0241	0.7845	0.9879	0.0701	0.806	0.958414
TCGA-FI-A2EU	1	0.1715	0.2743	0.1186	0.8524	1	1	0.6332	0.073	0.5536	0.0389	0.6965	0.9883	0.1116	0.8395	1
TCGA-DI-A2QY	1	0.3343	0.6546	0.4691	0.887	0.8198	1	0.2308	0.2253	0.8976	0.0989	0.7814	0.9809	0.1847	0.9114	1
TCGA-EC-A1NJ	1	0.1911	0.3865	0.2641	0.6841	0.8143	1	0.1978	0.0973	0.6965	0.017	0.8245	0.9875	0.0641	0.7275	0.963475
TCGA-B5-A0K4	1	0.16	0.2882	0.0776	0.6841	0.70595	0.987243	0.28659	0.0421	0.5676	0.0307	0.8145	0.9785	0.0673	0.4313	0.9466
TCGA-D1-A17A	1	0.1216	0.2919	0.1301	0.6434	0.3011	1	0.1289	0.1886	0.5425	0.0113	0.8729	0.9674	0.0562	0.5355	0.7917
TCGA-BK-A0CA	1	0.7042	1	0.2914	0.7938	0.6991	1	0.6065	0.1834	0.4726	0.0532	0.93	1	0.27378	0.9384	1
TCGA-D1-A16Y	1	0.2066	0.5695	0.1578	0.5651	0.6148	0.9602	0.2328	0.0796	0.5738	0.039	0.5648	0.9776	0.074	0.4441	0.6033
TCGA-BK-A4ZD	1	0.5371	0.5276	0.2729	0.8435	0.9481	1	0.3143	0.1692	0.8933	0.0505	0.8843	0.9909	0.2126	0.7886	1
TCGA-BS-A0UF	1	0.1168	0.4305	0.1108	0.7258	0.89	1	0.3652	0.0541	0.6772	0.0347	0.5391	0.9565	0.0402	0.7668	1
TCGA-AX-A3G9	1	0.1791	0.5199	0.3577	0.7919	0.7806	1	0.2941	0.0764	0.6558	0.0582	0.8423	0.9561	0.0936	0.8331	0.953011
TCGA-AJ-A2QK	1	0.3127	0.4956	0.4022	0.8058	1	1	0.3402	0.1401	0.7883	0.0905	0.8602	0.9766	0.1831	0.6529	1
TCGA-EO-A3KX	1	0.2598	0.6866	0.3241	0.8029	0.5507	1	0.4324	0.0829	0.6877	0.0462	0.7786	0.9801	0.2336	0.9027	0.8958
TCGA-BS-A0U7	1	0.1479	0.346	0.2405	0.4481	0.8349	1	0.4449	0.1272	0.6903	0.0446	0.8189	0.9803	0.074	0.6964	1
TCGA-AX-A06B	1	0.2785	0.7728	0.2777	1	0.794533	1	0.27183	0.1628	0.9019	0.1248	0.8073	0.9777	0.1845	0.7932	0.956967
TCGA-AX-A3G3	1	0.2889	0.3744	0.2553	0.7091	0.9859	1	0.2571	0.1574	0.8349	0.1428	0.8538	0.9937	0.2178	0.7554	0.8163
TCGA-KJ-A3U4	1	0.2168	0.4982	0.2624	0.8696	0.8709	1	0.3374	0.1617	0.6458	0.0654	0.8336	0.986	0.1157	0.8247	1
TCGA-2E-A9G8	1	0.2818	0.2234	0.309	0.7769	0.7513	0.9539	0.2903	0.2167	0.7115	0.0818	0.675	0.9885	0.2026	0.8469	0.8628
TCGA-B5-A3FB	1	0.2654	0.4084	0.1623	0.717	0.375	1	0.1707	0.181	0.7738	0.0624	0.7631	0.9815	0.0488	0.8378	1
TCGA-AX-A2HH	1	0.3121	0.3445	0.3269	0.5867	0.9447	1	0.2329	0.196	0.7635	0.0594	0.8002	0.9821	0.0309	0.8489	1
TCGA-PG-A5BC	1	0.4204	0.4312	0.348	0.812	0.8283	0.98	0.3913	0.264	0.9206	0.107	0.7409	0.9953	0.1684	0.8515	1
TCGA-AP-A0LE	1	0.1218	0.5695	0.3582	0.8124	0.7792	1	0.19407	0.048	0.6292	0.068	0.7732	0.9393	0.1416	0.7306	0.3782
TCGA-AX-A1CF	1	0.1369	0.2013	0.144	0.4904	0.6115	1	0.5117	0.0661	0.6506	0.0723	0.6976	0.9871	0.0701	0.7759	1
TCGA-AJ-A2QN	1	0.1997	0.6613	0.0696	0.5908	0.6811	1	0.3303	0.1408	0.7027	0.063	0.6974	0.9867	0	0.741	1
TCGA-PG-A916	1	0.2538	0.4119	0.2624	0.7485	0.4575	0.9816	0.2536	0.1892	0.7505	0.0506	0.9021	0.9805	0.0988	0.7903	0.8228
TCGA-BG-A0MH	1	0.1596	0.3351	0.2777	0.4426	0.3598	1	0.27116	0.1065	0.8462	0.06	0.7065	0.9887	0.0773	0.6259	1
TCGA-D1-A1NZ	1	0.1149	0.3479	0.1034	0.8243	0.5842	1	0.3303	0.0561	0.6246	0.0446	0.7921	0.9787	0.0874	0.8008	0.6952
TCGA-B5-A1MV	1	0.1396	0.2957	0.1034	0.3022	0.4524	1	0.3141	0.1324	0.8347	0.0244	0.8812	0.977	0.1586	0.6884	0.8618
TCGA-BS-A0UJ	1	0.1381	0.3865	0.0404	0.8092	0.6497	1	0.1356	0.0483	0.6105	0.0656	0.6833	0.941	0.3414	0.6464	0.8806
TCGA-EO-A3AS	1	0.2671	0.5129	0.1684	0.7852	1	1	0.3425	0.269	0.7957	0.035	0.8926	0.9739	0.1239	0.8758	1
TCGA-AP-A051	1	0.2601	0.346	0.2342	0.5696	0.6867	0.8894	0.4966	0.2693	0.9057	0.0216	0.7468	0.9857	0.082	0.8514	0.94255
TCGA-A5-A0GU	1	0.2138	0.346	0.1073	0.6241	0.8019	1	0.27	0.2396	0.85	0.0249	0.7746	0.9658	0.0907	0.8113	0.8202
TCGA-AP-A0LG	1	0.2092	0.4858	0.0938	0.6609	1	1	0.4632	0.1038	0.7191	0.0314	0.837	0.9796	0.067	0.7127	0.959356
TCGA-B5-A5OE	1	0.3688	0.3384	0.2612	0.7362	0.8033	0.9392	0.6	0.1658	0.8301	0.0663	0.8027	0.9949	0.1121	0.7495	0.8901
TCGA-A5-A1OF	1	0.1191	0.2209	0.168	0.4481	0.4473	1	0.34998	0.0327	0.7104	0.0312	0.6358	1	0.2204	0.9172	0.952386
TCGA-BG-A0YU	1	0.1798	0.2743	0.1241	0.7345	0.4709	1	0.3048	0.1485	0.7317	0.0156	0.7011	0.9689	0.1195	0.7937	1
TCGA-B5-A11L	1	0.1467	0.45283	0.4569	0.6434	0.4404	1	0.2913	0.0598	0.712	0.0407	0.8132	0.9879	0.1515	0.843	1
TCGA-D1-A16O	1	0.1275	0.5695	0.2517	0.7164	0.3505	1	0.3209	0.0845	0.7471	0.0352	0.7082	0.9755	0.0972	0.8102	1
TCGA-AX-A2H2	1	0.3731	0.6019	0.204	0.7302	0.8812	0.883	0.1648	0.1446	0.7373	0.0735	0.8135	0.9899	0.1012	0.7883	0.5488
TCGA-B5-A0JS	1	0.2032	0.3865	0.1186	0.5199	0.4766	1	0.1978	0.09	0.7298	0.0367	0.7712	0.9819	0	0.6218	1
TCGA-AP-A05O	1	0.1494	0.6019	0.1504	0.7988	0.4829	0.994537	0.26221	0.0811	0.7525	0.0321	0.7671	0.9827	0.0932	0.6798	0.96606
TCGA-A5-A0GH	1	0.1848	0.498	0.2121	0.8098	1	0.8008	0.2913	0.1156	0.7059	0.0284	0.8726	0.9879	0.1219	0.7347	1
TCGA-D1-A179	1	0.2767	0.4305	0.2056	0.7276	0.901	1	0.3501	0.0862	0.8521	0.0739	0.7858	0.9781	0.058	0.7687	1
TCGA-D1-A102	0.9764	0.1012	0.327	0.266	0.7427	0.6115	1	0.0658	0.0927	0.6784	0.0439	0.827	0.9732	0.0815	0.5806	1
TCGA-AP-A0L8	1	0.505	0.43051	0.0776	0.7135	0.7522	1	0.30436	0.2472	0.8848	0.0493	0.7306	0.9912	0.1016	0.8163	0.95625
TCGA-AP-A0LV	0.9718	0.1415	0.5695	0.123	0.5581	0.4382	1	0.1978	0.0845	0.6815	0.0461	0.7429	0.9827	0.061	0.6631	1
TCGA-AX-A1C4	1	0.1771	0.2676	0.17	0.4981	0.8394	0.7841	0.28278	0.1187	0.7635	0.0253	0.7617	0.9885	0.0646	0.8443	1
TCGA-AP-A1DM	1	0.1385	0.5192	0.237	0.709	0.6526	1	0.542	0.055	0.6741	0.0733	0.8132	0.9787	0.084	0.8241	0.940944
TCGA-AX-A0IZ	1	0.1313	0.6752	0.2405	0.5359	1	1	0.3141	0.0609	0.7023	0.0339	0.7889	0.9772	0.1772	0.795	0.8151
TCGA-A5-A0GV	1	0.2776	0.38309	0.3499	1	1	1	0.3014	0.1613	0.6364	0.068	0.7102	0.9789	0.1496	0.8839	1
TCGA-EY-A549	1	0.198	0.501	0.2107	0.7469	0.6034	1	0.3646	0.1218	0.6928	0.0705	0.7381	0.9796	0.1914	0.9251	0.7821
TCGA-DI-A1BY	1	0.1384	0.45226	0.163	1	0.6997	1	0.2793	0.0769	0.8144	0.1901	0.7336	0.9797	0.131	0.9217	0.8491
TCGA-BG-A0MI	1	0.2293	0.654	0.1613	0.4981	0.7024	1	0.328	0.1023	1	0.0554	0.9123	0.976	0.08	0.48	0.93344
TCGA-BG-A2L7	1	0.2293	0.5916	0.1061	0.8834	0.8858	1	0.535	0.1212	0.7312	0.0284	0.7394	0.9816	0.0317	0.7797	1
TCGA-AX-A0J0	1	0.2631	0.4686	0.2302	0.6213	1	0.9249	0.2913	0.0645	0.8163	0.0337	0.642	0.9798	0.0489	0.8289	0.938
TCGA-D1-A16G	1	0.3956	0.4049	0.2998	0.7164	0.7713	1	0.6894	0.2803	0.7046	0.0252	0.9061	0.9905	0.0861	0.7111	0.6258
TCGA-BG-A0MT	1	0.2183	0.3351	0.2906	0.7577	1	1	0.29626	0.0697	0.6398	0.0391	0.833	0.9822	0	0.6263	1
TCGA-AJ-A3NG	0.9721	0.2243	0.5199	0.3409	0.645	0.6954	0.9607	0.2865	0.178	0.7412	0.0499	0.8866	0.9879	0.0798	0.8902	1
TCGA-EO-A3L0	1	0.2645	0.5067	0.1984	0.7252	0.7478	0.9599	0.125	0.127	0.7711	0.0422	0.7074	0.9852	0.0438	0.6939	1
TCGA-AJ-A3OJ	1	0.1741	0.4698	0.2624	0.7822	0.7598	1	0.3793	0.0788	0.6662	0.0573	0.798	0.9822	0.0716	0.7556	0.8535
TCGA-BK-A139	1	0.2293	0.7908	0.2517	1	0.7296	1	0.7115	0.0814	0.9292	0.0689	0.7527	0.986	0.0861	0.84	0.94315
TCGA-B5-A0K8	1	0.1181	0.4635	0.1061	0.3661	0.5828	1	0.2869	0.0881	0.7726	0.0393	0.8181	0.9851	0.0994	0.704	0.8932
TCGA-EO-A22R	1	0.1396	0.6135	0	0.8562	1	1	0.36947	0.0629	0.6479	0.056	0.8805	0.9843	0.2317	0.8411	0.752843
TCGA-QS-A744	0.9949	0.3541	0.3902	0.2045	0.7005	0.7259	0.9733	0.5804	0.1987	0.816	0.0555	0.8237	0.9829	0.1489	0.802	0.9632
TCGA-BS-A0V6	1	0.1136	0.3401	0.144	0.5359	0.4127	1	0.21569	0.102	0.7921	0.0474	0.9322	0.9753	0.1116	0.6061	1
TCGA-D1-A16S	1	0.2472	0.4429	0.3027	0.8108	0.7742	1	0.1487	0.0787	0.8045	0.0751	0.8336	0.9789	0.1883	0.7437	1
TCGA-D1-A1O0	1	0.157	0.6405	0.2829	0.9002	0.868	1	0.3637	0.0655	0.7743	0.047	0.5769	0.9684	0.126	0.7194	0.7377
TCGA-AX-A1C7	1	0.1993	0.4376	0.5737	0.5461	0.795	1	0.20142	0.2028	0.8388	0.0567	0.8466	0.9971	0.1239	0.9293	0.96154
TCGA-D1-A3DA	1	0.1329	0.5129	0.1845	0.8109	0.4778	1	0.4	0.2055	0.6942	0.0198	0.8904	0.9927	0.0522	0.8019	0.7538
TCGA-D1-A1O5	1	0.072	0.5695	0.144	0.7064	0.8019	1	0.1978	0.079	0.7119	0.0426	0.8257	0.982	0.0861	0.7314	0.956444
TCGA-B5-A5OC	1	0.2684	0.5279	0.3852	0.9112	0.7948	0.9756	0.2762	0.181	0.8033	0.0475	0.8529	0.9617	0.1189	0.8709	0.8576
TCGA-B5-A11S	1	0.2118	0.694	0.2876	0.6581	0.8812	1	0.3303	0.1494	0.7152	0.0459	0.824	0.9715	0.0556	0.7984	1
TCGA-B5-A0JX	1	0.2767	0.3726	0.0492	0.5492	0.5743	1	0.3014	0.1186	0.8322	0.0537	0.7459	0.987	0.08	0.7782	1
TCGA-D1-A103	1	0.2732	0.2637	0.2208	0.783	0.7024	0.9547	0.2772	0.106	0.7839	0.0217	0.7785	0.9737	0.0861	0.636	0.8966
TCGA-BG-A0RY	1	0.0502	0.2937	0.217	0.5026	0.8252	1	0.1798	0.0734	0.3902	0.044	0.6583	0.9759	0.0275	0.6529	0.8202
TCGA-B5-A0KB	1	0.3086	0.5142	0.02	0.66887	0.3359	1	1	0.1037	0.8927	0.0108	0.8334	0.9965	0.1507	0.7463	0.926171
TCGA-EO-A3AY	1	0.1529	0.459	0.3984	0.224	0.6549	1	0.17826	0.1105	0.8498	0.1428	0.8017	0.9487	0.0512	0.4134	1
TCGA-AX-A2HG	1	0.1159	0.3865	0.2946	0.7164	0.7668	1	0.2566	0.0636	0.6476	0.0408	0.6919	0.9761	0.2248	0.7441	1
TCGA-B5-A3FC	1	0.1626	0.3823	0.233	0.8577	0.8488	0.973	0.6129	0.1241	0.7267	0.0555	0.8102	0.9916	0.1544	0.9135	1
TCGA-AX-A1CR	1	0.2232	0.41128	0.4022	1	0.8252	1	0.1978	0.166	0.734	0.01	0.9239	0.944	0.2248	1	0.9731
TCGA-AX-A064	1	0.1562	0.45206	0.2804	0.7011	0.9176	0.8702	0.3568	0.0584	0.8291	0.0529	0.714	0.9395	0.3055	0.7804	0.915667
TCGA-FI-A3PX	0.985	0.2683	0.4642	0.3907	0.7441	0.9354	1	0.5122	0.1072	0.6955	0.1318	0.6704	0.9895	0.1313	0.7672	1
TCGA-A5-A7WJ	1	0.2017	0.4572	0.3034	0.7316	0.9464	1	0.5698	0.0713	0.6472	0.023	0.9176	0.9807	0.1081	0.8301	0.8959
TCGA-A5-A3LO	0.9885	0.2299	0.333	0.3921	0.7344	0.7876	0.9458	0.3445	0.0756	0.7536	0.0834	0.6915	0.9765	0.0725	0.8513	0.7688
TCGA-DI-A1NN	1	0.3488	0.5695	0.1367	0.3596	1	1	0.2283	0.3695	0.9093	0.0846	0.8305	0.9897	0.2045	0.8898	0.96154
TCGA-JU-AAVI	1	0.2619	0.4362	0.1616	0.8016	0.8184	1	0.2174	0.1932	0.6549	0.1217	0.8294	0.9948	0.187	0.8595	0.7076
TCGA-B5-A11V	1	0.2508	0.2743	0.1737	0.8925	0.8252	0.9342	0.3303	0.1346	0.7043	0.0332	0.7769	0.9747	0.1496	0.7347	1
TCGA-AP-A056	1	0.2016	0.2557	0.2238	0.4671	0.653687	1	0.29126	0.0828	0.8366	0.0814	0.7891	0.9813	0.0998	0.5806	0.937863
TCGA-AP-A0LI	1	0.1018	0.4858	0.0823	0.5908	0.6427	1	0.26978	0.0763	0.8234	0.0387	0.8434	0.9934	0.0402	0.5418	1
TCGA-AX-A0IS	1	0.2315	0.4093	0.1551	0.6679	0.9152	1	0.526	0.1418	0.7852	0.039	0.9165	0.9831	0.131	0.9034	1
TCGA-D1-A163	1	0.1791	0.454	0.1136	0.9128	0.78575	1	0.3303	0.0927	0.7104	0.0277	0.7443	0.9828	0.0435	0.6915	0.825
TCGA-D1-A168	1	0.1779	0.5097	0.09	0.8124	0.5029	1	0.2474	0.0698	0.7765	0.0404	0.8695	0.9775	0.0491	0.3036	0.955263
TCGA-E6-A1LX	1	0.2958	0.39328	0.219	0.6581	0.7296	1	0.28527	0.0442	0.7903	0.0334	0.7607	0.9827	0.0347	0.75	0.93838
TCGA-AX-A063	1	0.3611	0.6163	0.0531	1	0.5584	1	0.2172	0.1068	0.7475	0.025	0.8771	0.9283	0.0815	0.8602	0.88492
TCGA-BG-A222	1	0.3315	0.6116	0.1995	0.5026	0.6427	1	0.3303	0.1257	0.8876	0.0227	0.8831	0.9885	0.0918	0.8194	1
TCGA-B5-A0JU	1	0.1736	0.3768	0.1357	0.5026	0.71597	1	0.5602	0.1404	0.7086	0.0354	0.7755	0.9869	0.0837	0.8492	0.5156
TCGA-B5-A11H	1	0.0963	0.4574	0.1753	0.3109	0.5464	1	0.1705	0.0663	0.6318	0.0407	0.6642	0.9821	0.0569	0.7118	0.94509
TCGA-AP-A05N	1	0.2102	0.1589	0.2777	0.8524	1	1	0.1205	0.0861	0.8159	0.1122	0.638	0.9653	0.0417	0.8339	0.942422
TCGA-BG-A0MK	1	0.2003	0.3449	0.0824	0.6007	0.3233	0.9214	0.4066	0.1366	0.7026	0.0169	0.6594	0.9639	0.0763	0.6942	0.7097
TCGA-AP-A0LJ	1	0.1228	0.3912	0.1613	0.6545	0.2278	1	0.23678	0.0359	0.6499	0.0331	0.5885	0.9824	0.0578	0.7636	1
TCGA-BG-A0MU	1	0.0805	0.4414	0.1008	0.452	0.5029	1	0.1235	0.067	0.6575	0.0318	0.735	0.9513	0.0262	0.5561	0.95176
TCGA-AJ-A3TW	1	0.4478	0.4616	0.4134	0.6866	0.8918	1	0.2632	0.2877	0.8599	0.088	0.8363	0.9978	0.0955	0.8679	1
TCGA-BG-A2AE	1	0.21	0.3618	0.1938	0.7595	0.5292	0.9962	0.2356	0.1773	0.8649	0.0725	0.8357	0.9964	0.1732	0.7376	0.9515
TCGA-D1-A17T	1	0.1627	0.5474	0.1832	0.5908	0.3168	1	0.1205	0.0807	0.7431	0.0362	0.8579	0.9886	0.1071	0.7441	1
TCGA-AJ-A3BD	1	0.36	0.4037	0.3151	0.5574	0.7965	1	0.1111	0.1694	0.8947	0.0452	0.8919	0.9865	0.0399	0.692	1
TCGA-BS-A0UA	1	0.0976	0.4019	0	0.7164	0.1983	1	0.28077	0.0835	0.8045	0.0345	0.7931	0.9753	0.1016	0.602	0.932288
TCGA-AJ-A8CV	0.9874	0.1742	0.2613	0.2946	0.596	0.5086	1	0.3196	0.1227	0.752	0.022	0.6466	0.9807	0.0968	0.7162	1
TCGA-D1-A3JP	1	0.2889	0.5109	0.1566	0.772	0.7686	0.943	0.3684	0.1618	0.7195	0.0428	0.8547	0.9927	0.2126	0.7367	0.8535
TCGA-D1-A3DG	0.7647	0.4354	0.408	0.519	0.8016	1	0.7045	0.8571	0.2997	0.9015	0.0387	0.8936	0.9893	0.1033	0.787	1
TCGA-E6-A2P9	1	0.194	0.3346	0.2416	0.5574	0.4659	0.9875	0.1591	0.1277	0.714	0.0613	0.8675	0.9596	0.0692	0.8836	0.8163
TCGA-AX-A0J1	1	0.1844	0.3372	0.0855	0.452	0.795	1	0.3814	0.1271	0.7392	0.0316	0.7768	0.9657	0.0155	0.8377	1
TCGA-AX-A1CA	1	0.2334	0.5314	0.1367	0.7886	1	1	0.209	0.0746	0.6964	0.0424	0.817	0.9858	0.2442	0.927	0.954313
TCGA-BG-A18B	1	0.1838	0.2557	0.1276	0.709	0.5743	1	0.3303	0.0992	0.7734	0.0306	0.5799	0.99	0.0485	0.7699	0.94942
TCGA-AX-A06F	1	0.2562	0.43874	0.0877	0.5199	0.7296	1	0.3814	0.0901	0.7338	0.0179	0.875	0.9917	0.2738	0.8143	0.96132
TCGA-AX-A1C5	1	0.1483	0.3958	0.1987	0.5696	0.7798	1	0.35957	0.0854	0.7727	0.0513	0.7256	0.9829	0.0641	0.5667	0.940043
TCGA-D1-A17M	1	0.1344	0.5695	0.1832	0.68091	0.5029	1	0.4252	0.1339	0.6869	0.0145	0.9056	0.9829	0.0155	0.6026	0.946488
TCGA-AJ-A23O	1	0.1445	0.8759	0.1539	0.942	1	1	0.5521	0.1116	0.7483	0.0483	0.895	0.9917	0.1946	0.9122	0.8265
TCGA-AP-A0LN	0.9389	0.1987	0.2905	0.0284	0.5461	0.286	1	0.4748	0.0518	0.6988	0.0468	0.618	0.9707	0.0382	0.8497	1
TCGA-D1-A16I	1	0.3936	0.7728	0.1186	0.7563	0.7653	0.8704	0.7115	0.1263	0.7818	0.073	0.6577	0.992	0.1732	0.6667	1
TCGA-BK-A0C9	1	0.1947	0.2873	0.0616	0.65901	0.2202	1	0.30057	0.1155	0.7857	0.0632	0.6436	0.9811	0.0315	0.9122	1
TCGA-D1-A101	1	0.1489	0.6163	0.3246	0.4426	0.7877	1	0.1775	0.0899	0.7077	0.036	0.7623	0.9607	0.1116	0.5357	1
TCGA-PG-A6IB	1	0.1971	0.5939	0.2708	0.8791	0.8886	1	0.5	0.1668	0.7134	0.1515	0.7297	0.9939	0.1048	0.7145	1
TCGA-AX-A06J	1	0.1724	0.6078	0.0219	0.2652	0.176	1	0.38113	0.0879	0.7697	0.0361	0.5667	0.9844	0.0157	0.681	0.94751
TCGA-D1-A16Q	1	0.1726	0.3865	0.2091	0.7951	0.7889	1	0.1775	0.0956	0.6971	0.049	0.698	0.9707	0.1365	0.6286	0.6033
TCGA-D1-A160	1	0.1021	0.4305	0.2517	0.8124	0.8709	1	0.535	0.0561	0.6779	0.0108	0.9241	0.9508	0.1116	0.7347	0.952056
TCGA-B5-A11N	1	0.2369	0.312	0.0877	0.2652	0.64422	1	0.4966	0.0677	0.8109	0.0431	0.6342	0.9781	0.0824	0.8219	0.90456
TCGA-AJ-A23N	1	0.3037	0.4681	0.2233	0.9396	1	0.979	0.339	0.223	0.789	0.1203	0.845	0.9814	0.0873	0.8777	1
TCGA-AX-A3GB	1	0.1762	0.3615	0.291	0.8883	0.5434	1	0.4545	0.1794	0.7098	0.0307	0.7403	0.9496	0.142	0.8545	0.9072
TCGA-D1-A17H	1	0.0742	0.1589	0.1504	0.5056	0.3359	1	0.1705	0.0725	0.6407	0.0221	0.7706	0.9845	0.0494	0.6128	1
TCGA-D1-A17B	1	0.1655	0.2957	0.1315	0.4743	0.1097	0.9033	0.3303	0.1062	0.6667	0.0325	0.4804	0.9783	0.0326	0.5149	1
TCGA-B5-A11E	1	0.1853	0.411	0.2819	0.3822	0.7653	1	0.4511	0.2233	0.7471	0.0301	0.6913	0.9825	0.1116	0.7446	0.7981
TCGA-KP-A3VZ	1	0.382	0.43319	0.4173	0.7446	0.8991	1	0.1687	0.262	0.8427	0.089	0.7047	0.993	0.1646	0.7968	1
TCGA-B5-A11Z	1	0.1848	0.5314	0.0672	0.7542	0.8103	1	0.2913	0.1257	0.6859	0.0209	0.8711	0.963	0.1142	0.828	1
TCGA-AX-A2HC	1	0.3338	0.1849	0.0678	0.6545	0.7621	1	0.3014	0.387	0.8132	0.0555	0.7573	0.9873	0.1416	0.8379	0.960714
TCGA-AX-A2HJ	1	0.1506	0.4073	0.0459	0.7742	0.59	1	0.2356	0.0771	0.7967	0.0305	0.667	0.9918	0.0527	0.8088	1
TCGA-A5-A1OG	1	0.2805	0.7728	0.204	0.9246	0.901	1	0.4859	0.0409	0.7312	0.0581	0.8073	0.9956	0.235	0.8229	0.5488
TCGA-BS-A0TA	1	0.0966	0.316	0.0938	0.6957	0.6277	1	0.3482	0.0588	0.692	0.0468	0.6357	0.9848	0.2121	0.6176	0.7849
TCGA-A5-A0GG	1	0.141	0.306	0.0342	0.5199	0.3433	0.9137	0.4252	0.0758	0.6711	0.0394	0.7247	0.981	0.1457	0.681	1
TCGA-BK-A13B	1	0.0922	0.5524	0.0651	0.717	0.7965	1	0.2987	0.1439	0.7239	0.0473	0.8561	0.981	0.1067	0.7706	1
TCGA-D1-A174	1	0.1197	0.5744	0.0852	0.8965	0.3737	0.9454	1	0.0521	0.7331	0.0538	0.5451	0.9662	0.0209	0.4951	1
TCGA-BS-A0U5	1	0.2972	0.312	0.2517	0.6226	0.5164	1	0.5521	0.1855	0.7807	0.035	0.6397	0.9757	0.0789	0.8163	1
TCGA-B5-A1N2	1	0.4534	0.346	0.0576	0.8243	0.91	1	0.2954	0.0935	0.7401	0.0501	0.793	0.9925	0.1284	0.9498	0.7615
TCGA-BS-A0UM	1	0.1381	0.4858	0.144	0.6434	0.8709	1	0.3303	0.0639	0.8045	0.0328	0.6828	0.9498	0.2166	0.7658	1
TCGA-A5-A0R9	1	0.0985	0.4565	0.1919	0.4935	0.7992	1	0.21453	0.0949	0.6795	0.0184	0.6926	0.9835	0.0305	0.7263	1
TCGA-B5-A3S1	1	0.3562	0.4341	0.3402	0.7324	0.5734	1	0.5528	0.4281	0.8728	0.0742	0.9365	0.9923	0.1942	0.8457	1
TCGA-EO-A3AU	1	0.1965	0.3513	0.2374	0.7594	1	1	0.4857	0.1199	0.7709	0.0624	0.8098	0.9842	0.117	0.8846	0.802
TCGA-D1-A16N	1	0.431	0.8361	0.1832	1	0.795	1	0.27	0.046	0.6575	0.0616	0.6574	0.9881	0.0285	0.4796	0.6033
TCGA-AX-A2HK	1	0.2032	0.8193	0.219	0.8581	0.8252	1	0.4252	0.1106	0.7947	0.0655	0.7974	0.9813	0.2008	0.9133	1
TCGA-B5-A3FH	1	0.1225	0.3215	0.2307	0.5821	0.3412	0.9272	0.25	0.1887	0.7856	0.0639	0.7397	0.9713	0.0982	0.7978	0.7805
TCGA-E6-A8L9	1	0.2119	0.38	0.2754	0.822	0.7467	0.9753	0.3592	0.1475	0.7644	0.0586	0.725	0.9802	0.0651	0.8616	1
TCGA-B5-A1MZ	1	0.1406	0.502	0.1061	0.9037	0.6427	1	0.3178	0.2436	0.6653	0.0636	0.8522	0.9626	0.0972	0.9548	1
TCGA-B5-A0K3	1	0.2438	0.7626	0.1987	0.7988	0.6795	1	0.2356	0.0595	0.7604	0.0417	0.9218	0.9954	0.0887	0.9103	1
TCGA-A5-A0G2	1	0.2918	0.2322	0.0451	0.5092	1	1	0.4511	0.058	0.8079	0.0999	0.6217	0.9986	0.0757	0.8874	1
TCGA-AP-A1DV	1	0.1096	0.4929	0.168	0.7646	1	1	0.1368	0.0361	0.4425	0.0086	0.4628	0.972	0.0615	0.8434	0.5156
TCGA-AP-A059	1	0.1771	0.411	0.2517	0.6545	1	1	0.29278	0.0933	0.8117	0.0386	0.6855	0.9751	0.0972	0.4907	0.6804
TCGA-AX-A2IO	1	0.1489	0.48157	0.3658	0.7542	0.8477	1	0.27581	0.0821	0.7649	0.079	0.8283	0.9715	0.2121	0.8389	0.715
TCGA-EY-A1GW	1	0.157	0.2013	0.2121	0.5908	0.8252	1	0.3967	0.0656	0.7223	0.0408	0.8841	0.9576	0.1586	0.5707	1
TCGA-EY-A1H0	1	0.2129	0.3677	0.1737	0.6376	0.4806	1	0.27	0.047	0.7516	0.0432	0.5823	0.9882	0.1635	0.7725	1
TCGA-AP-A1DK	1	0.1602	0.2395	0.4178	0.9454	0.9158	1	0.5521	0.0655	0.708	0.0725	0.4511	0.989	0.1687	0.7719	1
TCGA-DI-A2QU	1	0.1838	0.8061	0.3795	1	0.8318	1	0.3178	0.0524	0.7081	0.0603	0.8222	0.9959	0.3859	0.6706	1
TCGA-AX-A05Z	1	0.1497	0.2062	0.1061	0.3619	0.5292	1	0.23695	0.0778	0.7539	0.0293	0.7142	0.992	0.0566	0.87	1
TCGA-AJ-A2QM	1	0.2145	0.5268	0.2386	0.6693	0.8714	0.9829	0.2644	0.1363	0.7457	0.0614	0.8866	0.9823	0.205	0.9426	0.9028
TCGA-AJ-A3EK	1	0.2386	0.5151	0.2444	0.5869	0.9284	1	0.2584	0.1945	0.8252	0.0817	0.8006	0.9963	0.1056	0.953	0.7705
TCGA-FI-A2EW	1	0.205	0.44754	0.1737	0.8727	1	1	0.3482	0.0791	0.7712	0.0251	0.6718	0.9405	0.1961	0.8725	1
TCGA-AP-A1E1	1	0.1441	0.2557	0.139	0.7328	0.6526	0.879	0.2913	0.1124	0.6174	0.0333	0.7989	0.9376	0.0217	0.7224	0.6362
TCGA-EY-A2OP	1	0.158	0.5723	0.2441	0.7319	0.8861	1	0.3058	0.1071	0.7607	0.1183	0.6663	0.9855	0.0681	0.83	0.8999
TCGA-B5-A1MW	1	0.3124	0.4923	0.2237	0.5519	0.6604	0.9768	0.2913	0.2306	0.7815	0.0893	0.7884	0.9803	0.1134	0.7646	1
TCGA-BG-A0M9	1	0.0758	0.342	0.2015	0.3596	0.3453	1	0.1978	0.0826	0.6729	0.0423	0.8585	0.9873	0.0815	0.7957	0.950389
TCGA-AX-A2H5	1	0.4595	0.6423	0.1108	0.7912	0.6343	0.9255	0.3048	0.0699	0.7659	0.054	0.9269	0.9759	0.1507	0.921	0.8618
TCGA-BG-A0YV	1	0.1824	0.3618	0.217	0.8809	0.8858	1	0.3303	0.0528	0.73	0.0562	0.7754	0.9902	0.066	0.7969	1
TCGA-B5-A11F	1	0.2079	0.7392	0.2074	0.4841	1	1	0.3967	0.099	0.6642	0.0228	0.6324	0.9831	0.1482	0.5919	1
TCGA-AP-A05H	1	0.2692	0.46754	0.1575	0.4981	0.6497	1	0.27	0.1867	0.8876	0.0894	0.5138	0.9793	0.0548	0.4731	1
TCGA-B5-A0JN	1	0.3057	0.4367	0.2473	0.639	0.7289	1	0.191	0.1348	0.7341	0.0385	0.6822	0.9848	0.0577	0.7842	0.9216
TCGA-EC-A24G	1	0.083	0.2447	0.0823	0.5199	0.4175	1	0.3014	0.0696	0.7818	0.0103	0.6754	0.9847	0.1116	0.6977	0.9626
TCGA-A5-A0G3	1	0.1958	0.3618	0.266	0.5908	0.743	1	0.5068	0.1057	0.8897	0.0757	1	0.9841	0.0433	0.7111	1
TCGA-D1-A16E	1	0.1853	0.2937	0.0576	0.8783	0.1565	1	0.32434	0.1137	0.6176	0.0319	0.7806	0.9755	0.0221	0.5649	1
TCGA-D1-A1O7	1	0.1703	0.4191	0.2517	0.5581	0.455	0.9295	0.2134	0.0695	0.7294	0.0238	0.5981	0.9767	0.0754	0.5947	1
TCGA-A5-A3LP	1	0.253	0.3564	0.2617	0.5619	0.8867	1	0.75	0.1266	0.7516	0.0793	0.9329	0.9963	0.2004	0.7287	1
TCGA-D1-A16B	1	0.1879	0.654	0.0602	0.384	0.519	1	0.1412	0.0734	0.8199	0.0387	0.7971	0.97	0.0824	0.9065	1
TCGA-EY-A1GP	1	0.283	0.6377	0.3904	0.7754	1	1	0.3762	0.1382	0.7229	0.0579	0.9025	0.9793	0.1099	0.8232	0.8819
TCGA-AX-A2H4	1	0.2236	0.4744	0.1198	0.8998	1	0.9686	0.2584	0.1694	0.7553	0.1448	0.9325	0.9916	0.5112	0.8914	1
TCGA-A5-A0G9	1	0.1869	0.2873	0.104	0.5315	0.1159	1	0.526	0.0513	0.6481	0.0366	0.7117	0.9605	0.1076	0.6157	1
TCGA-D1-A0ZQ	1	0.1731	0.7257	0.266	0.8697	0.9276	1	0.1871	0.2637	0.8051	0.0334	0.5184	0.9859	0.1142	0.6473	0.936183
TCGA-BG-A187	1	0.1724	0.4475	0.0877	0.5581	0.2035	1	0.4748	0.1089	0.8521	0.0297	0.5645	0.9918	0.0298	0.5455	1
TCGA-AP-A1DP	1	0.1317	0.4305	0.109	0.5359	0.7132	1	0.207511	0.0963	0.7753	0.0769	0.6781	0.9698	0.372	0.896	0.943583
TCGA-B5-A0K2	1	0.0711	0.1849	0.10511	0.5908	0.0557	1	0.18543	0.0399	0.6648	0.0362	0.5402	0.983	0.04057	0.2696	0.939063
TCGA-PG-A915	1	0.4715	0.2749	0.326	0.8157	0.8451	1	0.2105	0.2623	0.7971	0.1016	0.9172	0.9913	0.2434	0.8002	1
TCGA-AJ-A3QS	0.9946	0.2344	0.194	0.291	0.7348	0.7915	1	0.3488	0.2002	0.7859	0.0671	0.8583	0.9934	0.0795	0.8781	0.9351
TCGA-AX-A05S	1	0.0232	0.42142	0.2876	0.5581	0.7024	1	0.2913	0.0457	0.8086	0.042	0.8702	0.9645	0.239	0.5857	0.96218
TCGA-BS-A0T9	1	0.0832	0.7184	0.072	0.7988	0.7522	1	0.24083	0.1035	0.6795	0.046	0.8927	0.9693	0.0793	0.803	1
TCGA-AX-A06H	1	0.1256	1	0.15235	0.5199	0.8143	1	0.23153	0.057	0.8069	0.0163	0.6123	0.9855	0.0282	0.75	0.9217
TCGA-AX-A05Y	1	0.3013	0.7908	0.1562	0.6545	0.599	1	0.1978	0.1237	0.8684	0.0742	0.6797	0.9911	0.1076	0.732	1
TCGA-A5-A2K4	1	0.3338	0.4572	0.3577	1	0.8059	1	0.193	0.258	0.8499	0.1179	0.8611	0.9853	0.2707	0.8855	1
TCGA-D1-A17L	1	0.1391	0.5314	0.1485	0.9266	0.8763	1	0.2744	0.0902	0.6409	0.0231	0.8023	0.9739	0.0631	0.7789	0.87
TCGA-AP-A0LP	1	0.1118	0.3912	0.2302	0.6434	0.3667	1	0.2829	0.0708	0.5955	0.0426	0.6251	0.9735	0.145	0.8208	0.931833
TCGA-FI-A2D2	1	0.1724	0.6382	0.1008	0.7258	0.5529	0.8828	0.6332	0.1344	0.7853	0.0254	0.9273	0.9831	0.0578	0.8159	1
TCGA-EY-A4KR	1	0.3657	0.2131	0.3213	0.8019	1	0.9242	0.1951	0.3856	0.8141	0.0738	0.9188	0.9889	0.1939	0.7398	1
TCGA-AX-A1C8	1	0.1096	0.1849	0.0381	0.5199	0.77167	1	0.2829	0.1995	0.7492	0.0397	0.9502	0.9759	0.101	0.9011	0.8098
TCGA-EY-A1G8	1	0.2631	0.1394	0.4729	0.634	0.7522	1	0.526	0.103	0.7874	0.0318	0.6838	0.9966	0	0.5895	1
TCGA-D1-A17U	1	0.0967	0.5895	0.144	0.5581	0.2522	1	0.3303	0.0812	0.705	0.0216	0.7959	0.9877	0.083	0.7636	1
TCGA-EY-A1GO	1	0.2337	0.619	0.5737	0.945	0.9328	1	0.2632	0.2362	0.7669	0.0678	0.9241	0.9843	0.1047	0.8122	1
TCGA-BS-A0TE	0.8779	0.1295	0.4956	0.2238	0.7427	0.743025	0.523	0.29906	0.1133	0.6828	0.0955	0.618	1	0.06701	0.6688	0.939075
TCGA-D1-A161	1	0.2085	0.3209	0.1512	0.5962	0.5101	1	0.4133	0.0799	0.6774	0.0419	0.74	0.9899	0.1344	0.6154	1
TCGA-QF-A5YT	1	0.1977	0.4226	0.1764	0.6423	0.7615	1	0.3143	0.1548	0.6955	0.0435	0.6893	0.9839	0.0379	0.7111	0.7412
TCGA-A5-A2K2	1	0.2619	0.2653	0.3502	0.7623	0.9263	1	0.568	0.1253	0.7855	0.0425	0.8439	0.9913	0.0855	0.83	0.8704
TCGA-AP-A0LS	1	0.1021	0.5448	0.2074	0.3938	0.7668	1	0.26838	0.0618	0.781	0.0418	0.6215	0.9934	0.0535	0.6259	0.93906
TCGA-QF-A5YS	1	0.2468	0.2208	0.1293	0.7299	0.8601	1	0.3878	0.1806	0.8034	0.0427	0.8429	0.9837	0.1289	0.7943	0.9171
TCGA-AX-A1CJ	1	0.1348	0.40014	0.1008	0.8186	0.636	1	0.1889	0.1312	0.6907	0.0326	0.7531	0.9471	0.2978	0.8038	1
TCGA-EY-A1GS	1	0.1834	0.4686	0.1186	1	1	1	1	0.1297	0.7054	0.0656	0.9214	0.9947	0.1473	0.9139	1
TCGA-B5-A0JZ	1	0.2059	0.4305	0.2238	0.7043	0.8709	1	0.3037	0.0603	0.696	0.0689	0.8743	0.9784	0.1016	0.8415	1
TCGA-AP-A052	1	0.2549	0.4686	0.4569	0.6598	0.8436	1	0.3303	0.0616	0.7492	0.0529	0.8387	0.9872	0.1005	0.8571	0.954337
TCGA-EY-A1GK	1	0.1135	0.4621	0.2435	0.8524	0.5029	1	0.6894	0.079	0.6122	0.042	0.8533	0.9696	0.0907	0.7895	0.946887
TCGA-A5-A7WK	1	0.2192	0.4136	0.1286	0.69669	0.9557	0.9911	0.3782	0.2404	0.7647	0.0475	0.8745	0.9869	0.09	0.8301	1
TCGA-D1-A169	1	0.4791	0.4124	0.141	0.6434	0.3598	1	0.4632	0.0855	0.6886	0.043	0.5712	0.9715	0.0374	0.675	0.937386
TCGA-SJ-A6ZJ	1	0.1799	0.2724	0.2569	0.583	0.5248	1	0.3793	0.1287	0.68	0.0468	0.599	0.9809	0.1009	0.7843	1
TCGA-AX-A1CP	1	0.3942	0.45768	0.2746	0.5696	0.5584	1	0.2427	0.2034	0.7453	0.0493	0.8499	0.9855	0.0155	0.7815	1
TCGA-AP-A05P	1	0.161	0.346	0.0823	0.6841	0.5483	1	0.29206	0.1442	0.7368	0.0423	0.7194	0.9857	0.0331	0.6533	1
TCGA-B5-A11I	1	0.4201	0.7257	0.1832	0.9002	0.5743	0.9039	0.1878	0.15	0.7706	0.0445	0.8111	0.9905	0.1991	0.6243	1
TCGA-AX-A2HA	1	0.2918	0.7515	0.126	1	1	1	0.242011	0.1556	0.8636	0.169	0.7987	0.9845	0.3203	0.8169	1
TCGA-AJ-A3BK	1	0.1524	0.1408	0.2146	0.6287	0.914	1	0.3103	0.0858	0.8251	0.112	0.4402	0.9562	0.0263	0.45	0.8767
TCGA-AX-A060	1	0.0304	0.4305	0.0576	0.69727	0.5029	0.719	0.34796	0.1334	0.6727	0.0286	0.8874	0.9876	0.0421	0.4142	0.956688
TCGA-D1-A2G6	1	0.1618	0.6073	0.0429	0.5804	0.6867	1	0.6332	0.1424	0.7536	0.0646	0.8706	0.987	0.037	0.7854	1
TCGA-A5-A0VO	1	0.0981	0.4956	0.144	0.7064	0.6639	0.9344	0.2474	0.0662	0.6677	0.0397	0.65	0.988	0.0948	0.9276	1
TCGA-AP-A05D	1	0.162	0.4305	0.1715	0.5199	0.680633	0.970378	0.26372	0.0688	0.735	0.0487	0.7424	0.9879	0.0485	0.3097	0.958644
TCGA-EY-A1GR	1	0.2631	0.312	0.1575	0.7988	0.7522	0.9414	0.5756	0.1226	0.8165	0.0244	0.7607	0.9963	0.0932	0.736	0.935588
TCGA-A5-A0G5	1	0.2011	0.2743	0.2178	0.68733	0.738157	1	0.1978	0.0798	0.7539	0.0428	0.5783	0.9705	0.0701	0.7071	1
TCGA-D1-A17K	1	0.1771	0.3531	0.2819	0.5199	0.6598	1	0.2849	0.0596	0.7214	0.0764	0.7779	0.9871	0.0168	0.5748	1
TCGA-AX-A3G1	1	0.1941	0.3983	0.3023	0.7324	0.5937	1	0.4036	0.1259	0.6146	0.0662	0.7592	0.9929	0.1341	0.7708	0.6267
TCGA-AJ-A3I9	0.9835	0.2465	0.4982	0.2461	0.7195	0.67	0.9666	0.2571	0.1188	0.756	0.0495	0.6401	0.9826	0.0778	0.747	0.93992
TCGA-B5-A1MR	1	0.2293	0.7908	0.0678	0.6841	0.5743	1	0.4632	0.0295	0.712	0.0538	0.649	0.9886	0.2121	0.7848	1
TCGA-BG-A18C	1	0.3424	0.7107	0.5023	0.752	1	1	0.5166	0.1547	0.8276	0.0461	0.8691	0.9947	0.1586	0.8289	1
TCGA-AX-A1CN	0.8116	0.2255	0.2126	0.219	0.7595	0.8113	0.523	0.4252	0.1711	0.7305	0.0254	0.9016	0.9787	0.0262	0.7787	1
TCGA-FI-A3PV	1	0.3669	0.4793	0.3837	0.7822	0.7154	0.9809	0.3196	0.138	0.7967	0.038	0.8404	0.9825	0.1132	0.7563	0.7344
TCGA-AJ-A3NE	1	0.3079	0.5993	0.333	0.5981	0.7767	1	0.1538	0.2322	0.7442	0.0393	0.906	0.9854	0.0733	0.779	0.9419
TCGA-BG-A0MG	1	0.2789	0.1208	0.144	0.4571	0.8143	1	0.6332	0.0806	0.6824	0.0413	0.8277	0.9821	0.0433	0.6176	1
TCGA-BS-A0U9	1	0.225	0.41964	0.123	0.5492	0.962	1	0.6332	0.0633	0.8495	0.0612	0.4665	0.9816	0.0752	0.4988	1
TCGA-AX-A05T	1	0.2066	0.452133	0.0994875	0.67843	0.666238	1	0.293989	0.1081	0.8021	0.0352	0.5162	0.9535	0.0601667	1	0.967125
TCGA-BG-A0VV	1	0.1131	0.4454	0.144	0.4904	0.1836	1	0.2724	0.0936	0.6727	0.0363	0.7967	0.991	0.089	0.5307	0.955425
TCGA-BG-A0M6	1	0.3259	0.6382	0.063	0.7105	0.7024	0.9048	0.8074	0.279	0.9258	0.0515	0.9699	0.9821	0.1674	0.8088	0.971257
TCGA-D1-A0ZV	1	0.0902	0.3958	0.2084	0.4981	0.5464	1	0.27	0.1206	0.6592	0.0319	0.9157	0.9813	0.1228	0.7565	1
TCGA-EY-A1GX	1	0.0991	0.5199	0.1728	0.7937	0.5398	1	0.3656	0.1207	0.7667	0.0345	0.7529	0.9513	0.067	0.8855	0.6903
TCGA-EO-A22T	1	0.1824	0.5781	0.1241	0.783	0.8812	1	0.357478	0.1257	0.7191	0.0474	0.786	0.9834	0.0757	0.7604	0.93273
TCGA-FI-A2F8	1	0.2293	0.8193	0.3097	0.7427	0.8349	1	0.4332	0.1073	0.8282	0.0762	0.8927	0.9929	0.1271	0.8405	1
TCGA-EY-A1GU	1	0.1396	0.6334	0.103	0.5104	0.6157	1	0.7622	0.1178	0.7525	0.0412	0.7445	0.988	0.0985	0.8471	0.95715
TCGA-DI-A2QT	1	0.1737	0.611	0.338	0.7623	0.9674	1	0.3182	0.131	0.6967	0.0507	0.7594	0.9763	0.0808	0.7135	0.9023
TCGA-AJ-A3OL	1	0.2288	0.727	0.5108	0.7836	0.7163	1	0.4156	0.1699	0.7286	0.034	0.8149	0.9795	0.1274	0.8346	1
TCGA-AJ-A6NU	1	0.2518	0.5399	0.3054	0.9102	0.6155	0.9512	0.2154	0.3166	0.6161	0.0298	0.967	0.9805	0.066	0.8061	1
TCGA-AJ-A3NF	0.9936	0.3152	0.7128	0.3151	0.5126	0.7102	0.9638	0.2632	0.1372	0.7647	0.047	0.7586	0.9683	0.0625	0.6834	1
TCGA-BG-A0VT	1	0.0703	0.2586	0.2777	0.7043	0.8143	1	0.213389	0.1196	0.763	0.0337	0.8516	0.9667	0.0789	0.7441	1
TCGA-AP-A0LD	1	0.1172	0.46879	0.2991	0.5908	0.6882	1	0.15262	0.0417	0.6699	0.0336	0.4848	0.9554	0.1883	0.3981	1
TCGA-EY-A215	1	0.1899	0.3037	0.1082	0.5908	0.8763	1	0.3113	0.0814	0.8115	0.0552	0.9338	0.9923	0.3088	0.8824	1
TCGA-D1-A3JQ	1	0.2184	0.437	0.2488	0.6684	0.5022	0.9689	0.1949	0.1999	0.7398	0.0623	0.7505	0.9868	0.0877	0.8514	0.7145
TCGA-EO-A3AV	1	0.1829	0.421	0.2281	0.6423	0.8897	1	0.2703	0.1994	0.7736	0.1165	0.8154	0.9919	0.3033	0.5022	1
TCGA-EY-A1G7	1	0.2667	0.8653	0.3202	0.7164	0.8763	0.8869	0.33439	0.0624	0.7853	0.0309	0.8024	0.9859	0.0811	0.74	0.6258
TCGA-BG-A0W1	1	0.1495	0.4305	0.2721	1	0.6115	1	0.3364	0.1649	0.8062	0.0229	0.7517	0.9405	0.0701	0.8332	0.5156

## Sheet: ALL
id	futime	fustat	BCKDK|36239|ES	MAST1|47878|AT	HACE1|77104|ES	CCZ1B|78768|ES	CYB561|42921|AP	MAGED1|89145|AP	SNCAIP|73113|ES	SCRIB|85500|ES	MRS2|75509|ES	ATP2A2|24417|RI	STK32C|13483|AP	MBD1|45511|ES	WWTR1|67227|AP	ZNF706|84749|ES	TCEAL4|89753|ES	RNF43|42671|AT	NGFRAP1|89733|ES
TCGA-D1-A2G0	4.06575	0	0.9946	0.0577	1	1	0.211	0.035	1	0.1838	1	1	0.1412	0.7685	0.9865	0.1001	1	0.0955	0.9774
TCGA-B5-A121	1.38082	0	0.9868	0	1	1	0.3677	0.0484	1	0.0652	1	1	0.0325	0.7565	1	0.0766	1	0.0147	1
TCGA-A5-A0G1	8.90685	1	0.9727	0.2071	1	0.9561	0.4041	0	1	0.2271	1	1	0.0758	1	1	0.0371	1	0.0466	0.9756
TCGA-BK-A0CB	2.99178	0	0.9779	0.5064	1	1	0.1312	0.044	1	0.1423	1	1	0.0335	0.6221	1	0.0924	1	0.0255	0.9703
TCGA-DI-A1BU	3.27397	0	0.9921	0.2753	1	1	0.3408	0.087	1	0.1474	1	1	0.0137	0.8375	0.8431	0.0665	1	0.0709	1
TCGA-D1-A17R	0.928767	1	0.9881	0.139	1	1	0.2077	0.0683	1	0.0949	1	1	0	0.5794	1	0.6543	0.997811	0.088	1
TCGA-FI-A2D4	0.665753	1	1	0.798	0.6516	1	0.4505	0	1	0.3478	1	1	0.0714	1	1	0.0647	1	0.0207	1
TCGA-AP-A0LO	2.78356	1	0.9859	0.849	1	1	0.2112	0.0266	1	0.0774	1	1	0.0606	0.6458	1	0.0239	1	0.0302	1
TCGA-B5-A11P	4.33699	0	1	0.3649	1	1	0.138	0	1	0.0641	1	1	0.0272	0.844929	1	0	1	0.1332	1
TCGA-AJ-A3BG	1.50685	0	1	0.2502	1	1	0.5243	0.0101	1	0.0425	1	1	0.038	0.9103	1	0.0789	1	0.0837	1
TCGA-5B-A90C	3.29315	0	1	0.838	1	0.9971	0.4286	0.3946	1	0.25	1	0.9905	0	0.8841	1	0.0165	1	0.1859	0.9412
TCGA-EO-A3B1	2.24658	0	1	0.055	1	1	0.4497	0.1638	1	0.3855	1	1	0	0.8383	1	0	1	0.074	1
TCGA-B5-A3FA	8.02466	0	1	0	1	1	0.3644	0.0101	1	0.2481	1	1	0.0105	0.8778	1	0.0421	1	0.0539	1
TCGA-D1-A1NS	0.117808	0	1	0.25852	1	1	0.2001	0.0782	0.4436	0.063	1	1	0	0.8038	0.898	0.1047	1	0.0477	1
TCGA-AJ-A5DV	1.86027	0	0.9943	0	1	1	0.2561	0.049	1	0.3458	1	1	0.0264	1	0.9752	0.0626	1	0.0747	0.9805
TCGA-AJ-A5DW	1.06849	0	0.9855	0.1212	1	0.9849	0.4286	0.1106	1	0.3047	1	1	0.0514	0.8994	0.9756	0.0507	1	0.2011	0.992
TCGA-KP-A3W1	0.789041	0	1	0.477	1	1	0.4192	0	1	0.2353	0.9744	1	0.0396	1	1	0.0629	1	0.1118	0.945
TCGA-EY-A72D	0.490411	0	0.9873	0.263	1	1	0.3543	0.095	0.9691	0.2367	1	1	0.2548	0.8974	0.9969	0.0429	0.9742	0.1524	0.9927
TCGA-FI-A2EY	2.41096	1	1	0.3836	1	0.9073	0.30015	0.192	1	0.1243	1	1	0.0143	0.6818	0.9567	0	0.8835	0.1732	0.9305
TCGA-AJ-A3EL	1.87397	0	0.9877	0.3641	1	0.9901	0.3253	0.0118	0.9005	0.2243	1	1	0	0.8467	0.9487	0.1072	1	0.033	0.9902
TCGA-EO-A2CH	1.61644	1	0.9817	0.7054	1	1	0.4838	0.3012	1	0.483	1	1	0.2655	0.8961	1	0.1571	1	0.0626	0.9905
TCGA-EO-A22S	5.12877	0	1	0.6679	1	1	0.2999	0.0697	1	0.0903	1	1	0.0798	0.8699	1	0.0337	0.8972	0.0983	0.9771
TCGA-D1-A0ZZ	1.87945	0	0.9748	0.25069	1	1	0.7332	0.1363	1	0.0988	1	1	0.0404	0.9474	1	0.1167	1	0.1107	1
TCGA-BS-A0UV	6.10411	0	0.9794	0.5695	1	1	0.4549	0.0933	1	0.1239	1	1	0.047	0.8672	1	0.0522	0.9157	0.1334	0.9203
TCGA-E6-A1LZ	6.59178	0	0.9855	0.2504	1	1	0.8378	0	1	0.2551	1	1	0	1	0.9113	0.0305	1	0	1
TCGA-D1-A17N	0.126027	0	0.9835	0	1	1	0.2708	0.1872	1	0.1521	1	1	0	0.819957	1	0	1	0.0637	1
TCGA-B5-A5OD	2.84384	0	0.9937	0.3637	1	0.9887	0.6364	0.1255	1	0.1921	1	1	0.047	0.9509	0.9656	0.2162	1	0.0725	0.9913
TCGA-BG-A0M8	5.53425	0	1	0	1	1	0.2907	0.1722	0.9139	0.1051	1	1	0	0.8513	1	0.0484	1	0.07	1
TCGA-BG-A0LW	1.55068	0	1	0	1	1	0.2978	0.04	1	0.1836	1	1	0.0274	1	1	0	1	0.0481	0.9878
TCGA-EY-A214	1.2	0	0.9884	0.5896	1	1	0.4969	0.0264	1	0.14	1	1	0.06634	0.8345	0.9775	0.0535	1	0.2118	1
TCGA-BG-A0MS	5.15616	0	1	0.27861	1	1	0.2343	0	1	0.1051	1	1	0	0.8195	1	0	0.997325	0.1144	0.9652
TCGA-D1-A1NY	1.40548	0	1	0.4731	1	1	0.3062	0.0167	1	0.178	1	1	0.0433	1	1	0	1	0.0717	1
TCGA-DI-A1C3	2.02466	0	1	0.1072	1	1	0.26774	0.0873	1	0.1693	1	1	0	0.8737	1	0.2594	1	0.059	1
TCGA-AX-A2HD	3.87397	0	1	0.1583	1	1	0.4869	0.1677	1	0.1521	1	1	0.147	0.8155	1	0.0508	1	0.083	1
TCGA-D1-A176	2.51233	0	0.9909	0	1	1	0.2976	0.011	1	0.0988	0.8937	1	0.0314	0.9279	1	0.0537	1	0.1105	1
TCGA-AJ-A3BF	1.50959	0	0.9878	0.6697	1	1	0.6402	0.2078	1	0.1315	1	1	0.1088	0.82	0.9694	0.0254	1	0.0976	0.9683
TCGA-BK-A0CC	2.92329	0	1	0.511267	1	0.968	0.2582	0.0219	1	0.1648	0.9882	1	0.5089	0.78745	1	0.182044	1	0.5978	1
TCGA-EO-A1Y5	0.909589	0	0.9817	0.2743	1	1	0.4233	0.1574	1	0.1475	1	1	0.1058	1	1	0.0341	1	0.0161	0.9633
TCGA-EY-A1GD	4.49041	0	1	0.2268	1	1	0.1701	0.0568	1	0.1609	1	1	0	1	1	0.0571	1	0.0532	1
TCGA-DF-A2KN	0.183562	0	0.9578	0.0836	1	1	0.1806	0.0222	1	0.162	0.9877	1	0.058	0.5057	0.9854	0.0318	0.9733	0.1317	1
TCGA-BG-A0VZ	4.3863	0	1	0.23955	1	0.9773	0.092	0.0246	1	0.0777	1	1	0	0.835	1	0	1	0.1917	1
TCGA-AX-A1CE	2.8411	0	1	0.5064	1	1	0.5344	0.1014	1	0.102	1	1	0	1	0.8499	0.1613	1	0.0655	0.9841
TCGA-AP-A1DO	2.60822	0	1	0.1256	1	1	0.1444	0.07927	1	0.147	1	0.9789	0	0.772017	1	0.0265	1	0.1109	0.9304
TCGA-A5-A0GW	1.93425	0	0.9767	0.5966	1	1	0.2469	0.037	1	0.1585	1	1	0	0.8049	1	0.0392	1	0.0177	0.8682
TCGA-5S-A9Q8	0.857534	0	1	0	1	1	0.0891	0	1	0.1247	1	1	0	0.3883	1	0.2307	1	0.0417	1
TCGA-A5-A0GA	1.48767	1	1	0	1	1	0.2935	0.0151	1	0.1501	0.9662	1	0	0.1395	1	0.2023	1	0.1255	0.9109
TCGA-AX-A1C9	2.19726	0	1	0.3073	1	1	0.6711	0	1	0.0919	1	1	0.1183	0.9231	0.9167	0.07	1	0.0659	0.9854
TCGA-B5-A11R	6.43562	0	1	0.1487	1	1	0.2881	0.0036	1	0.1652	1	1	0.0602	0.822	0.9733	0.0377	1	0.0916	0.9975
TCGA-D1-A15X	2.49041	0	1	0	1	1	0.3741	0.08668	1	0.1187	1	1	0.263	0.8061	1	0	1	0.0899	0.99296
TCGA-B5-A11U	1.39452	0	1	0.481	1	1	0.3156	0.0703	1	0.3384	1	1	0.0611	0.7169	1	0.066	1	0.1079	0.9899
TCGA-EY-A1GV	1.31781	0	0.9851	0.2101	1	1	0.4742	0.1163	1	0.1412	1	1	0.03834	0.7085	1	0	1	0.1588	0.9749
TCGA-B5-A3FD	3.27945	1	0.9729	0.5513	1	1	0.3806	0.1738	1	0.1629	0.9708	1	0.0412	0.8243	0.8931	0.1061	0.9263	0.3763	0.9481
TCGA-BG-A220	1.18904	0	1	0.6423	1	1	0.4888	0	0.7937	0.0848	1	1	0	0.8239	1	0	1	0.0387	0.9775
TCGA-A5-A0R7	1.46575	0	0.9596	0.5403	1	1	0.29254	0.1001	1	0.1038	1	1	0	0.8661	1	0.1396	1	0.1328	0.9197
TCGA-AJ-A23M	1.68767	1	0.9758	0.4679	1	1	0.6145	0.2025	1	0.1523	1	1	0.2057	0.5458	0.9733	0.1337	0.8331	0.057	0.9625
TCGA-AP-A0LT	4.10137	0	0.9939	0.458	1	1	0.3076	0	1	0.1129	1	1	0	0.8718	1	0.0791	0.9408	0.0705	1
TCGA-A5-A0GX	5.72055	0	0.9609	0	1	1	0.0718	0.1184	1	0.1705	1	1	0.0324	0.83195	1	0.23	1	0.0683	0.98381
TCGA-EY-A1GL	2.77808	0	1	0	1	1	0.2242	0.0582	0.9205	0.0875	1	1	0.0151	0.7987	1	0.0525	1	0.046	1
TCGA-FI-A2CY	5.69863	0	0.9817	0.3559	1	1	0.5635	0.0527	1	0.2105	1	1	0.118	0.6051	1	0.0792	1	0.0887	0.9795
TCGA-AX-A0IW	3.14795	0	0.9785	0.3454	1	1	0.4969	0.1473	1	0.4766	1	1	0	0.782686	1	0.0808	1	0.0916	0.9456
TCGA-BG-A0M2	1.74521	0	1	0	1	0.938	0.4132	0	1	0.1479	1	1	0	0.8547	1	0.0365	1	0.0543	1
TCGA-DF-A2KV	7.44384	0	1	0.0752	1	1	0.5436	0.06	1	0.1612	1	1	0.0144	0.9117	1	0.0734	1	0.1135	1
TCGA-A5-AB3J	1.40274	0	0.9894	0	1	1	0.2405	0.1124	1	0.1562	1	1	0.0388	0.8312	1	0.0583	1	0.0919	1
TCGA-BG-A0W2	4.71507	0	0.9905	0	1	1	0.2069	0	1	0.2228	1	1	0	0.8285	0.982171	0.0873	1	0.0369	1
TCGA-AX-A05W	6.71233	0	0.958	0.3663	1	1	0.24415	0	1	0.1304	1	1	0.007	0.8358	1	0	1	0.0725	1
TCGA-EY-A547	1.49315	0	0.9742	0.1104	1	1	0.319411	0.08247	1	0.0909	1	1	0.025	0.778267	1	0	1	0.1295	0.9903
TCGA-AP-A1E0	5.01918	0	1	0.3744	1	1	0.3268	0.0928	1	0.1495	1	1	0	0.5889	1	0.077	1	0.0725	1
TCGA-PG-A7D5	3.22466	0	0.9794	0.4312	1	1	0.4088	0.1447	0.9516	0.2891	1	1	0.0548	0.6906	0.9549	0.0982	1	0.0761	1
TCGA-AP-A3K1	1.82466	1	0.9837	0.6167	1	1	0.2119	0.0781	0.5403	0.4787	1	1	0.0319	0.8665	1	0.0382	1	0.0953	1
TCGA-D1-A16J	2.49315	0	1	0.1833	1	1	0.2482	0.1519	1	0.195	1	1	0.4862	0.8635	1	0	1	0.1115	0.99009
TCGA-AX-A2H8	5.09863	0	0.9746	0	1	1	0.5689	0	1	0.5029	1	1	0	0.8011	1	0.033	1	0.1227	1
TCGA-D1-A1NU	1.10137	0	1	0.4822	0.8956	1	0.4287	0.0563	1	0.1018	1	1	0.0975	0.7671	1	0.1131	1	0.0453	0.957
TCGA-AX-A1CI	7.12329	0	1	0.8041	1	1	0.29544	0	1	0.1769	1	1	0	0.820375	1	0.0491	1	0.0403	1
TCGA-PG-A914	1.88219	0	0.9866	0.4042	1	1	0.4935	0.087	1	0.1056	1	1	0.2198	0.745	1	0.0495	1	0.156	0.9699
TCGA-EY-A1GI	1.94521	0	1	0.32831	1	1	0.2229	0.0942	1	0.1648	1	1	0	0.9228	1	0.0501	1	0.1425	0.9621
TCGA-AX-A05U	2.47397	0	0.9856	0.3744	1	1	0.1812	0.1055	1	0.1921	1	1	0.026	0.7376	1	0.0886	1	0.0744	0.9918
TCGA-AJ-A3EJ	0.136986	1	0.9774	0.4704	1	0.9936	0.5546	0.0772	1	0.1294	1	1	0.0569	0.754	0.9426	0.0522	1	0.1124	0.9621
TCGA-BG-A18A	1.16712	0	0.9864	0.0805	1	1	0.1233	0.0544	1	0.0598	1	1	0.0849	0.5679	1	0.1097	1	0.0535	1
TCGA-D1-A15W	2.50685	0	1	0	1	1	0.2874	0.0634	1	0.0464	1	1	0.0281	0.7846	1	0	1	0.0845	1
TCGA-BK-A26L	2.01096	0	1	0.4977	1	1	0.4896	0.2237	1	0.3277	1	0.986	0.1973	0.7095	1	0.057	1	0.1173	0.9723
TCGA-B5-A1MX	4.03562	0	1	0.7054	1	1	0.1471	0.0333	1	0.0812	1	1	0.1004	1	1	0.1452	1	0.0678	0.9563
TCGA-AP-A054	1.94247	1	0.9813	0.0778	1	1	0.2907	0.0238	1	0.1525	1	0.9866	0.1981	0.9312	1	0	1	0.0798	0.9618
TCGA-EY-A5W2	1.4137	0	0.9958	0	1	1	0.2892	0.0605	1	0.0953	1	1	0	0.8977	1	0.04	1	0.0646	0.9897
TCGA-EY-A1GQ	1.49041	0	1	0.6031	1	1	0.152	0.0822	1	0.0734	1	1	0.0598	0.8541	1	0	1	0.1748	0.9888
TCGA-EO-A1Y8	3.14247	0	0.9644	0.1053	1	1	0.6298	0.292	1	0.45	1	1	0.0739	0.849137	1	0.022	1	0.0777	0.9719
TCGA-A5-A0GE	8.78082	0	0.9772	0.6423	1	1	0.2767	0.0397	1	0.139	1	1	0	0.81287	1	0.0509	1	0.0429	1
TCGA-K6-A3WQ	1.16986	1	0.9617	0.6795	1	0.9893	0.6666	0.0989	1	0.2653	1	1	0.0268	0.8645	0.6417	0.0402	1	0.0941	0.9881
TCGA-B5-A11W	1.62466	0	0.966	0.2224	1	1	0.1914	0.0453	1	0.1521	1	1	0.0472	0.7246	1	0	1	0.0303	1
TCGA-AP-A1E4	4.26027	0	1	0	1	1	0.3646	0.051	1	0.3136	1	1	0.017	0.6924	1	0.0526	1	0.0652	1
TCGA-EC-A1QX	0.613699	0	1	0.20935	1	1	0.3715	0.0713	1	0.0988	1	1	0.129	0.815922	1	0.0584	1	0.1328	1
TCGA-QS-A5YQ	2.07945	0	0.9809	0.0443	1	1	0.3691	0.0333	1	0.0987	1	1	0.0082	0.8839	1	0.051	1	0.0606	1
TCGA-B5-A0JY	5.7726	0	0.9849	0.4439	1	1	0.2686	0.0095	1	0.0826	1	1	0	0.73	1	0	1	0.0762	0.9594
TCGA-AJ-A3NC	3.08219	0	0.9923	0	1	0.9888	0.2227	0.0225	1	0.2028	1	1	0	0.9123	0.9782	0.0566	1	0.0791	1
TCGA-AJ-A3NH	0.849315	1	0.9966	0.4971	0.9693	0.9874	0.4588	0.1662	1	0.2979	1	1	0.0994	0.8993	1	0.074	1	0.0757	0.9822
TCGA-AX-A2HF	2.32329	0	1	0.4333	1	1	0.476	0.154	1	0.1978	1	1	0	0.912	0.891	0	0.98328	0.0725	0.9864
TCGA-EO-A3KW	1.36164	0	0.9942	0.2382	1	0.9911	0.4568	0.135	1	0.253	1	0.9831	0.0161	0.5808	0.9728	0.1286	0.9584	0.1112	0.9673
TCGA-D1-A17D	2.53699	0	1	0	1	1	0.0916	0.0782	1	0.1667	1	1	0.0888	0.5369	1	0.0616	0.996938	0.0905	1
TCGA-AP-A0LH	3.03014	1	1	0	1	1	0.2112	0.2916	1	0.0658	1	1	0.1151	0.8188	1	0.1098	1	0.0931	1
TCGA-BS-A0U8	8.11781	0	1	0	1	1	0.2469	0.0746	1	0.0486	1	1	0	1	1	0.0601	1	0.0239	1
TCGA-D1-A17F	0.106849	0	1	0	1	1	0.2015	0.08496	1	0.074	1	1	0	0.6969	1	0.0953	1	0	1
TCGA-D1-A15Z	0.158904	1	0.9797	0	1	1	0.2723	0.0705	1	0.0967	1	1	0	0.712	1	0	0.999456	0.0502	0.9843
TCGA-D1-A0ZU	2.38904	0	0.9908	0.2042	1	1	0.1922	0.1007	0.9705	0.1548	1	1	0.02	0.941	1	0.0465	1	0.0748	0.9581
TCGA-EO-A3B0	3.86849	0	1	0.5064	1	0.9909	0.3755	0.1606	1	0.2396	1	0.9851	0.0176	0.7742	1	0.0783	1	0.0965	0.9942
TCGA-KP-A3W4	1.51781	1	1	0.6214	1	0.9914	0.2991	0.1841	0.9748	0.1018	1	1	0.081	0.8339	0.9218	0.0569	1	0.0903	0.9963
TCGA-D1-A0ZN	1.40274	0	1	0.23222	1	1	0.4189	0	1	0.1443	1	1	0.0323	0.8425	1	0.074	1	0.0562	1
TCGA-EY-A2OM	1.90137	0	1	0.7054	1	1	0.2819	0.0822	1	0.21	1	1	0	1	1	0.1554	1	0	0.9789
TCGA-BG-A0MO	3.5863	0	1	0	1	1	0.2167	0.0212	0.979833	0.0334	1	1	0.0289	1	0.993333	0	1	0.0169	1
TCGA-EY-A1GM	2.72603	1	1	0.3603	1	1	0.5686	0.0721	1	0.2778	1	0.9688	0.4361	0.4447	1	0.0155	1	0.0922	1
TCGA-D1-A16V	0.328767	1	1	0.2938	1	0.9698	0.501	0.0275	1	0.1509	1	1	0.1411	0.7259	1	0.1087	1	0.2539	1
TCGA-A5-A0VQ	1.32877	0	0.9886	0	1	1	0.4069	0	1	0.0934	1	1	0	0.843044	1	0	1	0.0352	1
TCGA-EO-A1Y7	4.09589	0	1	0.7476	1	0.9847	0.177	0.0451	0.97297	0.2413	1	1	0.031	0.8387	1	0.0468	1	0.1648	0.9693
TCGA-B5-A0K9	1.12055	1	0.9905	0.7136	1	1	0.3991	0.0051	1	0.319	1	1	0.1206	0.8064	1	0.1116	0.9741	0.1546	0.9819
TCGA-FI-A2D0	3.32329	0	1	0.238	1	1	0.4041	0.0527	1	0.0919	1	1	0.033	0.849	1	0.079	1	0.0874	0.9836
TCGA-BS-A0TC	7.12877	0	1	0	1	1	0.3647	0	1	0.0919	1	1	0.0889	0.8736	1	0.0515	1	0.0777	1
TCGA-D1-A16D	3.12603	0	1	0.23266	1	1	0.3055	0	1	0.1599	1	1	0.0325	0.6122	1	0.0682	1	0.057	1
TCGA-AP-A053	9.21918	1	0.981	0.5125	1	0.9667	0.4983	0.0915	1	0.1829	1	1	0.0185	0.8583	1	0.0335	1	0.0675	0.9566
TCGA-AJ-A3OK	1.32877	0	1	0.1992	1	1	0.0692	0.0423	1	0.2097	1	1	0.0228	0.9233	1	0	1	0.0832	1
TCGA-DF-A2KR	5.96712	0	1	0	1	1	0.3672	0.0185	1	0.4635	1	1	0.1202	0.7425	1	0.0094	1	0.1392	1
TCGA-QS-A5YR	1.96986	0	1	0.2717	1	1	0.2398	0	1	0.1241	1	0.9524	0.0038	0.8138	1	0.0571	1	0.1317	0.9932
TCGA-A5-A0R8	1.63288	0	1	0.2433	1	1	0.27201	0	1	0.0962	1	1	0.0165	0.8951	1	0.0335	1	0	1
TCGA-B5-A1MU	4.2411	1	0.9888	0.8135	1	1	0.3961	0.0667	1	0.3694	1	1	0.1952	0.6067	1	0.0697	1	0.1538	1
TCGA-BG-A0MC	3.46027	0	0.9827	0	1	1	0.1738	0	1	0.0718	1	1	0.0341	0.836067	1	0.0735	1	0.0826	0.98948
TCGA-KP-A3W3	2.17534	0	1	0.298	1	0.9823	0.4478	0.2494	1	0.3584	1	1	0.0048	0.9208	0.9625	0.1282	0.9828	0.0408	0.9966
TCGA-BG-A3PP	1.86575	0	0.9941	0.5543	1	1	0.406	0.0732	1	0.4087	1	1	0.0271	0.9376	0.9649	0.085	1	0.0926	0.9714
TCGA-EO-A2CG	4.28493	0	0.9819	0.5739	1	1	0.6325	0.2029	1	0.304	1	1	0.067	0.76615	0.8499	0.0625	1	0.0541	1
TCGA-EO-A22U	3.85479	0	0.995	0.5064	1	1	0.4543	0.0272	1	0.2637	0.99	1	0.0975	0.8072	1	0.045	1	0.067	0.9768
TCGA-BG-A0LX	1.68219	0	1	0.2852	1	1	0.3146	0.0383	1	0.2881	1	1	0	0.8333	1	0.0638	1	0.0243	1
TCGA-D1-A1O8	0.328767	1	0.944	0.8681	1	0.9114	0.1929	0.2607	0.7786	0.1996	1	0.7447	0.3418	0.8906	1	0	1	0.0697	0.9579
TCGA-BG-A3EW	0.942466	0	0.9957	0.3752	1	1	0.3028	0.0215	1	0.1394	1	1	0.0208	0.858	1	0.0433	1	0.1578	0.9862
TCGA-D1-A175	0.553425	0	1	0.242	1	1	0.1149	0.1797	1	0.2283	1	0.9823	0	0.8752	1	0.144	1	0.1184	1
TCGA-B5-A3F9	11.3836	0	1	0.3768	1	1	0.5091	0.0888	1	0.2146	1	1	0.0346	0.8029	1	0	1	0.0557	0.996
TCGA-AJ-A8CT	0.224658	0	0.9864	0	1	1	0.0495	0.0997	1	0.2647	1	1	0.105	0.936	0.9384	0.149	0.963	0.1046	1
TCGA-D1-A167	1.30959	0	1	0.4731	1	0.9881	0.4245	0.0505	1	0.325	1	1	0.0179	1	1	0.153	1	0.0973	0.9845
TCGA-AP-A1DH	5.9726	0	0.9797	0.0943	1	1	0.25883	0.07129	1	0.1521	0.9747	1	0	0.821575	1	0.0497	0.978533	0.0575	1
TCGA-AP-A5FX	3.01096	1	0.9778	0.584	1	0.9402	0.3782	0.0742	1	0.2598	1	1	0.0265	0.8101	1	0	0.7319	0.1662	0.8404
TCGA-A5-A2K3	5.51233	0	0.9916	0	1	1	0.29203	0.0697	0.996457	0.1397	1	1	0.0841	1	1	0	1	0.0592	1
TCGA-AP-A1DR	4.09589	0	1	0	1	1	0.385	0	0.5837	0.1743	1	1	0	0.8923	1	0	1	0.0341	1
TCGA-A5-A0GN	5.04384	0	1	0.204033	1	1	0.265922	0.1769	1	0.2753	1	1	0	0.839363	0.96395	0.0653	1	0.0636	1
TCGA-AX-A06D	1.02192	1	0.9365	0.7548	1	1	0.335512	0.08217	0.55092	0.1456	1	1	0	0.6414	0.55092	0.168	1	0.0407	1
TCGA-B5-A11O	7.14795	0	1	0	1	1	0.1302	0.0642	1	0.0493	1	1	0.0371	0.9	1	0	1	0	1
TCGA-AP-A05J	3.07397	0	1	0.4822	1	1	0.3646	0.1184	1	0.2082	1	1	0.1987	0.799867	1	0.0909	0.8378	0.0923	1
TCGA-AX-A1CK	6.68767	0	1	0	1	1	0.2561	0.08747	1	0.2474	1	1	0	0.8922	1	0.0561	1	0.0491	1
TCGA-SJ-A6ZI	1.72877	0	0.9971	0	1	1	0.2796	0.0284	0.9429	0.1553	1	0.9932	0.0172	0.8569	0.9947	0.0504	0.9851	0.1567	1
TCGA-A5-A0R6	3.1589	0	0.9932	0	1	1	0.5223	0.2301	1	0.1987	1	1	0.0445	0.9201	1	0.0971	1	0.0776	1
TCGA-B5-A0JV	7.16712	0	1	0	1	1	0.2229	0.0257	1	0.1245	1	1	0.0305	0.8109	1	0	1	0.0317	0.981
TCGA-A5-A0GI	7.34795	0	1	0	1	1	0.1831	0	1	0.0974	1	1	0.0196	0.5987	1	0.0872	0.995675	0.028	1
TCGA-BG-A0M3	2.93425	0	1	0	1	1	0.3463	0.0836	1	0.0859	1	1	0	1	1	0	0.997411	0.0349	1
TCGA-D1-A1NX	1.52055	0	0.981	0.3287	1	1	0.5523	0.0898	1	0.2789	1	1	0.0758	0.8272	1	0	1	0.0494	0.9695
TCGA-D1-A0ZO	1.64932	0	1	0.21137	1	1	0.172	0.0597	1	0.1544	1	1	0.1616	0.5947	1	0	1	0.0439	1
TCGA-AJ-A2QO	2.86301	1	1	0.2763	1	1	0.297	0.036	1	0.2058	1	1	0.183	0.8248	1	0.0608	1	0.1056	1
TCGA-AX-A3FX	3.65205	1	0.9533	0.5974	1	1	0.386	0	0.5781	0.3702	1	1	0	0.4701	0.8678	0	1	0.1654	0.9564
TCGA-D1-A15V	3.29041	0	0.9933	0	1	1	0.2812	0.173	1	0.1867	1	1	0.0385	0.7421	1	0.0201	0.85	0.1051	1
TCGA-B5-A0K6	5.35068	0	1	0.0664	1	1	0.261	0.0713	1	0.1448	1	1	0.067	0.7712	1	0	1	0.0275	1
TCGA-BG-A0M7	5.30685	0	1	0	1	1	0.2191	0.0225	1	0.2009	1	1	0	0.6793	1	0.0531	1	0.0334	1
TCGA-A5-A2K7	2.91233	0	0.9965	0.3971	1	1	0.2291	0.0485	0.9224	0.2525	1	1	0.0115	0.8037	0.9103	0.1051	1	0.067	0.98
TCGA-BK-A13C	2.08219	0	1	0.0724	1	1	0.2307	0	1	0.1871	1	1	0.0296	0.8525	0.99114	0.1113	0.999483	0.0189	1
TCGA-EY-A2OQ	2.42466	0	0.9609	0.2187	1	1	0.2975	0.0393	1	0.0358	1	1	0.3626	0.7863	1	0.0947	1	0.0633	0.9886
TCGA-BS-A0TD	6.51781	0	1	0	1	1	0.1885	0.1388	1	0.085	1	1	0.0236	0.855111	1	0.0429	1	0.0187	1
TCGA-AJ-A3EM	1.85479	0	0.995	0.479	1	1	0.4093	0.0389	1	0.2134	1	0.9902	0.0078	0.8276	1	0.0342	0.9493	0.0784	0.918
TCGA-EO-A22Y	4.29315	0	1	0.3627	1	1	0.3046	0.019	1	0.1012	1	1	0.0681	0.6126	1	0.0144	1	0.2427	0.9919
TCGA-BG-A0MQ	4.97808	0	1	0.2852	1	1	0.385	0	1	0.1347	1	1	0.041	1	1	0.0597	1	0.1155	0.9808
TCGA-BK-A56F	1.09863	0	0.981	0.3696	1	1	0.2545	0.0338	1	0.2903	1	1	0.0452	0.8183	0.979	0	1	0.1489	1
TCGA-A5-A1OK	2.51233	0	1	0.1985	1	1	0.2807	0.0469	1	0.1201	1	1	0.0321	0.9152	1	0.0881	1	0.0352	1
TCGA-B5-A0K1	3.0411	0	1	0.3391	1	1	0.2546	0.0494	1	0.0782	1	1	0	0.9097	1	0	1	0.056	1
TCGA-BK-A6W4	0.821918	0	0.993	0.5559	1	0.9939	0.362	0.0917	1	0.1256	1	1	0.2491	0.9156	0.9877	0.0628	1	0.1723	0.9941
TCGA-FI-A2EX	0.778082	0	0.9864	0.4439	1	0.9114	0.303	0.146	1	0.2353	1	1	0	0.587	1	0.0566	0.8722	0.0784	0.9559
TCGA-AX-A2IN	2.59452	1	0.9881	0.2507	1	0.9693	0.0838	0.0568	0.9762	0.4057	1	0.7918	0.2409	0.93	1	0.0445	1	0.4173	0.955
TCGA-BS-A0WQ	5.53973	0	1	0.5155	1	1	0.25571	0.0746	1	0.103	1	1	0	0.7841	1	0.0713	1	0.052	1
TCGA-D1-A17C	0.0821918	0	0.9918	0	1	1	0.1815	0.0655	1	0.0411	1	1	0.0914	0.7172	1	0.0413	0.99635	0.0626	1
TCGA-BK-A6W3	0.835616	0	1	0	1	1	0.3515	0.0193	1	0.0654	1	1	0.0121	0.8479	0.997	0.0707	1	0.0982	1
TCGA-DI-A0WH	1.3589	0	1	0.4845	1	1	0.29551	0.1519	1	0.1246	1	1	0	0.7309	1	0.1309	0.9593	0.0715	0.9259
TCGA-D1-A0ZS	0.405479	0	1	0.4341	1	0.9825	0.4245	0.0105	1	0.1846	1	1	0	0.8795	1	0.1307	1	0.066	0.9876
TCGA-DF-A2KS	9.09041	0	1	0.4349	1	0.9871	0.3512	0.0392	0.970833	0.0643	1	1	0.0322	0.79965	1	0.1181	1	0.0955	0.98422
TCGA-AJ-A2QL	1.64932	0	1	0	1	1	0.2459	0.0216	1	0.0796	1	1	0	0.84334	1	0.2963	1	0.0853	1
TCGA-DI-A1NO	0.780822	1	0.9727	0.7898	1	1	0.6192	0.1635	1	0.2832	1	1	0	0.674	1	0.1491	1	0.0626	0.9104
TCGA-B5-A0K0	4.04932	0	1	0	1	1	0.31	0.0664	1	0.1003	1	1	0.0611	0.9052	1	0.0349	1	0.0391	1
TCGA-AP-A0LM	2.26027	0	1	0	1	1	0.24475	0.2438	1	0.1224	1	1	0	0.6923	1	0.0826	1	0.099	1
TCGA-BG-A0MA	0.893151	1	1	0.3238	1	1	0.457	0.0328	1	0.0316	1	1	0	0.8936	1	0.0819	1	0.0869	1
TCGA-EO-A22X	4.8	0	0.9964	0.5598	1	1	0.4106	0.0899	1	0.2054	0.988	0.9859	0	0.9722	0.9348	0.0549	1	0.0936	0.9582
TCGA-B5-A1MS	8.52603	1	0.9922	0.0689	1	0.9924	0.5434	0.257	1	0.1389	1	1	0.0061	0.6859	0.9707	0.0325	0.9743	0.2055	0.9914
TCGA-EY-A548	1.17808	0	0.9888	0.4218	1	0.9908	0.2984	0.0503	1	0.3304	1	1	0.0131	0.7915	1	0.0377	0.9639	0.0719	0.9942
TCGA-A5-A0GQ	6.15616	0	1	0.25299	1	1	0.1686	0	1	0.0695	1	1	0.0306	0.7562	1	0	1	0.0245	1
TCGA-D1-A16X	0.30411	0	1	0	1	1	0.1417	0.0339	1	0.264	1	1	0.2118	0.6237	1	0.1544	0.999271	0.1136	1
TCGA-DF-A2KZ	2.26301	0	1	0.7323	1	1	0.3615	0.0108	1	0.1123	1	1	0.0162	1	1	0.1071	1	0.0374	0.989
TCGA-AX-A0IU	2.97808	0	0.986	0	1	1	0.5892	0.0446	1	0.3137	1	1	0.1163	0.81548	0.8737	0	1	0.0322	0.9818
TCGA-BS-A0TJ	5.66575	0	0.994	0	1	1	0.2146	0.0707	1	0.154	1	1	0	0.8709	1	0	1	0.1518	0.9703
TCGA-EO-A3KU	1.85479	0	0.9518	0.4061	1	0.9952	0.4159	0.2195	1	0.2737	1	1	0.013	0.8159	1	0.0437	0.941	0.0589	0.9782
TCGA-BG-A0VW	4.33425	0	1	0	1	1	0.20805	0	1	0.0894	1	1	0.0281	0.8134	1	0	1	0.1947	1
TCGA-A5-A0GJ	5.47945	0	0.9262	0	1	1	0.1131	0.1519	1	0.0785	1	1	0	0.751786	1	0.0956	1	0	1
TCGA-B5-A11X	1.63288	0	1	0.32071	1	1	0.0346	0.0746	1	0.204	1	0.8986	0.0692	0.8811	1	0.0521	1	0.1214	1
TCGA-EY-A212	0.849315	1	1	0.5169	1	1	0.3646	0.1153	1	0.4531	0.9706	1	0.1443	0.4987	1	0.0631	1	0.2452	1
TCGA-EY-A1GC	4.51233	0	0.9946	0.2232	1	1	0.2484	0.041	1	0.1988	1	1	0.0226	0.4146	1	0	1	0	0.9838
TCGA-PG-A917	0.580822	0	0.9878	0.5664	1	1	0.1773	0.0661	1	0.1113	1	1	0.0163	0.8863	1	0.0778	1	0.0737	1
TCGA-A5-A0GM	5.04384	0	0.9835	0.23907	1	1	0.237	0.0629	1	0.1538	1	1	0	0.83183	1	0.0557	1	0.0328	1
TCGA-A5-A0GR	3.06849	0	1	0.21116	1	1	0.28184	0.0822	1	0.1902	1	1	0	0.824843	1	0	1	0	1
TCGA-BG-A0M0	1.61096	0	1	0.2549	1	1	0.3458	0	1	0.1503	1	1	0.0117	0.6726	1	0.094	1	0.0463	1
TCGA-B5-A11G	9.44658	0	1	0.1498	1	1	0.271388	0.06946	1	0.1854	1	1	0	0.85054	1	0	1	0.0213	1
TCGA-D1-A177	1.50137	0	0.9915	0	1	1	0.4304	0	0.99135	0.1492	1	1	0.0358	0.8798	1	0.0809	1	0.1336	1
TCGA-A5-A2K5	2.06027	0	1	0.1797	1	1	0.25785	0	1	0.1776	1	1	0	0.7719	1	0.0554	0.9654	0.0545	1
TCGA-AJ-A3IA	1.73425	0	0.9952	0.967	1	0.9951	0.5754	0.2297	1	0.0814	1	1	0.0673	0.8824	0.9811	0.0484	0.9818	0.142	0.9783
TCGA-EY-A210	1.04932	0	0.9716	0.2831	1	1	0.2243	0.0253	1	0.2335	1	1	0.207	0.7402	1	0.0594	1	0.0548	0.9962
TCGA-A5-A1OH	3.0274	0	0.992	0.3839	1	1	0.3317	0.2122	1	0.6313	1	0.9791	0.0577	0.8603	0.9015	0.0645	0.9648	0.1021	0.9785
TCGA-BG-A2AD	1.66849	0	1	0.5064	1	1	0.5379	0.0843	1	0.0981	1	1	0.2028	0.7512	1	0.0439	1	0.0848	1
TCGA-EY-A3L3	2.27945	0	0.98	0.6691	1	0.9944	0.637	0.2061	1	0.1796	1	1	0	0.8404	0.8931	0	0.9121	0.0571	0.9863
TCGA-E6-A2P8	0.19726	1	1	0.3672	0.9784	1	0.3464	0.0465	0.9602	0.217	1	1	0.0987	0.8056	0.9745	0.0654	0.9641	0.2986	0.9922
TCGA-BS-A0TG	6.49589	0	1	0.215778	1	1	0.264	0.0782	1	0.1432	1	1	0.0692	1	1	0	1	0.0227	1
TCGA-D1-A0ZP	2.49589	0	0.9771	0.0652	1	1	0.464	0.1451	1	0.1818	1	1	0.1637	1	1	0.0251	0.996129	0.129	0.9731
TCGA-AX-A2H7	3.4	1	1	0.2042	1	1	0.4295	0.0988	1	0.0428	1	1	0	0.8508	0.973917	0	1	0.0812	0.9462
TCGA-AX-A062	3.83288	0	1	0.246967	1	1	0.0758	0.2438	1	0.1627	1	1	0	0.609825	1	0	1	0.1168	1
TCGA-AP-A1DQ	3.89863	1	0.9752	0.1009	1	1	0.5138	0.0167	1	0.4733	1	1	0.0877	0.6888	1	0.0583	1	0.0257	0.9779
TCGA-KP-A3W0	1.10685	0	1	0.0986	1	1	0.5478	0.0591	1	0.7912	0.9865	0.9853	0.136	0.486	0.9503	0.0147	1	0.174	0.9942
TCGA-D1-A2G7	4.91233	1	0.9722	0.2852	1	1	0.6965	0.1923	1	0.3879	1	1	0	0.7479	1	0.0535	1	0.0408	1
TCGA-BS-A0UL	6.79726	0	0.9875	0.395	1	1	0.2567	0.1011	1	0.0988	1	1	0.1294	0.7223	1	0.0277	1	0.067	1
TCGA-D1-A3DH	1.56986	0	0.9822	0.1724	1	0.9938	0.3107	0.4736	0.98142	0.2713	1	1	0.1335	0.7547	0.9921	0.046	0.9794	0.153	0.985
TCGA-EY-A1GE	2.03014	0	1	0.28225	1	1	0.2494	0.0537	1	0.0731	1	1	0.0274	0.937	1	0.0606	1	0.0789	0.9605
TCGA-B5-A11M	3.73151	0	1	0.3744	1	1	0.3146	0.0606	1	0.1464	1	1	0.0288	0.873	1	0	1	0.054	1
TCGA-EY-A3QX	2.70959	1	1	0.5448	1	1	0.3494	0.2	1	0.3016	1	1	0.0245	0.8118	0.9039	0.0646	1	0.1331	0.9915
TCGA-A5-A0GP	3.87945	0	1	0.6903	1	1	0.1521	0	1	0.1228	1	1	0	0.8996	0.7587	0.0199	1	0.0675	0.9745
TCGA-A5-A1OJ	2.75616	0	1	0.238	1	1	0.2155	0.0764	1	0.1461	1	1	0	0.7767	1	0	1	0.089	1
TCGA-BG-A221	0.150685	0	0.9901	0.6148	1	1	0.5774	0.1044	1	0.1695	1	1	0.2062	0.7991	1	0.0408	1	0.0711	1
TCGA-B5-A11J	4.53699	0	0.9918	0	1	1	0.3009	0.0225	1	0.2223	1	1	0	0.935	1	0.0767	1	0.0476	0.9764
TCGA-B5-A1MY	0.989041	1	0.981	0.3744	1	1	0.3343	0.1473	1	0.2105	1	1	0.1583	0.8889	0.9698	0	1	0.074	0.9847
TCGA-A5-A0VP	3.52877	0	1	0.27217	1	1	0.2183	0.027	1	0.137	1	1	0.0724	0.9152	1	0	1	0.109	1
TCGA-BG-A0M4	5.93699	0	1	0	1	1	0.1459	0.0157	1	0.108	1	1	0	0.830214	1	0.0617	0.987333	0.0765	0.9832
TCGA-DF-A2KU	8.40274	0	1	0.6495	1	0.9748	0.1964	0	1	0.1587	1	1	0	0.928	1	0.061	1	0.0473	0.9426
TCGA-FI-A2D5	1.15342	1	1	0.7324	1	1	0.3498	0.0438	1	0.1129	1	1	0	0.8378	1	0.1678	1	0.1368	0.9911
TCGA-B5-A0JT	4.60822	0	0.9815	0.4024	1	1	0.2893	0.0159	1	0.1635	1	1	0.0241	0.872	1	0.0811	0.998656	0.0161	0.9623
TCGA-FI-A2D6	2.10137	1	0.9755	0.5777	1	0.9478	0.1541	0.1537	1	0.1452	1	1	0.0319	0.8206	1	0	1	0.2611	0.9837
TCGA-B5-A0JR	4.74247	0	0.9949	0	1	1	0.2327	0.0085	1	0.1918	1	1	0.0049	0.849	1	0.023	0.9722	0.1372	0.9857
TCGA-BG-A186	1.14795	0	0.9901	0	1	1	0.3696	0.0591	1	0.0974	1	1	0.1089	0.9076	1	0.0547	1	0.0771	1
TCGA-AP-A0L9	10.4521	0	1	0.458	1	0.9822	0.3031	0.0499	1	0.2183	1	0.973	0.0155	0.6275	1	0.0531	0.908	0.0415	0.9811
TCGA-AX-A1CC	2.1589	0	1	0.0539	1	1	0.5465	0.1208	1	0.3967	1	1	0.0415	0.9079	1	0.0436	1	0.0166	1
TCGA-D1-A17Q	0.147945	0	1	0.1703	1	1	0.2034	0.0544	1	0.0952	1	1	0.1008	0.7179	1	0.1062	1	0.1665	1
TCGA-BG-A0VX	2.85753	0	0.989	0.6148	1	0.9646	0.4064	0.1245	1	0.1412	1	1	0.0385	0.9192	0.9296	0.0255	1	0.0592	1
TCGA-B5-A0K7	5.29589	0	1	0	1	1	0.1606	0	1	0.2173	1	1	0	0.9432	1	0	1	0.0433	1
TCGA-D1-A162	3.13699	0	1	0	1	1	0.3728	0.0158	1	0.1412	1	1	0.0334	0.5584	1	0.0287	1	0.1046	1
TCGA-FI-A2F9	4.93973	0	1	0.1094	1	1	0.1701	0.1217	1	0.0389	1	1	0.0609	0.7524	1	0.0853	1	0.1947	0.98
TCGA-B5-A11Y	1.53425	0	0.9878	0	1	1	0.2182	0	1	0.1261	1	1	0.0315	0.8219	1	0	1	0.1391	1
TCGA-EY-A1GF	2.26301	0	1	0.24927	1	1	0.1626	0.1085	1	0.195	1	1	0	0.8401	0.9985	0.0475	1	0.0756	0.9744
TCGA-EY-A2ON	1.67123	1	0.9729	0.1798	1	0.9955	0.3889	0.0999	1	0.139	1	1	0.2023	0.8445	0.9774	0.0379	1	0.2335	0.9914
TCGA-EY-A2OO	3.8137	0	1	0.1884	1	0.988	0.3415	0.0199	1	0.2499	1	1	0.1001	1	0.9782	0.1285	1	0.1478	1
TCGA-FI-A2F4	6.10959	0	1	0	1	1	0.3482	0.0641	1	0.0468	1	1	0.0314	0.6974	1	0.1059	1	0.1348	0.9846
TCGA-D1-A16F	0.219178	0	1	0.4439	1	1	0.2	0.1614	1	0.1661	1	1	0	0.7483	1	0.1013	1	0.0774	1
TCGA-EY-A1GT	1.34247	0	1	0	1	1	0.3893	0	1	0.1567	1	1	0.0225	0.7464	0.9145	0.0746	1	0.069	1
TCGA-D1-A2G5	3.9863	0	1	0.2852	1	1	0.658	0	1	0.1218	1	1	0.094	0.7308	1	0.0565	1	0.1439	1
TCGA-AP-A1E3	2.32055	0	1	0.2642	1	1	0.3997	0.1304	0.865	0.1205	1	1	0.0315	0.840488	1	0	1	0.1062	0.9453
TCGA-DF-A2KY	0.909589	0	1	0.3142	1	1	0.3699	0.1588	1	0.1127	1	1	0.0871	0.75	1	0.0638	1	0.1901	0.9605
TCGA-AX-A3G8	0.0986301	0	1	0.2642	1	1	0.274122	0.0626	1	0.1003	1	1	0.0286	0.82492	1	0	1	0.0687	0.9729
TCGA-EY-A54A	1.22466	0	0.9946	0.5044	1	0.9974	0.267	0.3532	1	0.3804	1	1	0.1208	0.8495	0.8995	0.0391	1	0.1268	0.9847
TCGA-FI-A2CX	5.56438	0	0.992	0.29468	1	1	0.4078	0.1713	1	0.2375	1	1	0.1091	0.7415	1	0	1	0.0534	0.99162
TCGA-EY-A1GH	1.94521	0	1	0	1	0.9895	0.1409	0.0357	1	0.264	1	1	0.0452	0.7701	1	0.0543	1	0.0273	1
TCGA-E6-A1M0	4.91233	0	0.9734	0.7142	1	1	0.3399	0.0118	1	0.124	1	1	0	0.795	1	0.0494	1	0.0674	0.9625
TCGA-A5-A0GD	9.37808	1	0.9893	0	1	1	0.1896	0.0692	1	0.0609	1	1	0.0254	0.9328	1	0.0565	1	0	0.9741
TCGA-A5-A0GB	2.73151	0	0.9949	0.8778	1	1	0.2025	0.0241	1	0.1871	1	1	0.0192	0.9385	1	0.0234	1	0.0798	0.927
TCGA-FI-A2EU	8.05753	0	1	0	1	0.9807	0.2907	0.0652	1	0.4261	1	1	0	0.8822	1	0.0243	1	0.2283	1
TCGA-DI-A2QY	9.17534	1	0.9451	0.1786	1	1	0.27651	0.2714	1	0.6153	1	1	0.0634	1	0.7817	0.1334	0.94	0.0859	0.9849
TCGA-EC-A1NJ	1.33699	0	1	0.3559	0.8821	1	0.3276	0.0573	1	0.1861	1	1	0	0.725157	1	0	1	0.058	1
TCGA-B5-A0K4	4.8137	0	1	0.1256	1	1	0.2596	0.0655	1	0.0519	1	1	0	0.7446	1	0	1	0	1
TCGA-D1-A17A	0.131507	0	1	0	1	0.9782	0.23	0.0407	1	0.0459	1	1	0.0335	0.8172	1	0.0385	1	0.0953	1
TCGA-BK-A0CA	2.91507	0	1	0.8272	1	1	0.2512	0.0312	1	0.1162	1	1	0.27123	1	0.8398	0.16888	0.971163	0.4753	1
TCGA-D1-A16Y	1.45753	0	0.9697	0.2692	1	1	0.1462	0	1	0.1205	1	1	0.0908	0.5802	1	0.141	1	0.0956	1
TCGA-BK-A4ZD	1.3863	0	0.9829	0.6569	1	0.9925	0.3618	0.0473	1	0.3572	0.9932	1	0.005	0.8026	1	0.0418	0.9739	0.171	0.9842
TCGA-BS-A0UF	7.15342	0	0.9825	0	1	1	0.425	0.0227	1	0.1988	1	1	0.0328	0.8651	1	0.0604	1	0.1685	1
TCGA-AX-A3G9	1.52877	0	0.9912	0.2502	1	0.9958	0.3056	0.0873	1	0.373	1	1	0	0.793	1	0.1337	0.9721	0.0674	0.9863
TCGA-AJ-A2QK	1.76164	0	1	0.5994	1	1	0.3646	0.0606	1	0.3992	1	1	0	0.5838	1	0.1127	1	0.1422	1
TCGA-EO-A3KX	3.20548	0	0.9906	0.5504	1	0.9868	0.3782	0.0496	1	0.2815	1	1	0	0.8428	0.9633	0.1148	1	0.107	1
TCGA-BS-A0U7	2.56164	1	1	0.24235	1	1	0.2637	0.1359	1	0.0774	1	1	0	0.7675	1	0.0502	1	0.0185	1
TCGA-AX-A06B	5.63836	0	0.9912	0.0739	1	1	0.2508	0.0905	1	0.368	1	1	0.2567	0.8988	1	0.0285	1	0.0871	0.8899
TCGA-AX-A3G3	0.115068	0	0.9957	0.1966	1	1	0.3043	0.139	0.99401	0.5182	1	1	0.0257	0.7062	0.9498	0.0879	0.9123	0.1593	0.9845
TCGA-KJ-A3U4	3	0	0.9867	0.2458	1	1	0.2963	0.139	1	0.3398	1	1	0.0222	0.8657	0.9849	0.0622	1	0.1915	0.9886
TCGA-2E-A9G8	3.42192	0	0.9949	0.2153	1	0.9848	0.3617	0.137	1	0.1474	1	1	0.03	0.8852	1	0.0164	1	0.0587	0.9832
TCGA-B5-A3FB	7.79178	0	1	0.5266	1	0.9911	0.2639	0.0248	1	0.2005	1	1	0.0488	0.8007	0.971	0.0534	1	0.1507	0.995
TCGA-AX-A2HH	1.47945	0	0.9945	0.7698	1	0.9858	0.2998	0.0162	1	0.6676	1	1	0.0149	0.8316	1	0.0916	1	0.0762	0.9969
TCGA-PG-A5BC	1.93699	0	0.9664	0.6054	1	0.9887	0.4449	0.1046	1	0.2098	1	1	0.0895	0.4788	0.8031	0.0544	1	0.1009	0.9306
TCGA-AP-A0LE	9.19726	0	1	0	1	1	0.204989	0.07996	1	0.0764	1	1	0	1	1	0	1	0	1
TCGA-AX-A1CF	6.40274	0	0.9835	0.5277	1	1	0.4063	0.0724	1	0.149	1	1	0.0213	0.8394	1	0.0617	1	0.0309	0.991
TCGA-AJ-A2QN	2.92877	0	1	0	1	1	0.2899	0.1022	1	0.2389	1	1	0	0.8857	1	0.1094	0.8555	0.0874	1
TCGA-PG-A916	1.43014	0	1	0	1	1	0.1606	0.0426	1	0.1387	0.9825	1	0.0462	0.6369	0.9804	0.0472	1	0.1781	0.9926
TCGA-BG-A0MH	5.28767	0	1	0.25825	1	1	0.2887	0.0208	1	0.1741	1	1	0.0442	0.8905	0.9643	0.0181	1	0.0677	1
TCGA-D1-A1NZ	1.50137	0	0.9909	0	1	1	0.3551	0.0993	1	0.2441	1	1	0.0137	0.8657	1	0.0536	1	0.095	1
TCGA-B5-A1MV	4.28767	0	1	0.418	1	1	0.2358	0.0758	1	0.0799	1	1	0	0.7607	1	0	1	0.0483	0.9806
TCGA-BS-A0UJ	6.86575	0	1	0.1137	1	1	0.3146	0	1	0.1128	1	1	0	1	1	0	0.995371	0.0285	1
TCGA-EO-A3AS	2.86575	0	0.9852	0.1691	1	1	0.3455	0.101	0.9222	0.1918	1	1	0.0997	0.7752	1	0.1847	1	0.2135	1
TCGA-AP-A051	10.8164	0	0.9904	0.5449	1	0.9863	0.3483	0.0444	1	0.0272	1	1	0	1	1	0.1145	1	0.0525	0.9444
TCGA-A5-A0GU	2.35616	0	1	0.24467	1	1	0.4361	0.0458	1	0.1621	1	1	0	0.8426	0.9434	0.0406	1	0.058	1
TCGA-AP-A0LG	5.52055	0	0.9944	0.3559	1	0.9842	0.2747	0.0141	1	0.1251	1	1	0	0.9036	1	0	1	0.0906	1
TCGA-B5-A5OE	2.91233	0	0.9916	0.339	1	1	0.2827	0.0126	0.99807	0.1181	1	1	0.3081	0.7811	1	0.0837	1	0.0648	0.9756
TCGA-A5-A1OF	2.66575	0	1	0.5347	1	1	0.6145	0.0655	0.974957	0.1098	1	1	0.1359	0.9014	1	0.0761	1	0.0295	1
TCGA-BG-A0YU	1.23562	0	0.9848	0.26513	1	0.963	0.1506	0.0642	1	0.0705	1	1	0.0385	0.7608	1	0.1256	1	0.0812	1
TCGA-B5-A11L	6.13699	1	1	0.25008	1	1	0.501	0.1067	1	0.1412	1	1	0.0452	0.814429	1	0.0535	0.997443	0	0.9018
TCGA-D1-A16O	2.80274	0	1	0.20211	1	0.9583	0.3463	0.0436	1	0.0712	1	1	0	0.7565	1	0.069	1	0.072	1
TCGA-AX-A2H2	0.39726	1	0.9774	0.3118	1	0.9703	0.5686	0.2012	1	0.2073	1	1	0.1946	0.7864	0.7809	0.1113	0.9686	0.0527	0.959
TCGA-B5-A0JS	7.19726	0	1	0	1	1	0.2637	0.0246	1	0.1162	1	1	0.1944	0.807189	1	0	1	0.0166	0.9798
TCGA-AP-A05O	1.05205	0	0.9896	0.6283	1	1	0.3009	0.1789	1	0.1284	1	1	0.0179	0.808	0.8149	0.0657	1	0.0341	0.9678
TCGA-A5-A0GH	6.17534	0	0.9924	0.4731	1	1	0.2082	0.0494	1	0.0455	1	1	0.2006	0.6756	1	0.0917	1	0.0382	0.9235
TCGA-D1-A179	1.2274	1	0.9703	0.1945	1	0.9593	0.6738	0.0283	1	0.2622	1	1	0.1217	0.7878	0.9673	0.1584	1	0.1142	0.9524
TCGA-D1-A102	0.369863	0	1	0.29139	1	1	0.2944	0.0332	1	0.103	1	0.9764	0.0315	0.8412	1	0.0297	1	0.06	1
TCGA-AP-A0L8	4.06575	1	1	0.4559	1	0.9773	0.3009	0.0374	1	0.1603	1	1	0.1147	0.7216	0.9673	0.1243	1	0.0161	0.9261
TCGA-AP-A0LV	2.09041	0	0.9876	0.5575	1	1	0.3278	0.0378	1	0.1426	1	0.9718	0.0208	0.8034	1	0	1	0.0373	1
TCGA-AX-A1C4	1.10685	0	1	0.28861	1	1	0.3996	0	1	0.1026	1	1	0	0.744	0.996487	0.0377	1	0.0159	0.993
TCGA-AP-A1DM	4.65753	0	0.9901	0	1	1	0.3406	0.1184	1	0.1544	1	1	0	0.945	0.983911	0.0613	1	0.0278	1
TCGA-AX-A0IZ	3.65205	0	1	0.2042	1	1	0.26475	0	0.8835	0.1568	1	1	0	1	1	0	1	0	0.923
TCGA-A5-A0GV	4.50137	0	1	0	1	1	0.29902	0.1137	1	0.0662	1	1	0	0.84575	1	0	1	0.0343	1
TCGA-EY-A549	1.65753	0	0.9877	0.2566	1	1	0.2807	0.0105	1	0.2387	1	1	0.0915	0.8932	0.9454	0.0624	0.9767	0.1216	1
TCGA-DI-A1BY	3.05205	0	1	0	1	1	0.322367	0.09667	1	0.102	1	1	0	1	1	0.1194	1	0	0.97921
TCGA-BG-A0MI	1.95616	1	1	0.395	1	0.9561	0.2607	0.0222	1	0.134	1	1	0.1037	0.1384	1	0.4295	1	0.0825	1
TCGA-BG-A2L7	1.67671	0	0.9858	0	0.98913	1	0.133	0.1067	1	0.0718	1	1	0	1	1	0.0253	1	0.033	1
TCGA-AX-A0J0	3.34247	0	0.9917	0.33741	1	0.9861	0.2402	0.013	1	0.118	1	1	0	0.7608	0.9296	0	0.9419	0.0778	1
TCGA-D1-A16G	2.28493	1	0.9913	0	1	1	0.5575	0.1388	1	0.3421	1	1	0.1749	0.5977	1	0.1659	1	0.1	1
TCGA-BG-A0MT	1.76438	0	1	0	1	1	0.4337	0.0514	1	0.0965	1	1	0	0.7681	1	0	1	0.0914	0.9917
TCGA-AJ-A3NG	1.30137	0	1	0.56	0.9861	0.9963	0.3109	0.0176	1	0.313	1	0.9721	0.0213	0.7814	0.9832	0.063	1	0.2007	0.9874
TCGA-EO-A3L0	4.25753	0	1	0.1509	1	1	0.3492	0.0457	1	0.1442	1	1	0.0181	0.393	0.9682	0.2204	1	0.128	0.9856
TCGA-AJ-A3OJ	1.27945	0	1	0.25516	1	1	0.2153	0	1	0.1701	1	1	0.0197	0.7817	0.9578	0	1	0.114	0.9925
TCGA-BK-A139	2.58356	1	1	0.6968	1	1	0.3752	0.0297	0.988375	0.0473	1	1	0.2064	0.8011	1	0.085	0.8732	0.0957	0.9657
TCGA-B5-A0K8	2.32055	0	0.9931	0.1146	1	1	0.6279	0.2321	1	0.3428	1	1	0.0916	0.8307	1	0	1	0.0523	1
TCGA-EO-A22R	5.14521	0	1	0.32501	1	0.9836	0.3581	0.0319	1	0.1535	1	1	0	1	1	0.0666	0.9894	0.0824	1
TCGA-QS-A744	1.23562	0	1	0.5852	1	0.9972	0.3166	0.0233	0.9627	0.2231	1	0.9949	0.0233	0.8009	1	0.0551	0.9755	0.1233	0.9967
TCGA-BS-A0V6	7.46575	0	1	0.3744	1	1	0.2338	0	1	0.1051	1	1	0	0.8337	0.8149	0	1	0	1
TCGA-D1-A16S	1.55616	0	0.9574	0.2359	1	1	1	0.1677	0.7166	0.2375	1	1	0	0.7722	0.898	0	1	0.0801	1
TCGA-D1-A1O0	0.172603	0	0.9732	0.2719	1	1	0.2216	0.1359	1	0.3949	1	1	0.0341	0.813787	1	0.0652	1	0.0795	1
TCGA-AX-A1C7	2.88767	0	1	0.4593	1	1	0.33845	0.1184	1	0.5156	1	1	0.067	0.5905	1	0.189	1	0.0215	1
TCGA-D1-A3DA	1.32329	0	1	0	1	1	0.2399	0.1649	1	0.1941	1	1	0.0243	0.9191	1	0.0605	1	0.1045	0.989
TCGA-D1-A1O5	1.25479	0	1	0	1	1	0.26518	0.1278	1	0.4173	1	1	0	0.603	1	0	1	0.021	0.9849
TCGA-B5-A5OC	3.42192	0	1	0	1	0.9902	0.3155	0.0643	1	0.1401	1	1	0.0241	0.9664	0.9567	0.096	1	0.1418	1
TCGA-B5-A11S	6.10685	0	0.9779	0.29622	1	1	0.4798	0.0505	1	0.1871	1	1	0	0.7602	1	0	1	0	1
TCGA-B5-A0JX	4.89589	0	0.9896	0.2165	1	1	0.1648	0.018	1	0.2179	1	1	0.0385	0.7534	1	0	1	0.1054	0.9588
TCGA-D1-A103	1.83288	0	1	0	1	1	0.3881	0.0494	1	0.2369	1	1	0.039	0.7782	1	0.0461	1	0.0323	1
TCGA-BG-A0RY	1.28493	0	1	0	1	0.982	0.3238	0.1049	1	0.0843	1	1	0	0.8674	0.9618	0	1	0.1901	1
TCGA-B5-A0KB	2.25753	0	0.9644	0.6019	1	1	0.4767	0.224	1	0.0372	1	1	0.1715	0.8749	1	0	1	0.1044	0.968
TCGA-EO-A3AY	3.1726	0	1	0.0621	1	1	0.2806	0	1	0.166	1	1	0.0016	0.9254	1	0.0512	1	0.0826	0.9698
TCGA-AX-A2HG	3.1863	0	0.9675	0.5288	1	1	0.25954	0.0875	1	0.1181	1	1	0.0281	0.7052	1	0.0285	1	0	0.961
TCGA-B5-A3FC	5.9863	0	1	0.35082	1	1	0.4261	0.2768	1	0.131	1	1	0.0037	0.7775	1	0.0637	1	0.0696	0.9729
TCGA-AX-A1CR	1.92055	0	1	0.1766	1	1	0.30618	0.1103	1	0.2819	1	1	0	0.77776	1	0	1	0.0979	1
TCGA-AX-A064	4.15616	0	1	0.183378	1	1	0.32574	0.2267	1	0.1231	1	1	0	0.68424	1	0	1	0.1388	1
TCGA-FI-A3PX	6.53151	0	0.9832	0.4692	1	0.9896	0.5744	0.1438	1	0.3136	1	0.985	0.0397	0.6899	0.9669	0.0453	1	0.1269	0.9693
TCGA-A5-A7WJ	0.934247	0	0.9967	0	1	1	0.2022	0.0193	1	0.2924	1	1	0.0063	0.7947	0.9952	0.0373	0.987	0.2812	0.9904
TCGA-A5-A3LO	2.12603	0	1	0.6529	1	0.9946	0.3896	0.0294	0.8916	0.3735	1	0.9885	0.0293	0.8791	0.9692	0.0164	0.9633	0.1928	0.9802
TCGA-DI-A1NN	2.94795	0	1	0.0556	1	1	0.3646	0.2595	1	0.1677	1	1	0.0493	0.9006	0.9096	0.0943	0.9296	0.046	1
TCGA-JU-AAVI	1.47945	1	0.9648	0.4273	1	0.9812	0.3261	0.2231	1	0.2238	1	1	0.105	0.8478	0.9227	0.0748	1	0.093	0.9682
TCGA-B5-A11V	1.63014	0	0.9783	0.238	1	1	0.3405	0.0713	1	0.0514	1	1	0.0577	0.809267	1	0.0562	1	0.0483	1
TCGA-AP-A056	7.1726	0	1	0.4837	1	1	0.4626	0.0374	1	0.0598	1	1	0.0478	1	1	0.0465	1	0.033	1
TCGA-AP-A0LI	8.14247	0	1	0.4926	1	1	0.2032	0.1184	1	0.1381	1	1	0.1605	0.773686	1	0	1	0.0914	1
TCGA-AX-A0IS	5.09041	1	0.9407	0.25533	1	1	0.1606	0.0446	1	0.2829	1	1	0	0.7149	1	0.1584	1	0.0452	1
TCGA-D1-A163	2.71507	0	0.9923	0.2743	1	1	0.3055	0.1573	1	0.1022	1	1	0.0226	0.9089	1	0.0695	1	0.1017	1
TCGA-D1-A168	3.00822	0	1	0.5449	1	1	0.171	0.2037	1	0.2766	1	1	0.0547	0.4522	1	0.0362	1	0.099	1
TCGA-E6-A1LX	1.94795	0	1	0	1	1	0.558	0	1	0.0222	1	1	0	0.9173	1	0	0.999086	0.1003	1
TCGA-AX-A063	6.62192	0	1	0	1	1	0.277578	0.1519	1	0.1068	1	1	0.03515	0.7913	1	0.1701	0.999529	0.1042	1
TCGA-BG-A222	0.79726	0	1	0.1431	1	1	0.3453	0.0424	1	0.0799	1	1	0.1455	0.8868	1	0.0974	1	0.3112	1
TCGA-B5-A0JU	4.93699	0	1	0	1	1	0.1822	0.1947	1	0.0785	1	1	0.0519	0.7828	1	0.0386	1	0.0878	1
TCGA-B5-A11H	7.36164	0	0.9894	0.6148	1	1	0.5043	0.0399	1	0.0988	1	1	0.0649	0.8255	1	0	1	0.0762	1
TCGA-AP-A05N	1.98904	1	1	0.5064	1	1	0.3404	0.1388	1	0.0837	1	1	0.03777	0.801271	1	0.0419	0.998833	0.0742	1
TCGA-BG-A0MK	3.60822	1	1	0	1	0.9819	0.1431	0.0298	0.975	0.12	1	1	0.0287	0.8438	1	0.1555	1	0.1762	1
TCGA-AP-A0LJ	3.89315	0	1	0	1	1	0.1147	0.044	1	0.0712	1	1	0.0325	0.8879	1	0	1	0.0082	1
TCGA-BG-A0MU	1.69041	0	1	0	1	1	0.2767	0	1	0.1549	1	1	0.0483	0.833043	1	0.0315	1	0.0366	1
TCGA-AJ-A3TW	1.40548	0	0.9846	0.3842	1	0.9966	0.3072	0.159	0.99717	0.0843	1	1	0.0175	0.7255	1	0.0429	1	0.1075	0.9815
TCGA-BG-A2AE	1.97534	0	0.9895	0.4052	1	1	0.1716	0.0407	1	0.2112	1	1	0.4244	0.8437	1	0.0602	1	0.1639	0.9749
TCGA-D1-A17T	0.194521	0	1	0	1	1	0.2432	0.1388	1	0.0806	1	1	0	1	1	0	1	0.0701	0.985
TCGA-AJ-A3BD	2.84658	0	1	0.3121	1	0.9812	0.6053	0.1012	1	0.1625	1	1	0.0067	0.4508	0.9435	0.0436	1	0.1083	0.9443
TCGA-BS-A0UA	9.57534	0	1	0	1	1	0.2578	0.0297	1	0.0536	1	1	0.0452	0.8971	1	0.0555	1	0	1
TCGA-AJ-A8CV	2.92603	0	1	0.172	1	1	0.1724	0.0139	1	0.141	1	0.9874	0.0048	0.9147	0.9463	0.1054	0.9616	0.089	1
TCGA-D1-A3JP	1.41096	0	1	0.703	1	1	0.3831	0.1273	1	0.3431	1	1	0.1239	0.8757	0.9435	0.0337	1	0.0959	0.991
TCGA-D1-A3DG	0.356164	1	0.9912	0.1736	1	1	0.2701	0.0104	1	0.3687	1	0.7647	0.2736	0.5067	1	0.0644	0.9498	0.07	0.997
TCGA-E6-A2P9	3.79726	0	1	0.27042	1	1	0.1649	0.0281	1	0.2619	1	1	0.0065	0.8883	0.8954	0.0421	1	0.1415	1
TCGA-AX-A0J1	6.44932	0	0.9921	0.2815	1	1	0.1771	0.017	1	0.2685	1	1	0	0.6277	1	0.057	1	0.0226	1
TCGA-AX-A1CA	2.66849	0	1	0.2601	1	1	0.27768	0.2267	0.9708	0.1275	1	1	0.1124	0.837371	1	0.1079	1	0.0326	0.9034
TCGA-BG-A18B	1.28767	0	1	0	1	1	0.2177	0.0537	1	0.0589	1	1	0	0.9316	0.996222	0.0557	1	0	1
TCGA-AX-A06F	4.78904	0	1	0.4362	1	1	0.71	0.0429	0.9873	0.0195	1	1	0	0.823386	1	0.1223	1	0.0356	1
TCGA-AX-A1C5	2.74247	0	0.9877	0.4296	1	1	0.2093	0	0.9539	0.2082	1	1	0.0196	0.759	1	0	1	0.0857	0.9834
TCGA-D1-A17M	0.852055	0	0.9865	0	1	0.9572	0.264	0.0353	1	0.1456	1	1	0	0.8343	1	0.0595	0.97106	0.101	1
TCGA-AJ-A23O	0.854795	1	0.9732	0	1	1	0.6185	0.0417	0.8486	0.1815	0.9181	1	0.0259	0.9144	0.9228	0.1072	1	0.1012	0.9495
TCGA-AP-A0LN	6.87671	0	1	0.1744	1	0.9523	0.2711	0	1	0.0806	1	0.9389	0.0315	0.57	1	0	1	0.0523	1
TCGA-D1-A16I	0.958904	1	0.937	0.2157	1	1	0.4797	0.1556	0.5702	0.0387	0.7968	1	0.0147	0.5516	1	0.1809	1	0.246	0.911
TCGA-BK-A0C9	2.99178	0	0.9831	0.418	1	1	0.1083	0.0378	1	0.1897	1	1	0.1138	0.4476	1	0.0747	0.999086	0.1563	1
TCGA-D1-A101	0.145205	0	1	0	1	0.9237	0.3146	0.1737	1	0.0603	1	1	0.0306	0.7459	1	0	1	0	1
TCGA-PG-A6IB	1.77534	0	1	0.1653	1	1	0.27381	0.0258	1	0.1801	1	1	0.062	0.9565	1	0.0537	1	0.3551	0.9813
TCGA-AX-A06J	2.50137	0	0.9748	0.5449	1	1	0.1127	0	1	0.0387	1	1	0.0375	0.5047	1	0.1421	1	0.06	1
TCGA-D1-A16Q	0.887671	0	0.9812	0	1	1	0.3646	0	1	0.109	1	1	0	0.8188	1	0.1098	1	0.0248	0.9786
TCGA-D1-A160	0.306849	0	1	0	1	1	0.3964	0	1	0.1956	1	1	0	0.8454	1	0	1	0.0357	0.9649
TCGA-B5-A11N	5.13973	0	1	0.20279	1	1	0.2229	0.0713	1	0.3507	1	1	0.0797	0.4373	1	0	1	0.0807	1
TCGA-AJ-A23N	1.20274	1	0.9918	0.5287	1	0.9854	0.3699	0.1778	1	0.6237	1	1	0.2029	0.7893	0.9851	0.0938	0.9786	0.1889	0.9686
TCGA-AX-A3GB	1.20548	0	1	0.1319	1	1	0.1498	0	1	0.2019	1	1	0.0114	0.778625	1	0.0934	1	0.0593	1
TCGA-D1-A17H	2.33425	0	0.9887	0	1	1	0.2951	0.0942	1	0.0753	1	1	0.0533	0.8782	1	0	1	0.0378	1
TCGA-D1-A17B	0.583562	0	0.9756	0.297	1	1	0.1684	0.08433	1	0.1354	1	1	0.3302	0.9137	1	0.0424	1	0.0535	1
TCGA-B5-A11E	4.9863	0	0.979	0.4847	1	1	0.2454	0.0417	1	0.1305	1	1	0.0179	0.8474	1	0.0417	1	0.119	1
TCGA-KP-A3VZ	1.97808	0	0.9926	0.4233	1	1	0.4872	0.507	1	0.2661	1	1	0.003	0.8257	0.989	0.0291	0.8139	0.0851	0.9702
TCGA-B5-A11Z	1.44658	0	1	0	1	1	0.3953	0.0411	1	0.1446	1	1	0.0324	0.799	1	0.0564	1	0.0925	0.9802
TCGA-AX-A2HC	2.86027	0	1	0.8977	1	1	0.1409	0.1308	1	0.1526	1	1	0.1334	0.891	1	0.0692	1	0.0544	0.9421
TCGA-AX-A2HJ	2.56164	0	0.9857	0.2891	1	1	0.1504	0.0448	1	0.1397	1	1	0	0.8171	1	0.0689	0.9305	0.1284	0.9726
TCGA-A5-A1OG	2.66575	1	1	0.662	1	0.9646	0.6566	0.4086	1	0.6089	1	1	0.0151	0.807856	0.8628	0.0412	1	0.1391	0.9677
TCGA-BS-A0TA	2.0274	1	1	0.3865	1	1	0.3235	0.06823	1	0.274	1	1	0.0114	0.7094	1	0	1	0.0586	1
TCGA-A5-A0GG	10.3068	0	1	0.4864	1	0.9732	0.2032	0.0669	1	0.0988	1	1	0.0827	0.9392	1	0.0666	1	0.0824	1
TCGA-BK-A13B	2.64658	0	1	0	1	1	0.4087	0.019	1	0.0701	1	1	0.005	0.8998	1	0	1	0.0231	0.9949
TCGA-D1-A174	1.6274	0	0.9931	0.1053	1	1	0.2174	0.0782	1	0.0632	1	1	0.0196	0.647	1	0.1216	0.996989	0.104	1
TCGA-BS-A0U5	8.0411	0	1	0	1	1	0.1754	0.0662	1	0.1857	1	1	0	0.7228	1	0.0852	0.99796	0.0893	0.9839
TCGA-B5-A1N2	2.6137	1	0.9845	0.5843	1	1	0.4696	0.1365	1	0.1412	1	1	0	0.6916	0.9709	0	1	0.0751	0.9742
TCGA-BS-A0UM	7.24384	0	1	0	1	1	0.242	0.0249	1	0.1902	1	1	0.0288	0.791243	0.99575	0	1	0.0736	1
TCGA-A5-A0R9	2.05205	0	1	0.2198	1	1	0.264	0.0782	0.984812	0.0664	1	1	0.016	0.8343	1	0	1	0.0315	0.9749
TCGA-B5-A3S1	2.47123	0	1	0.6774	1	0.993	0.4465	0.1476	1	0.3006	1	1	0.0866	0.6821	0.8678	0.0515	1	0.1297	0.9937
TCGA-EO-A3AU	4.2274	0	0.9959	0.3038	1	0.994	0.2924	0.055	1	0.0911	1	1	0.0121	0.8312	0.9769	0.0335	1	0.0707	0.9783
TCGA-D1-A16N	2.58904	0	1	0.6589	1	1	0.1793	0.0673	1	0.2168	1	1	0.2567	0.805	1	0.05	1	0.1678	1
TCGA-AX-A2HK	0.246575	1	0.9822	0.6371	0.8562	1	0.32247	0.1234	1	0.6667	1	1	0.0798	0.74	1	0.0666	0.9416	0.0456	0.9722
TCGA-B5-A3FH	2.30411	0	1	0.28589	1	1	0.1593	0.0086	1	0.2067	1	1	0.0657	0.8228	1	0.127	1	0.2091	0.9921
TCGA-E6-A8L9	2.77534	0	0.9876	0.4351	1	0.981	0.3838	0.0532	0.9371	0.1257	1	1	0.1784	0.9411	1	0.0508	1	0.1126	0.9582
TCGA-B5-A1MZ	4.37808	0	1	0	1	0.9686	0.4481	0	1	0.0859	1	1	0.0649	0.9417	1	0	1	0.0592	1
TCGA-B5-A0K3	2.27397	1	0.9612	0.3222	1	1	0.506	0.1033	1	0.2136	1	1	0.2376	0.7954	1	0	1	0.2103	0.9415
TCGA-A5-A0G2	12.463	0	0.9928	0.3391	1	1	0.3476	0.097	0.992529	0.0211	1	1	0.0888	0.8749	1	0.0639	1	0	1
TCGA-AP-A1DV	0.558904	0	1	0	1	0.9759	0.4834	0.1419	1	0.3349	1	1	0	0.8976	1	0.1809	1	0.0438	1
TCGA-AP-A059	4.00274	0	0.992	0.30297	1	1	0.1771	0.0755	1	0.4155	1	1	0.0399	0.8789	1	0.0658	1	0.0479	1
TCGA-AX-A2IO	5.41096	0	1	0.5896	1	1	0.33146	0.1055	1	0.5729	1	1	0.0465	0.9042	1	0.0601	1	0.0582	0.9859
TCGA-EY-A1GW	0.923288	1	1	0.2747	1	1	0.1169	0.0429	1	0.1564	1	1	0	0.5936	1	0	1	0.2101	1
TCGA-EY-A1H0	1.61096	0	0.9912	0.7988	1	1	0.2229	0	1	0.1353	1	1	0.0371	1	1	0.0428	1	0.018	0.9758
[truncated: 97 more rows]
